# Supplementary material for: The synthesis and crystal structure of bis­[3,3-diethyl-1-(phenyl­imino-κN)thio­urea-κS]silver hexa­fluorido­phosphate
Source: Acta Crystallogr E Crystallogr Commun. 2019 Aug 30;75(Pt 9):1394–8. doi: 10.1107/S2056989019011824 (PMC6727054; doi:10.1107/S2056989019011824)
Supplement: Supplementary file 1 [file e-75-01394-sup1.cif]

##############################################################################
#                                                                            #
# This CIF contains the data in a paper accepted for publication in          #
# Acta Crystallographica Section E. It conforms to the requirements of       #
# Notes for Authors for Acta Crystallographica Section E, and has been       #
# peer reviewed under the auspices of the IUCr Commission on Journals.       #
#                                                                            #
# Full details of the Crystallographic Information File format               #
# are given in the paper "The Crystallographic Information File (CIF):       #
# a New Standard Archive File for Crystallography" by S. R. Hall, F. H.      #
# Allen and I. D. Brown [Acta Cryst. (1991), A47, 655-685].                  #
#                                                                            #
# The current version of the core CIF dictionary is obtainable from          #
# ftp://ftp.iucr.org/pub/cif_core.dic.                                       #
#                                                                            #
# Software is freely available for graphical display of the structure(s)     #
# in this CIF. For information consult the CIF software page                 #
# http://www.iucr.org/resources/cif/software.                                #
#                                                                            #
# This file may be used for bona fide research purposes within the           #
# scientific community so long as proper attribution is given to the journal # 
# article from which it was obtained.                                        #
#                                                                            #
##############################################################################
data_Global
_audit_creation_method
;
Olex2 1.2
(compiled 2016.02.19 svn.r3266 for OlexSys, GUI svn.r5155)
;
_journal_date_recd_electronic     2019-08-20
_journal_date_accepted     2019-08-27
_journal_name_full     'Acta Crystallographica, Section E'
_journal_year     2019
_journal_volume     75
_journal_issue      9
_journal_page_first     1394
_journal_page_last     1398
_journal_paper_category     GM
_journal_paper_doi     10.1107/S2056989019011824
_journal_coeditor_code     SU5511
_publ_contact_author_name
;
Kristopher Waynant
;
_publ_contact_author_address
;
Department of Chemistry 875 Perimeter Dr. MS 2343
Moscow, ID 83844
USA
;
_publ_contact_author_email
;
kwaynant@uidaho.edu
;
_publ_contact_author_fax     ?
_publ_contact_author_phone
;
208-885-6768
;
_publ_section_title
;
The synthesis and crystal structure of
bis[3,3-diethyl-1-(phenylimino-\k<i>N</i>)thiourea-\k<i>S</i>]silver
hexafluoridophosphate
;
loop_
    _publ_author_name
    _publ_author_footnote
    _publ_author_address
    'Groner, Vincent M.' .
;
Department of Chemistry
875 Perimeter Dr. MS 2343 Moscow,
ID 83844
USA
;
    'Larson, Garrett E.' .
;
Department of Chemistry
875 Perimeter Dr. MS 2343 Moscow,
ID 83844
USA
;
    'Kan, Yuwei' .
;
Department of Chemistry
875 Perimeter Dr. MS 2343 Moscow,
ID 83844
USA
;
    'Roll, Mark F.' .
;
Department of Chemical & Materials Engineering
875 Perimeter Dr. MS 1021 Moscow,
ID 83844
USA
;
    'Moberly, James G.' .
;
Department of Chemical & Materials Engineering
875 Perimeter Dr. MS 1021 Moscow,
ID 83844
USA
;
    'Waynant, Kristopher V.' .
;
Department of Chemistry
875 Perimeter Dr. MS 2343 Moscow,
ID 83844
USA
;
_publ_section_synopsis
;
The distorted title square-planar silver(I) complex was obtained in very good
yield after gentle mixing of solutions of the
<i>N</i>,<i>N</i>-diethylphenylazothioformamide (ATF) ligand with silver
hexafluoridophosphate in tetrahydrofuran. In the crystal, one sulfur atom from
an ATF ligand of a neighboring complex coordinates to the silver atom, with a
bond distance of 2.9884(14) \%A. This creates a polymeric zigzag chain
propagating along the <i>c</i>-axis direction.
;
data_I
_audit_creation_method     'SHELXL-2018/3'
_chemical_name_systematic
;
Bis[3,3-diethyl-1-(phenylimino-\k<i>N</i>)thiourea-\k<i>S</i>]silver
hexafluoridophosphate
;
_chemical_name_common     ?
_chemical_formula_moiety     'C22 H30 Ag N6 S2 +, P F6 -'
_chemical_formula_sum     'C22 H30 Ag F6 N6 P S2'
_chemical_formula_iupac     '[Ag (C11 H15 N3 S1)2] P F6'
_chemical_formula_weight     695.48
_chemical_melting_point     ?
_space_group_crystal_system     monoclinic
_space_group_name_H-M_alt     'P 21/c'
_space_group_name_Hall     '-P 2ybc'
loop_
    _space_group_symop_operation_xyz
    'x, y, z'
    '-x, y+1/2, -z+1/2'
    '-x, -y, -z'
    'x, -y-1/2, z-1/2'
_cell_length_a     13.827(2)
_cell_length_b     26.243(4)
_cell_length_c     8.1218(15)
_cell_angle_alpha     90
_cell_angle_beta     95.678(12)
_cell_angle_gamma     90
_cell_volume     2932.6(9)
_cell_formula_units_Z     4
_cell_measurement_reflns_used     4249
_cell_measurement_theta_min     2.64
_cell_measurement_theta_max     18.18
_cell_measurement_temperature     296(2)
_exptl_crystal_description     needle
_exptl_crystal_colour     dark_brown
_exptl_crystal_size_max     0.500
_exptl_crystal_size_mid     0.100
_exptl_crystal_size_min     0.020
_exptl_crystal_density_diffrn     1.575
_exptl_crystal_density_meas     ?
_exptl_crystal_density_method     ?
_exptl_crystal_F_000     1408
_exptl_absorpt_coefficient_mu     0.946
_exptl_absorpt_correction_type     multi-scan
_exptl_absorpt_process_details
;
(SADABS; Bruker, 2003)
;
_exptl_absorpt_correction_T_min     0.8669
_exptl_absorpt_correction_T_max     1.0000
_diffrn_ambient_temperature     296(2)
_diffrn_source     'microfocus sealed X-ray tube'
_diffrn_radiation_type     MoK\a
_diffrn_radiation_wavelength     0.71073
_diffrn_radiation_monochromator     'mirror optics'
_diffrn_measurement_device_type     'Bruker SMART APEXII area detector'
_diffrn_measurement_device     'three-circle diffractometer'
_diffrn_measurement_method     '\w and \f scans'
_diffrn_detector     'Bruker APEX2 area detector'
_diffrn_detector_area_resol_mean     ?
_diffrn_reflns_number     46111
_diffrn_reflns_av_R_equivalents     0.0835
_diffrn_reflns_av_unetI/netI     0.0498
_diffrn_reflns_theta_min     1.671
_diffrn_reflns_theta_max     24.980
_diffrn_reflns_theta_full     24.980
_diffrn_measured_fraction_theta_max     0.991
_diffrn_measured_fraction_theta_full     0.991
_diffrn_reflns_limit_h_min     -16
_diffrn_reflns_limit_h_max     16
_diffrn_reflns_limit_k_min     -30
_diffrn_reflns_limit_k_max     30
_diffrn_reflns_limit_l_min     -9
_diffrn_reflns_limit_l_max     9
_diffrn_radiation_probe     x-ray
_refine_special_details     ?
_reflns_number_total     5118
_reflns_number_gt     2829
_reflns_threshold_expression     'I > 2\s(I)'
_refine_ls_structure_factor_coef     Fsqd
_refine_ls_matrix_type     full
_refine_ls_R_factor_all     0.0982
_refine_ls_R_factor_gt     0.0394
_refine_ls_wR_factor_gt     0.0806
_refine_ls_wR_factor_ref     0.1006
_refine_ls_goodness_of_fit_ref     0.995
_refine_ls_restrained_S_all     0.995
_refine_ls_number_reflns     5118
_refine_ls_number_parameters     347
_refine_ls_number_restraints     0
_refine_ls_hydrogen_treatment     constr
_refine_ls_weighting_scheme     calc
_refine_ls_weighting_details
              'w=1/[\s^2^(Fo^2^)+(0.0336P)^2^+2.2376P] where P=(Fo^2^+2Fc^2^)/3'
_atom_sites_solution_hydrogens     geom
_atom_sites_solution_primary     dual
_atom_sites_solution_secondary     difmap
_refine_ls_shift/su_max     0.000
_refine_ls_shift/su_mean     0.000
_refine_diff_density_max     0.408
_refine_diff_density_min     -0.328
_refine_ls_extinction_method     none
_refine_ls_extinction_coef     .
loop_
    _atom_type_symbol
    _atom_type_description
    _atom_type_scat_dispersion_real
    _atom_type_scat_dispersion_imag
    _atom_type_scat_source
    'Ag' 'Ag' -0.8971 1.1015
                         'International Tables Vol C Tables 4.2.6.8 and 6.1.1.4'
    'S' 'S' 0.1246 0.1234
                         'International Tables Vol C Tables 4.2.6.8 and 6.1.1.4'
    'N' 'N' 0.0061 0.0033
                         'International Tables Vol C Tables 4.2.6.8 and 6.1.1.4'
    'C' 'C' 0.0033 0.0016
                         'International Tables Vol C Tables 4.2.6.8 and 6.1.1.4'
    'P' 'P' 0.1023 0.0942
                         'International Tables Vol C Tables 4.2.6.8 and 6.1.1.4'
    'F' 'F' 0.0171 0.0103
                         'International Tables Vol C Tables 4.2.6.8 and 6.1.1.4'
    'H' 'H' 0.0000 0.0000
                         'International Tables Vol C Tables 4.2.6.8 and 6.1.1.4'
_computing_data_collection
;
APEX2 (Bruker, 2003)
;
_computing_cell_refinement
;
SAINT (Bruker, 2003)
;
_computing_data_reduction
;
SAINT (Bruker, 2003)
;
_computing_structure_solution
;
SHELXT (Sheldrick, 2015a)
;
_computing_structure_refinement
;
SHELXL2018 (Sheldrick, 2015b)
;
_computing_molecular_graphics
;
<i>OLEX2</i> (Dolomanov <i>et al.</i>,  2009) and Mercury (Macrae <i>et
al.</i>,  2008)
;
_computing_publication_material
;
<i>OLEX2</i> (Dolomanov <i>et al.</i>,  2009)
;
loop_
    _atom_site_type_symbol
    _atom_site_label
    _atom_site_fract_x
    _atom_site_fract_y
    _atom_site_fract_z
    _atom_site_U_iso_or_equiv
    _atom_site_adp_type
    _atom_site_calc_flag
    _atom_site_occupancy
    _atom_site_disorder_assembly
    _atom_site_disorder_group
    Ag Ag1 0.79300(3) 0.26718(2) 0.33206(6) 0.08610(18) Uani d 1 . .
    S S1 0.95699(10) 0.28141(5) 0.4601(3) 0.1154(6) Uani d 1 . .
    S S2 0.66730(9) 0.24699(4) 0.10744(14) 0.0641(3) Uani d 1 . .
    N N1 0.8100(2) 0.36299(13) 0.4266(4) 0.0565(9) Uani d 1 . .
    N N2 0.8839(3) 0.37758(13) 0.5130(4) 0.0625(9) Uani d 1 . .
    N N3 1.0378(3) 0.35913(15) 0.6217(5) 0.0857(12) Uani d 1 . .
    N N4 0.7521(2) 0.16786(12) 0.3449(4) 0.0547(9) Uani d 1 . .
    N N5 0.6803(2) 0.15201(13) 0.2576(4) 0.0585(9) Uani d 1 . .
    N N6 0.5405(3) 0.17148(14) 0.1021(5) 0.0708(10) Uani d 1 . .
    C C1 0.9604(3) 0.34016(17) 0.5348(6) 0.0699(13) Uani d 1 . .
    C C2 1.0426(4) 0.4114(2) 0.6960(6) 0.0889(16) Uani d 1 . .
    H H2A 0.977716 0.422803 0.713474 0.107 Uiso calc 1 . .
    H H2B 1.081255 0.410568 0.802377 0.107 Uiso calc 1 . .
    C C3 1.0867(5) 0.4471(2) 0.5841(8) 0.127(2) Uani d 1 . .
    H H3A 1.153509 0.438117 0.577860 0.190 Uiso calc 1 . .
    H H3B 1.083027 0.481205 0.626125 0.190 Uiso calc 1 . .
    H H3C 1.052130 0.445301 0.475804 0.190 Uiso calc 1 . .
    C C4 1.1360(4) 0.3288(2) 0.6314(9) 0.115(2) Uani d 1 . .
    H H4A 1.138731 0.308004 0.533130 0.139 Uiso calc 1 . .
    H H4B 1.190720 0.352053 0.639940 0.139 Uiso calc 1 . .
    C C5 1.1387(6) 0.2978(3) 0.7730(10) 0.178(3) Uani d 1 . .
    H H5A 1.091958 0.270819 0.754251 0.266 Uiso calc 1 . .
    H H5B 1.123377 0.317915 0.865694 0.266 Uiso calc 1 . .
    H H5C 1.202479 0.283479 0.795836 0.266 Uiso calc 1 . .
    C C6 0.7355(3) 0.40000(15) 0.3992(5) 0.0550(11) Uani d 1 . .
    C C7 0.7384(4) 0.44803(18) 0.4695(6) 0.0773(14) Uani d 1 . .
    H H7 0.791760 0.457888 0.541257 0.093 Uiso calc 1 . .
    C C8 0.6625(4) 0.4811(2) 0.4331(8) 0.1002(18) Uani d 1 . .
    H H8 0.664225 0.513353 0.480777 0.120 Uiso calc 1 . .
    C C9 0.5837(4) 0.4667(2) 0.3264(7) 0.0987(18) Uani d 1 . .
    H H9 0.532637 0.489326 0.301544 0.118 Uiso calc 1 . .
    C C10 0.5803(4) 0.4192(2) 0.2566(6) 0.0852(15) Uani d 1 . .
    H H10 0.526856 0.409577 0.184869 0.102 Uiso calc 1 . .
    C C11 0.6561(3) 0.38565(18) 0.2927(5) 0.0679(12) Uani d 1 . .
    H H11 0.653846 0.353356 0.245253 0.081 Uiso calc 1 . .
    C C12 0.6259(3) 0.18962(15) 0.1621(5) 0.0547(11) Uani d 1 . .
    C C13 0.4753(4) 0.2005(2) -0.0208(6) 0.0875(16) Uani d 1 . .
    H H13A 0.514610 0.221663 -0.085952 0.105 Uiso calc 1 . .
    H H13B 0.439811 0.176640 -0.095411 0.105 Uiso calc 1 . .
    C C14 0.4051(5) 0.2331(3) 0.0560(9) 0.141(3) Uani d 1 . .
    H H14A 0.360649 0.248003 -0.028846 0.212 Uiso calc 1 . .
    H H14B 0.439459 0.259682 0.118619 0.212 Uiso calc 1 . .
    H H14C 0.369689 0.212916 0.128141 0.212 Uiso calc 1 . .
    C C15 0.5034(4) 0.1206(2) 0.1519(7) 0.0886(16) Uani d 1 . .
    H H15A 0.453556 0.108845 0.067941 0.106 Uiso calc 1 . .
    H H15B 0.556110 0.096067 0.159018 0.106 Uiso calc 1 . .
    C C16 0.4625(5) 0.1234(3) 0.3130(8) 0.140(3) Uani d 1 . .
    H H16A 0.404716 0.143881 0.301966 0.210 Uiso calc 1 . .
    H H16B 0.509426 0.138431 0.393629 0.210 Uiso calc 1 . .
    H H16C 0.446866 0.089702 0.347956 0.210 Uiso calc 1 . .
    C C17 0.8103(3) 0.12975(16) 0.4313(5) 0.0554(11) Uani d 1 . .
    C C18 0.7864(4) 0.07848(17) 0.4280(6) 0.0715(13) Uani d 1 . .
    H H18 0.729062 0.067045 0.370421 0.086 Uiso calc 1 . .
    C C19 0.8499(4) 0.04485(19) 0.5122(6) 0.0878(16) Uani d 1 . .
    H H19 0.835162 0.010260 0.511021 0.105 Uiso calc 1 . .
    C C20 0.9342(4) 0.0616(2) 0.5977(6) 0.0809(15) Uani d 1 . .
    H H20 0.976496 0.038311 0.653103 0.097 Uiso calc 1 . .
    C C21 0.9566(3) 0.1123(2) 0.6018(6) 0.0770(14) Uani d 1 . .
    H H21 1.013913 0.123608 0.660001 0.092 Uiso calc 1 . .
    C C22 0.8938(3) 0.14649(17) 0.5194(5) 0.0663(12) Uani d 1 . .
    H H22 0.908173 0.181116 0.523478 0.080 Uiso calc 1 . .
    P P1 0.26919(10) 0.40202(6) 0.18758(18) 0.0830(4) Uani d 1 . .
    F F1 0.2325(3) 0.40775(17) 0.0024(4) 0.1623(16) Uani d 1 . .
    F F2 0.1982(3) 0.35750(18) 0.2091(6) 0.1776(18) Uani d 1 . .
    F F3 0.3494(3) 0.36342(14) 0.1466(4) 0.1379(13) Uani d 1 . .
    F F4 0.3058(3) 0.39833(15) 0.3751(4) 0.1415(14) Uani d 1 . .
    F F5 0.3402(3) 0.44721(16) 0.1657(6) 0.1590(15) Uani d 1 . .
    F F6 0.1902(3) 0.44166(17) 0.2304(5) 0.1541(16) Uani d 1 . .
loop_
    _atom_site_aniso_label
    _atom_site_aniso_U_11
    _atom_site_aniso_U_22
    _atom_site_aniso_U_33
    _atom_site_aniso_U_12
    _atom_site_aniso_U_13
    _atom_site_aniso_U_23
    Ag1 0.0721(3) 0.0667(3) 0.1133(4) -0.0152(2) -0.0220(2) -0.0073(2)
    S1 0.0699(9) 0.0616(8) 0.2041(18) -0.0018(7) -0.0389(10) -0.0147(9)
    S2 0.0734(8) 0.0597(7) 0.0575(7) -0.0086(6) -0.0027(6) 0.0016(5)
    N1 0.051(2) 0.058(2) 0.060(2) -0.0100(18) 0.0010(18) 0.0033(18)
    N2 0.052(2) 0.065(2) 0.068(2) -0.0124(19) -0.003(2) -0.0017(19)
    N3 0.060(3) 0.075(3) 0.115(3) -0.010(2) -0.028(2) 0.002(2)
    N4 0.050(2) 0.054(2) 0.059(2) -0.0007(17) 0.0017(19) -0.0089(18)
    N5 0.054(2) 0.059(2) 0.060(2) -0.0077(18) -0.0050(19) -0.0011(18)
    N6 0.062(2) 0.073(3) 0.074(3) -0.013(2) -0.009(2) 0.005(2)
    C1 0.057(3) 0.064(3) 0.085(3) -0.009(2) -0.011(3) 0.005(3)
    C2 0.080(4) 0.117(5) 0.067(3) -0.012(3) -0.009(3) -0.023(3)
    C3 0.152(6) 0.098(5) 0.138(6) -0.036(4) 0.050(5) -0.012(4)
    C4 0.106(5) 0.098(4) 0.135(6) -0.022(4) -0.025(4) 0.019(4)
    C5 0.151(7) 0.210(9) 0.162(8) -0.025(7) -0.029(6) 0.050(7)
    C6 0.048(3) 0.056(3) 0.062(3) -0.008(2) 0.008(2) 0.000(2)
    C7 0.068(3) 0.065(3) 0.095(4) -0.010(3) -0.011(3) -0.006(3)
    C8 0.099(4) 0.064(3) 0.134(5) 0.003(3) -0.003(4) -0.013(3)
    C9 0.080(4) 0.086(4) 0.127(5) 0.016(3) -0.007(4) -0.005(4)
    C10 0.064(3) 0.095(4) 0.092(4) 0.006(3) -0.012(3) -0.012(3)
    C11 0.057(3) 0.070(3) 0.074(3) -0.001(2) -0.006(3) -0.009(2)
    C12 0.053(3) 0.058(3) 0.052(3) -0.008(2) 0.004(2) -0.009(2)
    C13 0.073(4) 0.097(4) 0.086(4) -0.014(3) -0.023(3) 0.001(3)
    C14 0.111(5) 0.181(7) 0.131(6) 0.064(5) 0.006(4) 0.024(5)
    C15 0.077(4) 0.094(4) 0.091(4) -0.023(3) -0.013(3) -0.005(3)
    C16 0.148(6) 0.164(7) 0.117(6) -0.017(5) 0.056(5) 0.029(5)
    C17 0.057(3) 0.055(3) 0.053(3) 0.003(2) 0.002(2) -0.008(2)
    C18 0.080(3) 0.062(3) 0.068(3) -0.004(3) -0.010(3) -0.001(3)
    C19 0.115(5) 0.058(3) 0.086(4) -0.004(3) -0.011(3) 0.004(3)
    C20 0.092(4) 0.082(4) 0.067(3) 0.023(3) -0.001(3) 0.007(3)
    C21 0.066(3) 0.086(4) 0.075(3) 0.007(3) -0.009(3) 0.000(3)
    C22 0.063(3) 0.062(3) 0.071(3) 0.000(2) -0.007(3) -0.005(2)
    P1 0.0583(8) 0.1078(11) 0.0787(10) 0.0101(9) -0.0138(7) 0.0042(8)
    F1 0.172(4) 0.209(4) 0.092(3) 0.006(3) -0.057(2) 0.006(3)
    F2 0.133(3) 0.167(4) 0.229(5) -0.052(3) -0.002(3) 0.046(3)
    F3 0.132(3) 0.149(3) 0.134(3) 0.053(3) 0.018(2) -0.011(2)
    F4 0.155(3) 0.174(4) 0.086(2) 0.061(3) -0.037(2) -0.007(2)
    F5 0.110(3) 0.145(3) 0.219(4) -0.028(3) 0.001(3) 0.015(3)
    F6 0.120(3) 0.192(4) 0.153(3) 0.082(3) 0.030(2) 0.036(3)
_geom_special_details
;
 All esds (except the esd in the dihedral angle between two l.s. planes)
 are estimated using the full covariance matrix.  The cell esds are taken
 into account individually in the estimation of esds in distances, angles
 and torsion angles; correlations between esds in cell parameters are only
 used when they are defined by crystal symmetry.  An approximate (isotropic)
 treatment of cell esds is used for estimating esds involving l.s. planes.
;
loop_
    _geom_bond_atom_site_label_1
    _geom_bond_atom_site_label_2
    _geom_bond_site_symmetry_2
    _geom_bond_distance
    _geom_bond_publ_flag
    Ag1 S1 . 2.4280(14) y
    Ag1 S2 . 2.4500(12) y
    Ag1 S2 4_566 2.9884(14) y
    Ag1 N1 . 2.632(3) y
    Ag1 N4 . 2.671(3) y
    S1 C1 . 1.656(5) ?
    S2 C12 . 1.685(4) ?
    N1 N2 . 1.242(4) ?
    N1 C6 . 1.417(5) ?
    N2 C1 . 1.442(5) ?
    N3 C1 . 1.320(5) ?
    N3 C2 . 1.497(6) ?
    N3 C4 . 1.569(7) ?
    N4 N5 . 1.233(4) ?
    N4 C17 . 1.424(5) ?
    N5 C12 . 1.424(5) ?
    N6 C12 . 1.321(5) ?
    N6 C13 . 1.487(6) ?
    N6 C15 . 1.501(6) ?
    C2 C3 . 1.479(7) ?
    C2 H2A . 0.9700 ?
    C2 H2B . 0.9700 ?
    C3 H3A . 0.9600 ?
    C3 H3B . 0.9600 ?
    C3 H3C . 0.9600 ?
    C4 C5 . 1.406(8) ?
    C4 H4A . 0.9700 ?
    C4 H4B . 0.9700 ?
    C5 H5A . 0.9600 ?
    C5 H5B . 0.9600 ?
    C5 H5C . 0.9600 ?
    C6 C11 . 1.381(5) ?
    C6 C7 . 1.383(6) ?
    C7 C8 . 1.372(7) ?
    C7 H7 . 0.9300 ?
    C8 C9 . 1.376(7) ?
    C8 H8 . 0.9300 ?
    C9 C10 . 1.367(7) ?
    C9 H9 . 0.9300 ?
    C10 C11 . 1.378(6) ?
    C10 H10 . 0.9300 ?
    C11 H11 . 0.9300 ?
    C13 C14 . 1.478(7) ?
    C13 H13A . 0.9700 ?
    C13 H13B . 0.9700 ?
    C14 H14A . 0.9600 ?
    C14 H14B . 0.9600 ?
    C14 H14C . 0.9600 ?
    C15 C16 . 1.477(7) ?
    C15 H15A . 0.9700 ?
    C15 H15B . 0.9700 ?
    C16 H16A . 0.9600 ?
    C16 H16B . 0.9600 ?
    C16 H16C . 0.9600 ?
    C17 C22 . 1.370(5) ?
    C17 C18 . 1.385(6) ?
    C18 C19 . 1.377(6) ?
    C18 H18 . 0.9300 ?
    C19 C20 . 1.370(7) ?
    C19 H19 . 0.9300 ?
    C20 C21 . 1.366(6) ?
    C20 H20 . 0.9300 ?
    C21 C22 . 1.376(6) ?
    C21 H21 . 0.9300 ?
    C22 H22 . 0.9300 ?
    P1 F1 . 1.546(3) ?
    P1 F2 . 1.547(4) ?
    P1 F4 . 1.560(3) ?
    P1 F5 . 1.561(4) ?
    P1 F3 . 1.562(3) ?
    P1 F6 . 1.572(4) ?
loop_
    _geom_angle_atom_site_label_1
    _geom_angle_atom_site_label_2
    _geom_angle_atom_site_label_3
    _geom_angle_site_symmetry_1
    _geom_angle_site_symmetry_3
    _geom_angle
    _geom_angle_publ_flag
    S1 Ag1 S2 . . 156.32(6) y
    S1 Ag1 N1 . . 71.07(7) y
    S1 Ag1 N4 . . 109.01(7) y
    N1 Ag1 N4 . . 159.01(10) y
    S2 Ag1 N4 . . 71.38(7) y
    S2 Ag1 N1 . . 117.39(7) y
    C1 S1 Ag1 . . 106.96(17) ?
    C12 S2 Ag1 . . 103.39(15) ?
    N2 N1 C6 . . 115.0(3) ?
    N2 N1 Ag1 . . 120.3(3) ?
    C6 N1 Ag1 . . 124.5(3) ?
    N1 N2 C1 . . 114.3(4) ?
    C1 N3 C2 . . 124.2(4) ?
    C1 N3 C4 . . 119.1(4) ?
    C2 N3 C4 . . 116.2(4) ?
    N5 N4 C17 . . 115.4(3) ?
    N4 N5 C12 . . 115.6(3) ?
    C12 N6 C13 . . 121.5(4) ?
    C12 N6 C15 . . 122.6(4) ?
    C13 N6 C15 . . 115.8(4) ?
    N3 C1 N2 . . 110.8(4) ?
    N3 C1 S1 . . 122.6(4) ?
    N2 C1 S1 . . 126.5(3) ?
    C3 C2 N3 . . 109.8(4) ?
    C3 C2 H2A . . 109.7 ?
    N3 C2 H2A . . 109.7 ?
    C3 C2 H2B . . 109.7 ?
    N3 C2 H2B . . 109.7 ?
    H2A C2 H2B . . 108.2 ?
    C2 C3 H3A . . 109.5 ?
    C2 C3 H3B . . 109.5 ?
    H3A C3 H3B . . 109.5 ?
    C2 C3 H3C . . 109.5 ?
    H3A C3 H3C . . 109.5 ?
    H3B C3 H3C . . 109.5 ?
    C5 C4 N3 . . 106.7(6) ?
    C5 C4 H4A . . 110.4 ?
    N3 C4 H4A . . 110.4 ?
    C5 C4 H4B . . 110.4 ?
    N3 C4 H4B . . 110.4 ?
    H4A C4 H4B . . 108.6 ?
    C4 C5 H5A . . 109.5 ?
    C4 C5 H5B . . 109.5 ?
    H5A C5 H5B . . 109.5 ?
    C4 C5 H5C . . 109.5 ?
    H5A C5 H5C . . 109.5 ?
    H5B C5 H5C . . 109.5 ?
    C11 C6 C7 . . 119.8(4) ?
    C11 C6 N1 . . 115.6(4) ?
    C7 C6 N1 . . 124.6(4) ?
    C8 C7 C6 . . 119.8(5) ?
    C8 C7 H7 . . 120.1 ?
    C6 C7 H7 . . 120.1 ?
    C7 C8 C9 . . 120.2(5) ?
    C7 C8 H8 . . 119.9 ?
    C9 C8 H8 . . 119.9 ?
    C10 C9 C8 . . 120.3(5) ?
    C10 C9 H9 . . 119.9 ?
    C8 C9 H9 . . 119.9 ?
    C9 C10 C11 . . 120.0(5) ?
    C9 C10 H10 . . 120.0 ?
    C11 C10 H10 . . 120.0 ?
    C10 C11 C6 . . 119.9(4) ?
    C10 C11 H11 . . 120.0 ?
    C6 C11 H11 . . 120.0 ?
    N6 C12 N5 . . 110.9(4) ?
    N6 C12 S2 . . 122.7(3) ?
    N5 C12 S2 . . 126.0(3) ?
    C14 C13 N6 . . 113.1(5) ?
    C14 C13 H13A . . 109.0 ?
    N6 C13 H13A . . 109.0 ?
    C14 C13 H13B . . 109.0 ?
    N6 C13 H13B . . 109.0 ?
    H13A C13 H13B . . 107.8 ?
    C13 C14 H14A . . 109.5 ?
    C13 C14 H14B . . 109.5 ?
    H14A C14 H14B . . 109.5 ?
    C13 C14 H14C . . 109.5 ?
    H14A C14 H14C . . 109.5 ?
    H14B C14 H14C . . 109.5 ?
    C16 C15 N6 . . 111.4(5) ?
    C16 C15 H15A . . 109.3 ?
    N6 C15 H15A . . 109.3 ?
    C16 C15 H15B . . 109.3 ?
    N6 C15 H15B . . 109.3 ?
    H15A C15 H15B . . 108.0 ?
    C15 C16 H16A . . 109.5 ?
    C15 C16 H16B . . 109.5 ?
    H16A C16 H16B . . 109.5 ?
    C15 C16 H16C . . 109.5 ?
    H16A C16 H16C . . 109.5 ?
    H16B C16 H16C . . 109.5 ?
    C22 C17 C18 . . 120.6(4) ?
    C22 C17 N4 . . 116.0(4) ?
    C18 C17 N4 . . 123.4(4) ?
    C19 C18 C17 . . 118.3(4) ?
    C19 C18 H18 . . 120.8 ?
    C17 C18 H18 . . 120.8 ?
    C20 C19 C18 . . 121.0(5) ?
    C20 C19 H19 . . 119.5 ?
    C18 C19 H19 . . 119.5 ?
    C21 C20 C19 . . 120.3(5) ?
    C21 C20 H20 . . 119.8 ?
    C19 C20 H20 . . 119.8 ?
    C20 C21 C22 . . 119.5(5) ?
    C20 C21 H21 . . 120.2 ?
    C22 C21 H21 . . 120.2 ?
    C17 C22 C21 . . 120.3(4) ?
    C17 C22 H22 . . 119.9 ?
    C21 C22 H22 . . 119.9 ?
    F1 P1 F2 . . 91.9(3) ?
    F1 P1 F4 . . 178.0(2) ?
    F2 P1 F4 . . 89.5(3) ?
    F1 P1 F5 . . 88.0(2) ?
    F2 P1 F5 . . 179.6(3) ?
    F4 P1 F5 . . 90.7(2) ?
    F1 P1 F3 . . 91.6(2) ?
    F2 P1 F3 . . 90.3(3) ?
    F4 P1 F3 . . 89.9(2) ?
    F5 P1 F3 . . 90.0(2) ?
    F1 P1 F6 . . 89.0(2) ?
    F2 P1 F6 . . 90.7(3) ?
    F4 P1 F6 . . 89.5(2) ?
    F5 P1 F6 . . 88.9(2) ?
    F3 P1 F6 . . 178.8(3) ?
loop_
    _geom_torsion_atom_site_label_1
    _geom_torsion_atom_site_label_2
    _geom_torsion_atom_site_label_3
    _geom_torsion_atom_site_label_4
    _geom_torsion_site_symmetry_1
    _geom_torsion_site_symmetry_2
    _geom_torsion_site_symmetry_3
    _geom_torsion_site_symmetry_4
    _geom_torsion
    _geom_torsion_publ_flag
    C6 N1 N2 C1 . . . . -177.8(3) ?
    Ag1 N1 N2 C1 . . . . 7.9(5) ?
    C17 N4 N5 C12 . . . . -175.7(3) ?
    C2 N3 C1 N2 . . . . 3.5(7) ?
    C4 N3 C1 N2 . . . . -168.4(4) ?
    C2 N3 C1 S1 . . . . -177.9(4) ?
    C4 N3 C1 S1 . . . . 10.2(7) ?
    N1 N2 C1 N3 . . . . 177.3(4) ?
    N1 N2 C1 S1 . . . . -1.3(6) ?
    Ag1 S1 C1 N3 . . . . 175.7(4) ?
    Ag1 S1 C1 N2 . . . . -5.9(5) ?
    C1 N3 C2 C3 . . . . -96.0(6) ?
    C4 N3 C2 C3 . . . . 76.1(6) ?
    C1 N3 C4 C5 . . . . -92.4(7) ?
    C2 N3 C4 C5 . . . . 95.1(6) ?
    N2 N1 C6 C11 . . . . 175.1(4) ?
    Ag1 N1 C6 C11 . . . . -10.9(5) ?
    N2 N1 C6 C7 . . . . -4.3(6) ?
    Ag1 N1 C6 C7 . . . . 169.7(3) ?
    C11 C6 C7 C8 . . . . 0.1(7) ?
    N1 C6 C7 C8 . . . . 179.4(5) ?
    C6 C7 C8 C9 . . . . -0.3(9) ?
    C7 C8 C9 C10 . . . . 0.4(9) ?
    C8 C9 C10 C11 . . . . -0.3(9) ?
    C9 C10 C11 C6 . . . . 0.0(8) ?
    C7 C6 C11 C10 . . . . 0.1(7) ?
    N1 C6 C11 C10 . . . . -179.3(4) ?
    C13 N6 C12 N5 . . . . -171.3(4) ?
    C15 N6 C12 N5 . . . . 8.1(6) ?
    C13 N6 C12 S2 . . . . 1.0(6) ?
    C15 N6 C12 S2 . . . . -179.5(4) ?
    N4 N5 C12 N6 . . . . -166.2(4) ?
    N4 N5 C12 S2 . . . . 21.7(5) ?
    Ag1 S2 C12 N6 . . . . 160.0(3) ?
    Ag1 S2 C12 N5 . . . . -28.8(4) ?
    C12 N6 C13 C14 . . . . -92.2(6) ?
    C15 N6 C13 C14 . . . . 88.3(6) ?
    C12 N6 C15 C16 . . . . 80.1(6) ?
    C13 N6 C15 C16 . . . . -100.4(5) ?
    N5 N4 C17 C22 . . . . 175.6(4) ?
    N5 N4 C17 C18 . . . . -4.0(6) ?
    C22 C17 C18 C19 . . . . -1.5(7) ?
    N4 C17 C18 C19 . . . . 178.0(4) ?
    C17 C18 C19 C20 . . . . 0.3(8) ?
    C18 C19 C20 C21 . . . . 0.5(8) ?
    C19 C20 C21 C22 . . . . -0.1(8) ?
    C18 C17 C22 C21 . . . . 2.0(7) ?
    N4 C17 C22 C21 . . . . -177.6(4) ?
    C20 C21 C22 C17 . . . . -1.2(7) ?
loop_
    _geom_hbond_atom_site_label_D
    _geom_hbond_atom_site_label_H
    _geom_hbond_atom_site_label_A
    _geom_hbond_site_symmetry_A
    _geom_hbond_distance_DH
    _geom_hbond_distance_HA
    _geom_hbond_distance_DA
    _geom_hbond_angle_DHA
    _geom_hbond_publ_flag
    C22 H22 S1 . 0.93 2.78 3.690(5) 167 yes
    C2 H2B F1 1_656 0.97 2.52 3.435(6) 158 yes
    C15 H15A F4 4_565 0.97 2.46 3.398(6) 164 yes
_shelx_space_group_comment
;
The symmetry employed for this shelxl refinement is uniquely defined
by the following loop, which should always be used as a source of
symmetry information in preference to the above space-group names.
They are only intended as comments.
;
_shelx_estimated_absorpt_T_min     0.649
_shelx_estimated_absorpt_T_max     0.981
_shelx_hkl_file
;
   0   0   1   -1.46    1.41
   0   0   1   -0.16    0.95
   0   0  -1    1.50    1.26
   0   0  -1    0.24    1.05
   0   0   1   -1.52    1.31
   0   0   2   82.39    6.64
   0   0   2   70.66    6.34
   0   0   2   81.79    6.12
   0   0  -2   92.65    6.22
   0   0  -2   94.19    6.01
   0   0  -3    6.74    3.74
   0   0   3    1.04    6.05
   0   0   3   -2.93    3.37
   0   0   3    0.57    2.78
   0   0  -3   -1.55    3.25
   0   0   3   -1.16    2.49
   0   0  -4  326.34   16.77
   0   0  -4  322.28   15.88
   0   0   4  322.10   14.78
   0   0   4  312.09   17.58
   0   0   4  336.19   18.16
   0   0   4  320.50   17.07
   0   0   5    5.39    3.96
   0   0   5   -2.04    5.04
   0   0   5    3.84    5.06
   0   0   5   -1.17    4.06
   0   0  -5   -3.84    4.55
   0   0  -5    1.69    4.14
   0   0  -5    1.32    4.03
   0   0  -6   95.41   10.09
   0   0  -6   89.91   11.47
   0   0  -6  100.40   11.33
   0   0   6   92.62   10.41
   0   0   6   72.57   10.50
   0   0   6   90.06   11.41
   0   0   7    2.55    5.95
   0   0  -7    3.06    8.04
   0   0  -7    7.46    6.92
   0   0   7  -10.13    6.46
   0   0   8    1.02    8.29
   0   0   8   -4.20    7.18
   0   0  -8  -16.35    7.51
   0   0  -8    0.44    6.70
   0   0  -9   -1.89    9.54
   0   0  -9    6.12    9.73
   0   0   9   -7.28    7.87
   0   0   9   -2.08    8.36
   0   1   0   -0.08    0.14
   0  -1   0   -0.03    0.15
   0  -1   1  150.01    6.84
   0   1   1  157.42    7.23
   0  -1   1  142.28    6.96
   0  -1   1  147.43    7.06
   0   1  -1  145.03    6.84
   0  -1  -1  157.99    6.88
   0  -1  -1  141.09    7.06
   0  -1  -1  145.14    7.22
   0   1  -1  153.11    6.79
   0   1  -1  151.24    6.95
   0   1   1  144.57    7.22
   0   1   1  154.30    7.28
   0  -1  -2   17.58    3.82
   0   1  -2   29.35    4.41
   0   1   2   10.18    4.13
   0   1  -2   34.79    3.68
   0  -1   2   25.67    3.66
   0  -1   2   28.92    4.44
   0  -1   2   22.01    4.08
   0   1   2   22.50    3.63
   0   1  -2   23.22    3.75
   0   1   2   19.68    4.04
   0  -1  -2   24.58    3.63
   0  -1   2   18.09    3.17
   0  -1   3   -0.39    8.88
   0   1  -3    7.00    3.33
   0  -1   3    7.23    3.03
   0  -1   3    8.88    4.15
   0   1   3    8.63    4.33
   0   1  -3    6.85    4.01
   0   1  -3    3.56    3.24
   0   1   3   10.51    2.56
   0  -1   3   10.21    3.19
   0  -1  -3    8.29    3.59
   0  -1  -3    7.47    3.67
   0   1   3    7.80    3.35
   0   1   3    3.93    3.88
   0  -1   4  200.09   10.80
   0   1  -4  215.88   11.83
   0  -1  -4  210.75   13.01
   0  -1  -4  190.93   11.92
   0  -1   4  219.53   13.56
   0   1   4  212.17   10.11
   0   1   4  211.59   13.82
   0   1   4  205.88   13.00
   0  -1   4  203.13   12.47
   0   1   4  208.62   13.75
   0  -1   4  206.53   13.56
   0   1  -4  197.73   12.85
   0   1  -4  203.05   12.86
   0  -1  -5   54.06    8.21
   0  -1   5   52.61    7.31
   0  -1   5   57.96    6.48
   0   1   5   75.82   10.07
   0  -1  -5   56.78    7.42
   0   1   5   54.47    7.62
   0   1  -5   55.49    7.05
   0   1  -5   43.29    7.17
   0  -1   5   53.59    8.17
   0   1  -5   62.72    8.51
   0  -1   5   67.22    8.97
   0   1   5   59.35    9.04
   0   1  -6   27.75    6.42
   0  -1  -6   28.52    7.36
   0   1   6   32.30    7.31
   0  -1   6   21.32    7.74
   0  -1  -6   41.77    7.59
   0  -1   6   28.25    7.11
   0   1   6   36.05    8.20
   0   1  -6   30.21    7.78
   0   1  -6   26.03    7.35
   0  -1   6   51.86    9.16
   0  -1  -6   38.20    8.18
   0   1   6   26.66    7.38
   0  -1  -7    6.28    7.53
   0   1  -7   -3.10    5.91
   0  -1   7    1.29    6.97
   0   1   7    3.56    7.23
   0   1  -7   -3.32    6.07
   0  -1   7   -0.97    6.06
   0   1   7   -1.90    6.30
   0  -1  -7   -5.19    5.41
   0  -1  -7    5.44    6.18
   0   1  -8   -0.51    7.07
   0  -1   8   13.11    8.63
   0   1   8   30.76    9.94
   0   1   8   22.25    9.18
   0   1  -8   27.32   10.15
   0  -1  -8   21.95    8.22
   0  -1  -8   21.33    9.78
   0  -1   8   18.34    8.99
   0   1  -9   -1.37    7.73
   0  -1  -9   -1.30    9.18
   0   1   9    6.84    9.30
   0  -1   9    0.79    9.25
   0   1  -9   -5.26    8.89
   0   1   9  -13.68    8.21
   0  -1   9    7.94    9.13
   0  -1  -9  -20.98    9.06
   0   2  -1  688.42   25.31
   0  -2  -1  676.43   25.39
   0  -2  -1  659.80   27.90
   0   2   1  685.17   26.68
   0   2   1  651.50   26.67
   0  -2   1  682.60   26.69
   0   2  -1  693.44   26.40
   0  -2   1  650.70   26.17
   0  -2  -1  682.70   25.93
   0   2   1  654.50   27.89
   0   2  -1  668.33   27.21
   0  -2   1  662.82   27.23
   0   2   2   42.42    5.25
   0   2  -2   59.08    4.56
   0   2  -2   50.87    5.43
   0   2  -2   59.59    5.30
   0   2  -2   48.80    4.52
   0  -2   2   56.67    5.12
   0  -2   2   54.94    5.42
   0  -2  -2   60.35    5.23
   0   2   2   46.38    4.97
   0  -2   2   51.04    4.49
   0  -2   2   63.45    5.76
   0  -2  -2   45.68    4.82
   0   2   2   43.88    5.41
   0  -2   3    7.14    3.89
   0   2  -3   12.35    3.89
   0  -2  -3   10.43    3.68
   0   2   3   15.29    3.77
   0   2   3   13.50    4.38
   0   2  -3   15.75    4.96
   0  -2   3   11.78    3.96
   0  -2   3   17.63    3.81
   0   2  -3   17.58    3.62
   0   2   3   10.10    4.17
   0  -2   3   16.32    3.54
   0  -2  -3   17.43    4.33
   0   2   4  375.82   19.28
   0   2  -4  380.55   18.65
   0  -2   4  389.13   19.57
   0  -2   4  400.45   19.71
   0  -2   4  361.29   18.54
   0   2   4  354.56   15.65
   0   2  -4  380.15   17.37
   0  -2  -4  373.48   18.61
   0  -2   4  361.70   17.29
   0   2   4  352.28   19.44
   0  -2  -4  347.41   17.85
   0   2   4  350.11   19.74
   0   2  -4  383.06   18.99
   0   2  -5    0.85    4.11
   0  -2  -5    2.76    4.70
   0  -2   5    2.46    5.02
   0   2  -5    6.55    5.35
   0  -2   5    2.25    5.09
   0   2   5   -5.44    4.30
   0  -2   5    1.07    4.22
   0  -2  -5    3.67    4.54
   0   2   5    2.22    4.34
   0  -2   5    6.09    3.99
   0   2   5    0.76    4.20
   0   2  -5    0.82    4.46
   0   2  -6   60.91    8.03
   0   2  -6   29.84    7.16
   0   2   6   39.11    7.71
   0   2   6   33.48    7.97
   0  -2   6   46.97    9.43
   0   2   6   42.17    8.25
   0  -2  -6   56.45    8.16
   0  -2   6   50.06    8.06
   0  -2   6   45.38    9.29
   0  -2  -6   42.24    8.25
   0   2  -6   38.36    8.82
   0  -2   7   10.48    6.72
   0   2  -7    1.02    6.14
   0  -2  -7    9.36    6.49
   0  -2  -7    2.49    7.09
   0   2   7   19.07    8.37
   0  -2   7   16.99    7.75
   0   2   7    7.04    7.56
   0   2  -7    1.66    7.63
   0   2   7   -3.23    6.45
   0  -2  -7    9.55    6.85
   0   2  -8   -5.43    7.04
   0  -2   8    5.96    8.07
   0   2   8    7.13    8.13
   0   2   8    0.63    6.94
   0  -2  -8    8.47    9.46
   0  -2  -8    0.31    6.58
   0   2  -8   -8.58    7.77
   0  -2   8    1.46    7.25
   0   2  -9   -5.55    9.63
   0  -2   9    9.98   10.18
   0  -2  -9    1.52    9.53
   0  -2  -9    7.43    9.69
   0   2  -9    0.00    9.25
   0   2   9  -12.31    8.73
   0  -2   9    8.55    9.43
   0   2   9    5.43    8.66
   0   3   0   -4.33    2.59
   0  -3   0   -8.21    1.55
   0   3   0   -5.19    1.11
   0  -3   0   -5.46    1.09
   0  -3  -1  856.67   31.85
   0   3  -1  828.26   33.09
   0   3   1  863.10   31.87
   0  -3   1  853.56   33.13
   0   3  -1  849.63   34.29
   0   3   1  844.37   35.06
   0  -3   1  815.60   34.21
   0  -3   1  830.86   34.28
   0   3   1  865.26   33.43
   0  -3  -1  838.69   32.60
   0   3  -1  825.31   31.73
   0  -3   1  855.61   33.05
   0   3   1  874.08   33.48
   0  -3   2 1140.68   45.21
   0   3  -2 1158.76   43.44
   0  -3   2 1152.92   44.87
   0  -3  -2 1165.23   43.63
   0   3  -2 1170.05   43.65
   0  -3   2 1139.12   46.82
   0   3  -2 1144.02   45.32
   0   3   2 1115.21   47.82
   0   3  -2 1154.72   46.83
   0  -3  -2 1177.51   44.61
   0   3   2 1126.56   45.80
   0   3   2 1125.30   46.09
   0  -3   3    1.11    2.81
   0   3   3   -2.85    3.69
   0  -3   3   -2.71    3.03
   0  -3   3   -2.03    3.23
   0   3  -3    1.16    2.96
   0  -3  -3   -1.88    2.72
   0   3   3   -2.81    2.74
   0  -3  -3   -1.55    3.13
   0   3  -3    4.41    3.71
   0   3  -3   -2.43    2.65
   0   3   3   -1.00    3.10
   0  -3   3   -1.40    2.94
   0   3  -4 1033.32   44.12
   0   3   4 1048.20   44.86
   0  -3   4 1053.74   42.28
   0  -3  -4 1081.33   42.75
   0   3   4 1059.39   46.09
   0  -3  -4 1042.04   42.72
   0   3   4 1022.71   45.04
   0  -3   4 1079.61   44.45
   0   3  -4  999.32   42.21
   0  -3   4 1027.28   44.27
   0   3  -4 1060.31   41.51
   0  -3   4 1027.63   44.61
   0  -3  -5    4.42    5.04
   0   3  -5    2.68    4.22
   0   3   5    6.12    4.74
   0  -3   5   10.08    5.63
   0   3   5   15.20    5.94
   0  -3   5    6.11    4.28
   0  -3  -5   11.58    5.22
   0   3   5    2.04    4.99
   0   3  -5   -1.98    4.97
   0  -3   5    7.58    4.88
   0  -3   5   11.45    4.92
   0   3  -5    9.74    4.84
   0   3  -6   61.69    8.20
   0   3   6   49.98   10.19
   0  -3   6   59.23    9.18
   0   3   6   32.50    8.66
   0   3  -6   51.19    8.83
   0   3  -6   52.39    9.76
   0  -3   6   44.21    9.13
   0  -3  -6   72.16    9.28
   0  -3  -6   45.98    8.63
   0   3   6   61.85    9.26
   0  -3   6   58.35    8.56
   0   3   7    6.31    7.43
   0   3   7    4.90    7.48
   0   3  -7   -6.89    6.26
   0  -3  -7    1.89    6.56
   0   3  -7    0.58    7.11
   0  -3   7    4.26    6.79
   0  -3   7  -11.66    5.79
   0  -3  -7   -8.05    7.33
   0   3   7   -5.80    5.97
   0  -3  -7    3.69    5.82
   0   3   8   35.66   11.01
   0   3   8   27.58   10.05
   0  -3  -8   21.23    8.80
   0  -3  -8   26.74    9.71
   0  -3   8   20.34    8.58
   0   3  -8   28.42    9.72
   0  -3   8   29.51    9.89
   0   3  -8   11.69    9.18
   0   3   9   -5.15    9.08
   0   3  -9   -1.69    9.27
   0   3   9   11.73    8.98
   0   3  -9    5.50   10.41
   0  -3   9   -2.16    7.34
   0  -3  -9   -0.61    8.57
   0  -3  -9    7.47   10.30
   0   4   0  845.01   33.50
   0  -4   0  760.65   33.34
   0   4   0  811.38   32.65
   0   4   0  810.72   30.40
   0  -4   0  788.75   31.00
   0  -4   0  824.43   31.67
   0   4   0  828.88   31.12
   0  -4  -1 1528.78   56.30
   0   4  -1 1559.97   61.26
   0   4   1 1496.88   58.94
   0   4  -1 1518.46   58.14
   0   4  -1 1531.19   58.86
   0   4  -1 1562.33   56.92
   0  -4   1 1502.96   58.55
   0  -4  -1 1542.44   57.77
   0  -4   1 1551.35   58.16
   0  -4   1 1526.56   61.27
   0   4  -1 1542.52   56.26
   0   4   1 1481.48   62.06
   0   4   1 1619.51   59.23
   0  -4   1 1486.22   61.25
   0   4   1 1489.25   56.12
   0   4  -2   16.40    3.23
   0  -4   2   14.49    4.32
   0  -4  -2   16.18    4.09
   0   4   2   10.88    4.37
   0   4  -2   17.29    3.80
   0   4   2   19.72    4.62
   0   4  -2   19.15    4.80
   0  -4  -2   14.18    3.68
   0   4   2   19.52    3.93
   0  -4   2   20.34    3.32
   0  -4   2   11.69    3.23
   0  -4  -3    8.58    4.09
   0   4   3   16.40    5.10
   0   4   3   14.09    4.39
   0   4  -3    5.74    3.65
   0  -4  -3   14.49    3.90
   0  -4   3    4.36    2.99
   0   4   3   14.02    4.17
   0   4  -3    4.99    4.21
   0   4  -3   10.17    3.16
   0  -4   3    7.08    3.77
   0  -4   3   15.64    4.55
   0  -4   4   96.25    8.67
   0   4  -4   82.54    7.30
   0  -4  -4   90.96    8.93
   0  -4   4   87.17    7.67
   0   4   4   98.51    9.35
   0   4   4   85.95    9.70
   0   4  -4   77.45    8.46
   0   4  -4  103.66   10.00
   0  -4  -4   68.98    7.94
   0   4   4   82.10   10.18
   0  -4   4   98.38    9.56
   0  -4   5    4.03    4.08
   0  -4  -5    7.68    4.69
   0   4  -5   -1.43    3.76
   0  -4   5   -0.36    4.25
   0   4   5   -1.10    4.42
   0  -4   5   -3.13    4.68
   0  -4  -5    4.58    4.68
   0   4  -5   -2.76    5.20
   0   4  -5    8.11    5.13
   0  -4   5   -4.09    4.57
   0   4   5   -4.40    4.94
   0   4   5    3.51    4.70
   0   4  -6   11.89    6.30
   0  -4   6   16.79    7.75
   0   4  -6    7.12    5.49
   0   4   6   18.62    7.22
   0  -4   6   12.10    7.61
   0   4   6   27.47    8.81
   0  -4   6    8.88    6.82
   0   4   6   16.05    6.59
   0  -4  -6   20.67    6.55
   0  -4  -6   13.38    6.70
   0   4  -6   14.68    6.42
   0   4   7   17.10    8.02
   0   4  -7   -7.37    7.67
   0  -4  -7   14.25    7.33
   0   4   7    6.45    7.78
   0   4  -7   12.15    6.87
   0   4   7   18.77    7.43
   0  -4   7   11.07    7.23
   0  -4  -7   23.38    8.49
   0   4  -8   -6.12    7.96
   0   4   8   -4.33    7.25
   0  -4  -8    0.03    6.57
   0   4   8   11.39    7.87
   0  -4  -8    7.95    8.05
   0   4  -8   -1.11    7.72
   0  -4   8    5.27    7.16
   0  -4  -9   12.06    9.55
   0   4   9    2.97    9.99
   0  -4   9    7.69    9.17
   0   4  -9    4.11   10.34
   0   4   9    2.93    9.18
   0  -4  -9  -11.31    8.80
   0   4  -9   -0.34    8.66
   0   5   0   -2.71    1.95
   0   5   0    1.35    1.77
   0  -5   0   -1.14    2.75
   0   5   0    1.46    4.48
   0   5   0    0.40    2.30
   0  -5   0   -4.85    1.96
   0   5   0   -4.59    3.05
   0   5   1 2537.44   95.56
   0  -5   1 2432.88   99.95
   0   5   1 2567.00   91.26
   0  -5  -1 2441.39   93.70
   0  -5   1 2494.76   94.70
   0   5  -1 2492.51   94.74
   0  -5   1 2481.95   95.03
   0   5  -1 2525.14   95.77
   0  -5  -1 2540.31   93.78
   0   5   1 2534.83   95.92
   0   5  -1 2559.00   91.42
   0  -5   1 2489.64   99.95
   0   5  -1 2539.20   92.86
   0   5  -1 2521.14   99.84
   0  -5   2  425.18   18.95
   0   5   2  442.70   20.10
   0   5   2  416.07   20.24
   0  -5   2  439.32   19.53
   0   5   2  418.21   19.80
   0   5  -2  438.12   18.88
   0  -5   2  416.94   18.21
   0  -5  -2  413.64   18.74
   0   5  -2  419.03   17.44
   0  -5  -2  424.18   18.67
   0   5  -2  422.85   19.43
   0   5   2  403.90   18.56
   0  -5   3  127.79    9.05
   0  -5  -3  106.19    8.85
   0  -5  -3  130.75    9.95
   0  -5   3  122.43    8.55
   0   5  -3  144.48   10.51
   0   5  -3  140.16   10.14
   0   5   3  116.88   10.05
   0   5   3  127.59    9.27
   0  -5   3  103.25    7.63
   0   5  -3  118.85    7.33
   0   5   3  113.46   10.62
   0  -5   4  239.86   13.73
   0   5  -4  236.12   12.69
   0  -5   4  247.19   14.34
   0   5   4  272.55   15.75
   0   5   4  267.74   15.81
   0   5  -4  262.39   15.07
   0  -5  -4  253.26   14.66
   0  -5  -4  252.39   14.74
   0  -5   4  248.59   17.76
   0   5  -4  228.38   14.29
   0   5   4  264.64   16.63
   0  -5   5   67.47    7.60
   0  -5   5   43.09    7.55
   0   5  -5   60.20    7.18
   0  -5  -5   44.13    7.88
   0   5   5   73.73   10.53
   0  -5   5   61.47    7.95
   0   5  -5   64.09    8.86
   0   5  -5   72.20    9.64
   0   5   5   69.96    9.74
   0  -5  -5   60.44    8.74
   0   5   5   56.28    8.10
   0  -5   6    6.29    5.65
   0  -5  -6    0.55    5.87
   0   5   6    6.76    6.59
   0   5   6   -3.58    5.05
   0  -5  -6    6.27    5.93
   0   5  -6   -0.96    5.00
   0   5   6   11.53    6.43
   0  -5   6   -0.32    5.65
   0   5  -6    9.92    6.94
   0  -5  -7  -11.37    6.59
   0   5   7    6.21    7.07
   0   5   7    5.35    6.97
   0   5  -7    8.44    8.48
   0  -5   7   -3.45    5.55
   0   5   7   -1.92    6.62
   0   5  -7    2.52    6.71
   0  -5  -7  -14.18    5.68
   0   5   8   36.64   10.28
   0   5  -8   49.15   11.54
   0  -5  -8   32.13   10.18
   0   5   8   55.49   12.39
   0   5  -8   29.33    9.22
   0  -5   8   50.05   11.04
   0   5  -9   -9.94   10.15
   0  -5  -9   -6.18   10.43
   0  -5  -9    6.11    8.81
   0  -5   9    1.89    9.37
   0   5   9    3.76    8.71
   0   5   9    9.12    9.96
   0   5  -9   -1.28   23.12
   0  -6   0 4754.09  174.55
   0   6   0 4648.31  177.96
   0   6   0 4875.23  179.39
   0   6   0 4689.71  170.20
   0   6   0 4674.23  174.63
   0   6   0 4862.55  187.85
   0  -6   0 4712.73  176.76
   0  -6  -1  405.09   17.07
   0   6   1  403.70   18.06
   0   6   1  416.05   19.07
   0   6  -1  408.42   17.67
   0   6  -1  393.15   17.86
   0   6  -1  427.44   19.10
   0   6   1  358.25   18.52
   0  -6   1  391.14   18.50
   0   6  -1  405.83   17.03
   0   6   1  397.29   17.00
   0  -6  -1  385.96   17.56
   0   6  -1  390.29   16.58
   0  -6   2  189.05    9.96
   0  -6   2  188.00   10.07
   0   6  -2  173.80   11.05
   0   6  -2  185.37    9.14
   0   6   2  189.12   10.48
   0   6   2  189.86   11.46
   0   6   2  173.09   11.31
   0   6  -2  177.62   11.13
   0  -6   2  193.32   11.65
   0  -6  -2  166.02   10.56
   0  -6  -2  191.39    8.69
   0  -6  -2  191.98   10.81
   0   6   2  172.84   11.74
   0  -6   3   -2.71    2.96
   0   6  -3   -1.75    3.93
   0  -6  -3    2.38    3.75
   0   6  -3    2.89    2.71
   0  -6   3    0.59    2.82
   0   6   3    0.55    3.88
   0  -6   3    3.58    4.28
   0   6   3    1.18    4.12
   0  -6  -3   -1.27    3.51
   0   6  -3    0.32    3.66
   0   6   3   -2.59    3.32
   0   6  -4  126.85   10.99
   0   6   4   95.57    9.94
   0  -6   4   94.84    9.09
   0   6  -4  102.39   10.22
   0   6   4  120.05   11.33
   0  -6   4  116.85   10.42
   0   6  -4  117.96    8.68
   0   6   4  119.98   11.44
   0  -6  -4   91.56    9.39
   0  -6   4  110.46    8.87
   0  -6  -4   94.79    9.51
   0  -6  -5   -2.34    3.92
   0   6   5   -1.80    5.02
   0   6  -5    6.02    6.27
   0   6   5   -2.43    4.57
   0  -6  -5    3.66    5.13
   0  -6   5   -6.84    3.82
   0  -6   5    0.34    4.35
   0   6   5    0.72    5.36
   0   6  -5   -2.21    3.53
   0   6  -5    2.40    4.68
   0  -6   5    5.04    4.99
   0  -6  -6   18.40    6.54
   0  -6   6   16.82    6.73
   0  -6   6   10.31    5.67
   0   6   6    1.16    6.74
   0  -6  -6   15.70    6.91
   0   6  -6   16.40    8.38
   0   6   6   11.46    6.18
   0   6  -6   21.10    7.51
   0   6   6   29.34    7.36
   0   6   7   17.16    8.34
   0   6   7   16.36    8.03
   0   6  -7   16.21    9.95
   0  -6  -7    7.82    7.33
   0   6  -7   11.01    7.83
   0   6   7   18.04    8.47
   0  -6  -7   19.80    7.88
   0  -6   7   15.08    7.36
   0  -6  -8    3.48    7.66
   0   6   8    3.02    8.13
   0   6  -8   -6.12    7.26
   0  -6  -8   -0.08    9.43
   0  -6   8    9.53    8.79
   0   6  -8  -16.29    8.92
   0   6   8    1.23    7.63
   0   6   9    3.48    9.16
   0  -6  -9    0.02    9.30
   0   6  -9   -1.21   10.16
   0  -6   9   20.30   10.84
   0   6  -9    2.02   10.36
   0   6   9   -8.95    7.96
   0  -6  -9   -3.38    7.53
   0   7   0   -0.74    2.77
   0  -7   0    1.48    3.77
   0   7   0   -5.30    6.08
   0   7   0    1.61    4.57
   0   7   0    0.38    2.70
   0  -7   0    0.77    2.95
   0   7   0   -2.80    2.76
   0   7  -1  479.03   19.79
   0   7   1  465.61   22.23
   0   7  -1  470.24   20.33
   0  -7   1  428.67   21.29
   0   7   1  489.84   22.02
   0  -7  -1  488.29   20.90
   0   7  -1  468.64   21.31
   0   7  -1  491.93   22.45
   0  -7  -1  472.59   20.33
   0   7  -1  465.30   20.47
   0   7   1  498.84   20.09
   0   7   1  495.13   21.15
   0   7  -2  289.36   15.17
   0   7   2  300.37   14.88
   0  -7   2  310.62   14.26
   0   7  -2  288.20   15.83
   0  -7   2  290.59   14.59
   0   7   2  273.08   15.86
   0  -7  -2  286.49   14.91
   0  -7  -2  291.33   14.66
   0   7  -2  311.08   13.60
   0   7   2  306.99   16.06
   0  -7  -2  321.19   13.35
   0   7  -2  316.77   14.20
   0   7   2  320.03   16.34
   0  -7   2  293.13   15.87
   0   7  -3  289.80   12.97
   0  -7  -3  240.96   14.44
   0   7  -3  274.48   15.24
   0   7   3  262.86   15.34
   0  -7   3  280.15   15.43
   0   7   3  258.92   15.64
   0   7   3  258.24   15.85
   0  -7   3  267.73   13.99
   0  -7   3  272.11   13.96
   0  -7  -3  277.76   14.74
   0   7  -3  264.26   15.13
   0  -7  -4   59.02    8.01
   0  -7   4   57.17    6.47
   0  -7   4   39.80    6.87
   0   7  -4   44.17    7.22
   0   7   4   43.08    7.93
   0   7  -4   53.39    8.41
   0  -7  -4   38.31    6.93
   0   7   4   56.45    8.02
   0   7   4   42.79    7.12
   0  -7   4   41.16    6.39
   0   7  -4   53.14    6.00
   0   7   5   33.15    7.47
   0   7  -5   63.66    9.69
   0  -7   5   51.84    6.90
   0  -7  -5   41.04    7.48
   0   7   5   54.19    8.51
   0  -7   5   60.03    8.12
   0   7   5   36.75    8.50
   0  -7  -5   45.60    7.65
   0   7  -5   59.03    8.54
   0  -7   5   39.59    7.86
   0   7  -5   58.61    7.01
   0  -7   6   -1.43    5.62
   0   7   6   -1.20    6.66
   0  -7  -6   -3.13    5.12
   0   7  -6   -4.19    5.61
   0   7   6   -2.32    6.12
   0   7   6   -0.89    6.50
   0  -7  -6   -3.01    5.48
   0  -7   6    2.23    6.50
   0   7  -6    0.59    6.69
   0   7   7    0.40    7.11
   0   7  -7    5.72    7.67
   0  -7  -7   13.36    7.64
   0   7   7    8.38    9.06
   0   7   7    5.28    8.23
   0  -7  -7   13.20    8.06
   0  -7   7    7.44    6.51
   0   7  -7    0.57    8.22
   0  -7  -8    7.81    7.67
   0   7  -8    6.09    9.00
   0  -7   8    1.76    8.03
   0   7   8    0.65    7.32
   0  -7  -8    6.44    8.58
   0   7   8   -1.39    6.95
   0   7  -8    4.95    8.91
   0  -7  -9    3.45   10.05
   0   7   9    2.64    8.44
   0   7   9   -2.88    9.68
   0  -7   9   -4.07    7.91
   0   7  -9   -2.27   10.74
   0   7  -9   -7.30    9.51
   0  -7  -9    4.21    8.27
   0   8   0 1849.11   69.75
   0   8   0 1826.98   67.22
   0   8   0 1767.12   68.63
   0   8   0 1784.92   71.79
   0   8   0 1788.01   73.79
   0  -8   0 1775.78   68.57
   0  -8   0 1818.18   69.81
   0   8  -1 1547.66   62.26
   0   8  -1 1472.96   57.49
   0   8  -1 1481.85   57.72
   0   8   1 1524.55   59.51
   0  -8   1 1610.59   60.22
   0   8  -1 1517.76   58.94
   0   8   1 1518.27   63.25
   0   8  -1 1539.24   60.88
   0  -8  -1 1535.61   58.68
   0  -8  -1 1475.56   58.72
   0   8   1 1490.48   56.97
   0   8   1 1474.10   60.72
   0  -8   2   29.83    4.66
   0   8  -2   40.83    4.43
   0   8   2   31.48    5.37
   0   8  -2   35.38    4.38
   0   8  -2   42.15    6.56
   0   8  -2   45.11    7.15
   0   8   2   36.32    6.27
   0   8  -2   46.99    5.07
   0  -8   2   32.81    4.45
   0   8   2   31.01    5.13
   0  -8  -2   41.94    4.60
   0   8   2   32.68    5.93
   0  -8   2   32.12    6.00
   0  -8  -2   44.50    5.90
   0  -8  -2   31.47    4.97
   0   8   3   26.97    6.57
   0   8  -3   28.44    6.12
   0   8  -3   31.60    4.50
   0   8   3   22.58    5.81
   0  -8   3   30.32    4.87
   0  -8   3   40.10    5.52
   0  -8  -3   30.27    5.91
   0   8  -3   29.98    6.54
   0   8   3   31.59    5.80
   0  -8   3   22.48    6.36
   0  -8  -3   21.44    5.22
   0  -8  -3   32.37    3.59
   0   8   4  223.94   15.18
   0   8   4  220.30   15.15
   0  -8  -4  232.48   14.41
   0  -8   4  225.02   14.60
   0   8  -4  246.31   12.18
   0  -8   4  221.19   13.29
   0   8  -4  206.43   14.61
   0  -8   4  221.48   13.28
   0  -8  -4  237.75   14.34
   0   8   4  227.80   15.38
   0   8  -4  213.35   14.59
   0   8   5  114.32   11.84
   0   8  -5   88.72   10.92
   0   8   5  121.32   13.31
   0   8  -5   98.45    8.79
   0  -8   5   83.31   10.38
   0  -8   5  119.20   10.09
   0  -8  -5   97.71   10.98
   0   8   5  106.81   12.81
   0  -8  -5   81.54   10.30
   0   8  -5   89.71   11.30
   0  -8   5  105.71   10.75
   0  -8   6   -3.08    4.74
   0  -8   6   10.02    7.47
   0   8   6   -1.93    6.20
   0   8  -6   -5.68    7.05
   0   8  -6    2.84    6.43
   0   8   6   -6.37    5.72
   0  -8  -6    6.48    6.28
   0  -8  -6    2.01    5.20
   0   8   6    4.98    7.16
   0  -8  -7   19.26    8.14
   0  -8  -7    9.03    7.51
   0   8   7    8.35    7.40
   0   8   7    0.35    7.81
   0   8  -7   -4.56    6.64
   0   8   7    3.48    7.83
   0  -8   7   10.11    7.17
   0   8  -7   10.32    8.42
   0   8   8   -2.71    7.52
   0   8  -8   -6.71    8.54
   0  -8  -8   -5.32    7.12
   0   8  -8   -3.01    8.73
   0  -8   8    0.29    6.71
   0   8   8  -15.18    6.87
   0  -8  -8   -4.25    8.21
   0   8  -9   -9.26   12.22
   0   8   9   -4.53   10.91
   0   8  -9   -4.88    9.63
   0  -8   9   -3.98    9.50
   0   8   9   -7.06    8.55
   0  -8  -9  -12.94    9.33
   0   9   0    0.39    4.46
   0  -9   0   -5.27    3.36
   0   9   0   -0.64    3.04
   0   9   0   -2.35    6.09
   0   9   0   -0.59    3.03
   0   9   0    3.96    3.01
   0  -9   0    3.29    3.26
   0   9  -1 1039.28   40.58
   0   9  -1 1057.60   40.73
   0   9   1  994.24   41.71
   0   9  -1  972.91   43.69
   0   9  -1 1016.51   43.57
   0   9   1 1025.00   43.48
   0  -9  -1  990.57   41.49
   0   9   1 1032.55   44.62
   0   9  -1 1029.59   41.33
   0  -9   1 1117.67   42.90
   0  -9  -1 1044.24   41.37
   0   9   1 1019.93   40.07
   0   9  -2   11.59    3.24
   0   9  -2   23.59    6.56
   0   9   2    9.69    4.24
   0   9  -2   18.65    5.58
   0  -9  -2   12.32    4.61
   0   9   2    4.10    4.59
   0  -9  -2    9.02    3.38
   0   9   2   15.76    5.28
   0   9  -2   16.56    3.88
   0  -9   2   22.95    4.06
   0   9  -2   11.16    3.39
   0  -9  -2   10.96    4.19
   0  -9   2    7.57    5.09
   0   9   2   15.11    4.55
   0   9   3  400.47   20.21
   0   9   3  426.67   21.22
   0  -9  -3  411.57   19.94
   0   9  -3  407.03   21.22
   0   9   3  402.87   21.37
   0  -9   3  426.26   19.31
   0   9   3  386.17   21.54
   0   9  -3  398.94   19.07
   0  -9   3  400.66   21.06
   0  -9  -3  417.26   17.11
   0   9  -3  384.63   20.45
   0  -9   3  383.22   19.60
   0  -9  -3  415.74   20.53
   0   9  -3  395.08   17.94
   0  -9  -4  312.20   17.29
   0   9   4  281.10   18.60
   0   9   4  311.12   18.29
   0   9  -4  310.71   17.82
   0  -9   4  309.16   16.36
   0  -9   4  299.91   18.00
   0   9   4  304.03   18.66
   0   9  -4  277.06   14.49
   0  -9  -4  282.28   17.06
   0  -9   4  287.46   16.16
   0   9  -4  299.87   17.88
   0  -9   5   42.46    7.71
   0  -9   5   37.84    8.16
   0   9   5   41.37    9.35
   0   9   5   32.47    8.06
   0   9   5   52.42    9.28
   0  -9  -5   44.07    8.10
   0  -9   5   33.05    6.82
   0   9  -5   46.80    8.95
   0   9  -5   43.38    6.46
   0   9  -5   61.89    9.79
   0  -9  -5   25.30    6.75
   0   9  -6   38.01    8.80
   0  -9  -6   17.60    7.13
   0  -9   6   52.04    8.83
   0  -9   6   38.41    9.03
   0   9   6   31.50    8.44
   0   9   6   19.74    8.19
   0   9   6   35.79    8.66
   0  -9  -6   26.99    8.06
   0   9  -6   37.32   10.04
   0   9  -7    0.71    8.70
   0   9  -7    5.42    7.40
   0  -9  -7   -0.75    6.53
   0   9   7    9.36    8.36
   0   9   7    7.24    8.20
   0   9   7    4.34    6.63
   0  -9  -7   14.45    7.55
   0  -9   7   10.67    7.86
   0   9  -8    0.88    8.60
   0   9   8   10.72    9.18
   0  -9   8   -7.00    6.95
   0  -9  -8   36.05   10.33
   0   9  -8  -17.61    8.10
   0   9   8    0.99    7.57
   0  -9  -8    3.17    8.38
   0   9   8   12.87   11.14
   0   9   9   -9.02    8.55
   0  -9  -9   -7.04    8.35
   0   9   9   -5.57    8.73
   0   9  -9    9.91   13.11
   0   9  -9   -6.22   10.38
   0  -9   9   -9.12    9.43
   0  10   0 1425.35   57.45
   0 -10   0 1409.82   55.40
   0  10   0 1393.15   54.23
   0  10   0 1298.54   52.92
   0  10   0 1367.10   54.63
   0  10   0 1381.22   58.11
   0 -10   0 1390.10   54.01
   0  10   1 1621.11   64.25
   0  10   1 1655.70   66.61
   0  10  -1 1574.84   60.77
   0  10  -1 1611.01   65.38
   0  10   1 1528.56   59.75
   0  10  -1 1619.44   64.74
   0 -10  -1 1568.46   61.70
   0 -10   1 1459.75   62.79
   0  10   1 1555.83   62.21
   0  10  -1 1597.89   62.00
   0  10  -1 1560.34   60.31
   0 -10  -1 1545.93   61.58
   0  10  -2   -0.30    2.87
   0  10  -2    9.45    5.28
   0 -10  -2   -6.39    3.58
   0 -10  -2    1.70    3.33
   0 -10   2    5.52    3.01
   0  10  -2    0.30    3.57
   0  10   2   -1.61    4.67
   0  10   2   -2.78    4.31
   0  10   2    4.73    4.02
   0  10  -2    4.67    2.71
   0 -10  -2   -0.47    3.93
   0  10   2    3.04    3.80
   0 -10   2    4.48    5.24
   0  10  -2   -7.41    5.94
   0 -10  -3   78.80    6.35
   0  10   3   79.12    9.71
   0  10  -3   65.69    8.81
   0  10  -3   69.83    9.47
   0 -10  -3   87.10    9.39
   0  10   3   69.81    9.05
   0  10  -3   74.09    7.56
   0 -10   3   76.49    7.67
   0 -10  -3   80.13    8.90
   0 -10   3   87.10    7.86
   0  10   3   80.21    9.87
   0  10  -3   73.42    6.92
   0  10   3   80.68    8.78
   0 -10   3   93.99   10.57
   0 -10   4   64.61   10.26
   0 -10  -4   73.99    9.04
   0  10   4   64.24    9.07
   0  10   4   65.67    9.48
   0  10   4   55.18    8.79
   0  10  -4   76.32   10.34
   0  10  -4   79.48   10.18
   0  10  -4   63.81    7.75
   0  10  -4   84.99    7.36
   0 -10   4   81.96    8.26
   0 -10   4   64.30    7.91
   0 -10  -4   65.58    9.03
   0 -10  -5   88.92   10.57
   0  10  -5  103.72   12.43
   0  10   5  111.11   13.19
   0  10   5  107.85   12.70
   0  10  -5   91.01   11.31
   0  10   5  113.61   13.21
   0 -10  -5   84.47   10.49
   0 -10   5   97.37   10.31
   0 -10   5  123.86   12.68
   0  10   6   -0.52    5.93
   0  10   6   17.24    7.95
   0 -10   6   18.25    8.48
   0 -10  -6   13.47    7.25
   0 -10   6    5.86    5.44
   0  10   6   14.35    7.77
   0  10  -6    5.68    7.38
   0  10  -6    7.22    8.30
   0 -10  -6   11.34    6.68
   0  10   7   18.62    8.12
   0 -10  -7    8.13    7.60
   0  10   7   22.48    9.32
   0  10  -7   13.02    9.21
   0  10  -7   20.07    9.40
   0 -10   7   22.44    8.38
   0  10   7   26.62    9.77
   0 -10  -7   27.73    8.77
   0  10   8   -6.19   10.89
   0  10  -8   11.18   10.07
   0 -10  -8   18.75    9.77
   0 -10   8    5.13    8.40
   0  10   8   13.36    9.81
   0  10   8   11.47    7.98
   0 -10  -8    4.05    9.09
   0  10  -8    8.93    9.78
   0  10   9    2.02   10.06
   0  10  -9    9.41   14.24
   0  10  -9  -12.47    9.53
   0  10   9    0.16    9.23
   0 -11   0   -2.77    3.06
   0  11   0    2.47    4.71
   0  11   0   -1.43    3.07
   0  11   0    9.44    3.72
   0  11   0    0.13    3.44
   0  11   0   -1.01    6.73
   0 -11   0   -0.97    4.15
   0  11   1  558.91   26.78
   0 -11   1  572.39   26.40
   0 -11  -1  538.74   24.84
   0  11   1  513.99   24.78
   0 -11   1  526.63   23.80
   0  11  -1  574.58   25.89
   0  11  -1  557.08   24.67
   0  11  -1  532.44   25.00
   0  11   1  555.72   24.12
   0  11   1  570.63   27.34
   0  11  -1  542.15   28.21
   0 -11  -1  585.58   25.30
   0  11  -1  557.76   24.21
   0 -11   2  128.50   11.47
   0 -11  -2  149.25   11.63
   0  11  -2  137.29   11.31
   0  11  -2  140.15   10.28
   0 -11   2  123.67    9.12
   0 -11  -2  114.47   10.19
   0  11  -2  126.68    8.62
   0  11   2  106.66   10.60
   0 -11  -2  134.36    8.99
   0  11  -2  130.63    9.08
   0  11   2  142.47   11.44
   0  11  -2  140.52   13.20
   0  11   2  158.57   13.08
   0  11   2  116.23    9.93
   0  11   3  119.70   11.65
   0 -11   3   93.04   10.62
   0  11  -3  140.58   10.53
   0  11  -3  141.91   12.61
   0 -11  -3  123.88   11.27
   0  11  -3  119.48    8.53
   0 -11   3  111.10    9.85
   0  11   3  118.65   11.42
   0 -11  -3  134.18    8.34
   0 -11   3  125.67   10.21
   0  11  -3  146.07   13.69
   0 -11  -3  118.81   10.96
   0  11   3  153.62   12.97
   0  11   3  117.00   12.09
   0  11   4  176.99   15.25
   0 -11  -4  130.51   12.46
   0  11  -4  172.15   14.70
   0  11  -4  155.91    9.95
   0  11   4  121.29   12.81
   0  11  -4  155.35   14.20
   0 -11   4  152.24   11.64
   0  11  -4  164.92   11.43
   0  11   4  185.45   15.27
   0 -11  -4  197.67   14.63
   0 -11   4  168.66   11.72
   0 -11   4  139.59   13.48
   0  11   5   55.84    9.80
   0 -11  -5   44.09    8.48
   0  11  -5   66.83   10.80
   0 -11  -5   61.20    9.89
   0  11   5   70.60   11.04
   0  11   5   70.88   10.87
   0 -11   5   83.85   11.41
   0  11  -5   71.71   11.14
   0 -11   5   62.18    8.75
   0 -11   6   -2.42    5.34
   0  11  -6   31.71   10.12
   0  11   6  -11.82    6.11
   0  11   6   -1.96    6.53
   0  11  -6    4.12    7.69
   0 -11   6    6.06    7.46
   0 -11  -6   -4.25    5.61
   0  11   6    1.62    6.63
   0 -11  -6    7.04    6.95
   0  11   7   -5.54    7.01
   0  11   7   21.13    9.62
   0  11   7    2.60    7.81
   0  11  -7   -8.84    8.49
   0 -11  -7   -4.67    6.77
   0  11  -7    5.84    9.39
   0 -11  -7   -2.57    7.35
   0 -11   7  -10.28    6.31
   0 -11  -8    6.12    9.50
   0  11   8   25.17   11.03
   0  11  -8   39.88   12.56
   0  11   8   10.94   12.26
   0  11  -8   -2.84    8.77
   0  11   8    3.76    8.62
   0 -11  -8   15.07    9.99
   0  12   0   20.79    4.70
   0 -12   0   20.47    6.12
   0  12   0   12.54    4.21
   0  12   0   21.84    8.25
   0  12   0   16.05    5.82
   0  12   0   19.52    5.03
   0 -12   0   24.63    5.00
   0  12  -1  478.89   21.34
   0  12   1  483.46   24.92
   0 -12   1  483.30   21.50
   0  12   1  434.35   21.86
   0 -12  -1  475.10   22.46
   0  12   1  470.36   23.83
   0 -12   1  481.43   23.41
   0  12  -1  453.87   23.04
   0  12  -1  477.59   22.89
   0  12  -1  442.29   22.12
   0 -12  -1  440.10   22.16
   0  12  -1  445.55   27.01
   0  12   1  480.43   21.59
   0  12  -2  156.50   12.41
   0  12   2  149.86   13.28
   0  12  -2  119.03   13.24
   0 -12   2  147.38   10.00
   0 -12   2  139.19   13.01
   0  12  -2  135.55   10.87
   0  12   2  134.89   11.80
   0  12   2  140.35   11.87
   0  12  -2  138.71    9.48
   0 -12  -2  126.13   10.79
   0 -12  -2  135.31    9.67
   0  12   2  128.40   10.51
   0 -12  -2  147.99   11.51
   0  12  -2  139.00    9.60
   0 -12   3   14.47    4.67
   0  12  -3   17.39    4.40
   0 -12  -3   12.95    4.28
   0  12   3   18.66    6.49
   0 -12  -3    5.38    4.56
   0  12  -3   24.97    8.33
   0  12   3   20.99    6.24
   0 -12  -3   -0.71    4.55
   0  12  -3    7.89    6.49
   0  12   3    2.53    5.69
   0  12   3    7.72    5.09
   0  12  -3    6.82    4.77
   0 -12   3   18.30    6.58
   0  12   4  119.85   12.96
   0 -12  -4  115.17   12.03
   0  12  -4  113.07   10.66
   0 -12   4  111.33   12.11
   0 -12   4  134.91   11.74
   0  12   4  106.61   12.26
   0  12  -4  121.50    9.45
   0 -12   4  134.06   10.99
   0  12  -4  123.91   12.77
   0  12   4  115.98   12.74
   0  12  -4  107.46   13.11
   0 -12  -4  109.85   11.84
   0  12   5   74.06   11.60
   0 -12  -5   59.32    9.77
   0  12  -5   60.23   10.26
   0  12  -5   68.70    8.92
   0  12  -5   56.50   11.19
   0  12   5   66.04   11.07
   0  12   5   53.14   10.04
   0 -12   5   58.40    8.70
   0 -12  -5   53.09    9.13
   0 -12   5   54.63   10.07
   0  12   6    1.42    6.20
   0  12   6    7.54    7.51
   0  12   6   -4.39    6.94
   0 -12  -6    8.89    5.96
   0 -12   6   12.48    6.61
   0 -12  -6    3.52    6.64
   0  12  -6   -3.85    8.24
   0  12  -6    5.02    8.03
   0  12  -6    6.77    7.18
   0 -12   6   -1.04    7.09
   0  12   7   29.27   11.57
   0  12   7   17.31    9.47
   0 -12   7   36.36    9.86
   0 -12  -7   19.41    8.80
   0  12   7   46.73   11.29
   0  12  -7   26.93   10.71
   0 -12  -7    1.51    8.65
   0 -12   7   32.68   11.50
   0  12  -7   10.96    9.58
   0  12  -8   -4.94    9.28
   0  12   8    7.26    7.76
   0  12   8   20.57   11.00
   0 -12  -8   -0.42    9.41
   0  12   8    4.51   10.84
   0 -12  -8  -16.40    7.44
   0  12  -8    2.86   10.26
   0 -13   0   -5.99    4.77
   0  13   0   12.97    5.82
   0  13   0   -5.38    3.93
   0  13   0  -19.02    5.85
   0 -13   0   -5.52    3.50
   0  13   0    2.39    4.38
   0  13   0   -0.97    3.60
   0 -13   1  147.20   10.12
   0  13  -1  138.31   12.08
   0  13   1  149.62   11.63
   0 -13  -1  137.38   11.46
   0  13   1  155.95   12.02
   0  13  -1  143.27   10.45
   0  13  -1  125.13   11.03
   0 -13   1  147.68   12.75
   0  13  -1  151.03   10.35
   0  13   1  124.18   11.40
   0  13  -1  150.73   16.63
   0  13   1  166.26   14.88
   0 -13  -1  128.09   11.08
   0 -13  -2   -9.07    3.62
   0  13  -2    5.06    7.68
   0 -13   2    0.42    3.51
   0 -13   2    1.45    5.37
   0  13  -2    0.16    5.20
   0 -13  -2   -0.43    4.15
   0  13  -2    2.56    3.47
   0  13   2   -0.44    4.24
   0 -13  -2    2.19    3.92
   0  13  -2    3.24    5.09
   0  13   2   -6.18    4.85
   0  13  -2   -1.23    3.20
   0  13   2   -0.38    5.62
   0  13   2   -1.91    3.17
   0  13  -3  275.91   14.21
   0 -13  -3  247.90   16.36
   0 -13   3  229.84   16.76
   0  13  -3  246.07   19.99
   0 -13  -3  280.14   14.17
   0  13   3  241.30   17.33
   0  13  -3  279.93   17.47
   0  13   3  265.08   17.31
   0  13   3  285.07   18.19
   0 -13   3  253.64   15.44
   0 -13  -3  265.95   15.82
   0  13  -3  283.34   15.66
   0  13   3  291.48   16.45
   0  13  -4   19.57    5.08
   0  13  -4   35.36    7.45
   0  13  -4   22.35    7.70
   0  13   4   38.64    8.48
   0 -13   4   20.33    6.71
   0  13   4   33.17    7.44
   0 -13  -4   31.95    7.26
   0 -13   4   42.02    7.02
   0  13  -4   45.21    9.79
   0 -13   4   21.69    8.08
   0  13   4   66.68   10.32
   0 -13  -4   28.90    6.77
   0  13  -5    6.59    6.10
   0 -13   5   -3.87    6.36
   0 -13   5    6.53    6.31
   0  13  -5    9.71    7.83
   0  13   5   12.57    7.42
   0  13  -5    2.36    7.97
   0 -13  -5    9.92    5.90
   0  13   5    0.16    6.52
   0  13   5   -2.66    5.83
   0 -13  -5    8.25    6.48
   0 -13   6   10.20    7.52
   0  13  -6   -2.54    9.75
   0 -13  -6   12.65    7.62
   0 -13   6   10.49    6.80
   0  13   6   -3.47    7.17
   0  13  -6   -2.08    8.20
   0  13   6   -5.98    6.79
   0 -13  -6    3.70    6.26
   0  13   6   12.51    7.92
   0 -13  -7    9.18    8.33
   0  13   7    9.79    8.36
   0  13   7   -2.20    7.35
   0  13  -7   -0.11    9.20
   0  13   7   -2.47    7.80
   0 -13  -7    3.97    8.02
   0  13  -7    0.39    8.70
   0 -13   7    6.05    8.72
   0 -13  -8    8.72    9.37
   0  13  -8   18.47   11.04
   0  13   8   10.38    8.36
   0  13  -8  -13.11   10.30
   0 -13  -8    2.31   11.34
   0  13   8   -3.38    8.35
   0  13   8   14.09   12.24
   0  14   0   21.00    5.51
   0  14   0   11.69    8.28
   0  14   0   18.19    5.09
   0 -14   0   21.04    6.43
   0  14   0   29.78    6.97
   0 -14   0   13.84    4.82
   0  14   0   28.30    5.57
   0  14   1  338.00   18.04
   0  14   1  367.74   18.69
   0  14  -1  305.29   23.57
   0  14  -1  336.16   19.37
   0  14   1  361.57   21.66
   0  14   1  377.79   20.48
   0  14  -1  349.40   18.98
   0 -14  -1  378.55   19.02
   0 -14  -1  364.51   19.04
   0  14  -1  342.17   18.06
   0  14  -1  360.41   18.72
   0 -14   1  311.15   19.48
   0 -14   1  345.86   18.17
   0 -14  -2   24.99    5.73
   0  14  -2   23.74    4.93
   0  14  -2   26.09    5.69
   0  14   2   11.01    6.49
   0  14   2   11.35    5.35
   0 -14  -2   16.00    5.72
   0  14  -2   17.99    6.14
   0  14  -2   33.05    6.99
   0 -14   2   26.09    5.48
   0 -14  -2   24.08    6.19
   0  14   2   19.26    5.37
   0  14  -2   19.48    9.88
   0 -14   2   15.31    6.76
   0  14   2   33.97    7.40
   0  14  -3    7.18    5.67
   0  14  -3    1.02    3.73
   0 -14  -3    5.71    4.42
   0  14  -3   -7.12    5.61
   0  14   3    0.69    6.16
   0  14   3    2.15    5.75
   0 -14   3    6.70    4.51
   0 -14  -3    8.33    5.12
   0  14   3    4.60    4.62
   0  14   3    7.68    5.05
   0  14  -3    2.23    4.06
   0 -14   3   -4.68    5.63
   0 -14  -3    3.13    4.84
   0  14  -3    3.75    8.45
   0 -14   4  129.16   11.99
   0  14   4  131.72   13.54
   0  14   4   82.01   10.91
   0  14  -4  123.12   11.84
   0  14  -4  107.89   13.17
   0  14  -4  149.14   15.77
   0  14   4  112.11   13.64
   0 -14  -4  126.63   12.64
   0  14   4  123.00   13.42
   0  14  -4  132.74   10.30
   0 -14  -4  132.60   13.25
   0 -14   4  112.57   13.16
   0  14   5  105.00   13.49
   0 -14   5  124.05   12.60
   0 -14  -5   69.55   10.12
   0  14   5   65.41   11.15
   0 -14   5  118.39   14.16
   0 -14  -5   75.05   10.71
   0  14  -5   86.77   13.07
   0  14  -5   82.43   12.59
   0  14   5  105.77   13.13
   0 -14  -6    3.73    6.04
   0  14  -6   11.57    9.67
   0  14   6   -5.86    6.94
   0 -14  -6    1.95    7.16
   0  14   6    3.13    9.11
   0  14   6    3.24    6.73
   0  14  -6    1.42    8.77
   0 -14   6    0.19    7.17
   0  14   7   40.44   10.45
   0  14   7   35.99   10.68
   0  14   7   26.83   10.81
   0  14  -7   16.81   11.27
   0 -14  -7   26.08   10.42
   0 -14   7   47.30   11.69
   0  14  -7   17.29   10.07
   0 -14  -7    6.52    8.61
   0  14   8    0.10   12.50
   0 -14  -8   -9.95    8.43
   0  14  -8    3.47   11.49
   0  14   8    9.55    9.21
   0  14   8   -1.41   10.63
   0 -14  -8   -3.07    8.30
   0  14  -8  -12.63   11.53
   0  15   0    6.12    8.49
   0  15   0   -7.30    3.32
   0 -15   0    5.22    5.27
   0  15   0   -4.00    4.87
   0  15   0    1.42    3.38
   0  15   0    0.38    4.08
   0 -15   0    2.59    4.43
   0  15  -1  294.73   17.43
   0  15  -1  315.43   24.09
   0  15   1  297.31   18.22
   0 -15  -1  329.72   17.59
   0  15   1  312.90   17.07
   0 -15   1  301.37   16.68
   0 -15   1  324.69   18.96
   0  15   1  302.82   16.76
   0  15  -1  283.91   17.04
   0  15   1  263.34   19.70
   0 -15  -1  313.83   17.44
   0  15  -1  298.42   18.18
   0  15  -1  270.37   16.28
   0  15  -2  219.90   15.03
   0  15  -2  214.08   13.40
   0  15   2  185.13   13.16
   0  15  -2  218.32   13.21
   0  15   2  193.13   14.96
   0 -15   2  183.79   15.93
   0  15  -2  193.11   15.52
   0  15   2  185.74   14.44
   0 -15  -2  212.90   14.48
   0 -15   2  232.96   13.29
   0 -15  -2  211.03   13.43
   0  15   2  227.85   18.08
   0  15  -2  169.19   18.07
   0 -15   2  197.07   13.78
   0 -15  -3  297.57   16.12
   0  15   3  322.68   20.01
   0 -15  -3  279.14   18.23
   0  15   3  261.93   17.24
   0  15   3  311.12   19.96
   0  15   3  245.16   17.97
   0 -15  -3  293.44   17.44
   0  15  -3  310.83   17.07
   0  15  -3  320.82   18.27
   0  15  -3  249.22   21.15
   0  15  -3  278.31   18.28
   0  15  -3  289.79   16.12
   0 -15   3  299.65   17.40
   0 -15   3  285.83   19.34
   0 -15   4   37.09    9.16
   0  15  -4   48.24    7.02
   0  15   4   64.94   11.01
   0 -15  -4   52.62    9.15
   0  15   4   29.48    8.05
   0  15  -4   65.49   12.62
   0  15  -4   25.62    8.89
   0 -15   4   57.07    9.01
   0  15   4   33.73    8.63
   0  15   4   59.98   10.14
   0 -15  -4   24.54    6.90
   0  15  -5   17.32    8.36
   0  15   5    3.91    6.90
   0 -15  -5   -0.97    5.93
   0 -15  -5   10.36    6.30
   0  15   5   -2.82    5.56
   0  15   5   -2.40    6.80
   0 -15   5    2.08    7.17
   0  15  -5   -8.01    8.93
   0 -15   6    8.20    8.18
   0 -15  -6   12.82    7.05
   0  15   6   -1.88    7.67
   0  15   6    9.48    9.00
   0  15  -6   -2.55    9.79
   0 -15  -6   -2.10    6.64
   0  15   6    2.90    7.49
   0  15  -6   21.30    9.64
   0  15   7    8.17    8.27
   0  15  -7   -3.75    9.86
   0 -15   7  -12.40    8.76
   0  15   7   -0.19   10.74
   0  15   7    6.01    7.83
   0  15  -7   -4.50    9.66
   0 -15  -7   -0.93    8.05
   0 -15  -7  -13.47    6.05
   0  15   8   -5.12   12.33
   0 -15  -8    9.99   10.07
   0  15   8    3.50    8.99
   0  15   8    0.02    8.92
   0  15  -8   -9.00   11.22
   0 -15  -8    0.32    9.57
   0  15  -8    8.14    9.52
   0 -16   0   41.54    7.55
   0  16   0   23.39    5.73
   0  16   0   41.02    7.04
   0  16   0   32.14    7.18
   0  16   0   21.07    9.65
   0  16   0   23.96    6.31
   0 -16   0   29.29    6.16
   0 -16   1  351.71   18.31
   0  16  -1  342.82   24.33
   0 -16  -1  352.41   19.28
   0  16   1  325.43   18.20
   0 -16  -1  316.19   18.77
   0  16  -1  338.91   18.41
   0  16   1  318.08   21.01
   0  16   1  346.60   20.46
   0  16  -1  336.23   19.16
   0  16  -1  349.36   19.19
   0  16   1  347.84   18.61
   0  16  -1  345.30   19.07
   0 -16   1  302.93   19.76
   0  16   2   16.62    6.26
   0 -16  -2   16.21    6.12
   0 -16  -2   14.40    6.19
   0 -16   2   13.71    5.14
   0  16  -2   20.93    5.48
   0  16  -2   13.43    5.13
   0  16  -2   20.92    8.76
   0  16   2   27.56    7.18
   0 -16   2   11.44    6.88
   0  16   2    9.48    5.16
   0  16   2   14.66    7.66
   0 -16   2   24.34    6.36
   0  16  -2    1.39    5.52
   0  16  -2   18.26   10.65
   0 -16  -3   11.75    6.13
   0  16   3   13.88    7.35
   0  16  -3   13.56    5.02
   0  16   3   21.99    7.62
   0  16   3   16.90    8.00
   0  16  -3   22.63    7.67
   0 -16   3   17.26    7.80
   0 -16  -3   18.26    7.37
   0  16  -3    7.26    9.95
   0  16  -3    7.96    9.37
   0  16   3   17.07    6.50
   0  16  -3   22.28    5.62
   0 -16  -3   12.64    6.50
   0 -16   3   12.32    5.16
   0  16   4   54.42   10.37
   0 -16   4   54.83   10.49
   0 -16  -4   52.54    8.83
   0  16  -4   44.20   10.15
   0  16   4   53.45    9.93
   0  16   4   58.79   10.51
   0 -16  -4   60.99   10.45
   0  16  -4   51.39   12.73
   0  16   4   39.58    9.74
   0 -16  -5   38.18    9.55
   0  16  -5   46.04   12.92
   0  16  -5   40.37   11.74
   0  16   5   53.72   10.54
   0 -16  -5   47.95    9.71
   0  16   5   46.31   10.26
   0 -16   5   49.47   11.44
   0  16   5   50.53   11.50
   0 -16  -6   16.97    7.58
   0  16   6    1.21    7.66
   0  16  -6   19.52   12.51
   0 -16  -6    7.29    7.54
   0  16   6   30.45   11.20
   0  16   6   16.47    8.67
   0  16  -6    0.36    8.77
   0 -16   6   23.89    9.71
   0 -16  -7   13.24    8.01
   0  16  -7    4.13   10.69
   0 -16  -7   10.24    8.95
   0  16   7   16.22    9.90
   0  16  -7    8.91   11.62
   0 -16   7   16.08   10.72
   0  16   7    7.71    8.84
   0  16   7    3.28   10.12
   0 -16  -8    5.43    8.71
   0  16  -8    6.67   11.72
   0  16   8    0.35    9.06
   0 -16  -8   -5.27    8.84
   0  16   8   -0.63   14.18
   0  16   8   -0.71   10.85
   0 -17   0    7.55    5.64
   0  17   0   -3.56    4.14
   0  17   0    0.08    4.71
   0  17   0   -1.67    3.73
   0  17   0    5.60    8.27
   0  17   0    1.51    5.99
   0 -17   0   -0.25    4.62
   0 -17   1  142.62   14.20
   0 -17  -1  168.87   14.41
   0  17  -1  129.35   11.98
   0  17   1  143.60   12.95
   0  17   1  147.53   12.61
   0 -17  -1  158.38   13.77
   0 -17   1  144.07   12.41
   0  17   1  159.75   15.91
   0  17  -1  155.95   13.31
   0  17  -1  154.73   13.21
   0  17  -1  162.58   17.79
   0  17   1  153.19   14.11
   0  17  -1  154.28   13.45
   0 -17   2   89.40   10.07
   0 -17   2   78.65    9.22
   0  17  -2   95.76    9.59
   0  17   2   83.81   11.47
   0  17   2   71.11   10.22
   0  17  -2   88.45   15.63
   0  17   2   83.56   12.79
   0  17  -2   75.93    8.66
   0 -17   2   97.50   12.38
   0  17  -2   71.96   10.00
   0  17   2   96.98   10.77
   0 -17  -2   89.07   10.93
   0  17  -2   78.67   11.88
   0 -17  -2   76.07    9.50
   0  17   3  166.08   16.65
   0 -17   3  160.51   12.50
   0  17   3  151.36   14.69
   0 -17   3  166.44   13.89
   0  17  -3  157.15   12.61
   0  17   3  154.54   14.48
   0 -17  -3  157.54   15.13
   0 -17   3  138.51   14.99
   0  17  -3  139.70   12.62
   0  17  -3  145.42   14.83
   0 -17  -3  164.32   13.17
   0 -17  -3  143.21   14.35
   0  17  -3  143.09   17.45
   0  17   3  169.45   16.18
   0 -17   4    8.64    7.91
   0 -17  -4   14.53    7.95
   0  17   4    5.90    7.82
   0  17  -4   18.85    8.20
   0  17   4   11.66    6.43
   0  17   4   13.35    6.63
   0 -17  -4    4.15    6.31
   0  17  -4   11.75   10.63
   0  17   4   13.83    8.07
   0 -17  -5   33.58    8.70
   0  17  -5   33.15   11.01
   0 -17  -5   43.85   10.09
   0  17  -5   12.14   11.33
   0  17   5   37.18    9.96
   0  17   5   50.85   11.68
   0 -17   5   19.02    9.18
   0  17   5   31.98    9.82
   0 -17  -6   18.04    7.95
   0  17   6   11.11    8.54
   0 -17  -6   24.92    8.62
   0  17   6    8.06    7.57
   0  17  -6   19.64   12.59
   0  17  -6   13.21    9.71
   0 -17   6   19.20    9.19
   0  17   6   20.73    9.04
   0  17   7    4.23   10.18
   0  17   7    3.23    8.33
   0  17  -7   -0.11    9.39
   0 -17  -7  -14.51    7.26
   0 -17   7   24.49   11.40
   0  17  -7  -14.54   11.90
   0 -17  -7    1.31    6.83
   0  17   7   11.70    8.95
   0  18   0   50.56    8.49
   0 -18   0   38.48    8.57
   0 -18   0   46.98    8.30
   0  18   0   68.38   12.36
   0  18   0   44.47    8.09
   0  18   0   42.30    8.36
   0  18   0   48.17    8.54
   0  18   1   64.81    9.17
   0 -18   1   41.73    8.42
   0  18   1   49.67    8.53
   0 -18   1   50.07    8.52
   0  18  -1   38.38    7.29
   0  18  -1   78.55   14.44
   0  18   1   53.25    8.52
   0  18  -1   30.71    6.81
   0  18  -1   21.83    6.39
   0  18   1   52.95   11.04
   0 -18  -1   40.24    8.12
   0 -18  -1   33.98    7.99
   0  18  -1   53.68    9.09
   0 -18  -2    4.84    4.94
   0  18  -2   -4.34    3.43
   0 -18  -2   -2.64    5.36
   0 -18   2    0.80    4.40
   0  18   2   -4.73    5.25
   0  18  -2   -1.19    5.36
   0  18   2   -3.66    5.90
   0  18   2    6.72    7.08
   0  18   2    1.15    5.13
   0  18  -2   -0.84    4.66
   0 -18   2   -7.53    5.67
   0 -18   2    3.52    5.48
   0  18  -2    7.79   12.06
   0  18  -3   40.26    7.16
   0 -18  -3   39.56    7.82
   0  18   3   25.50    8.60
   0 -18   3   27.12    9.27
   0  18  -3   48.15   13.90
   0 -18  -3   29.03    7.50
   0  18   3   52.03    9.86
   0  18   3   23.66    7.29
   0  18  -3   34.10    6.96
   0 -18   3   36.27    7.71
   0  18   3   33.30    7.77
   0  18  -3   32.19    8.49
   0 -18   3   35.10    7.33
   0 -18  -3   22.21    7.33
   0 -18   4   -2.36    8.58
   0  18  -4   -0.63   11.16
   0 -18  -4   -1.48    6.22
   0  18   4    7.86    6.38
   0  18  -4   20.28    8.18
   0  18   4    6.71    6.16
   0 -18  -4    6.58    6.15
   0  18   4   -2.84    6.81
   0  18   4    5.69    6.91
   0  18   5   13.59    9.15
   0  18  -5   21.76   10.82
   0  18  -5   10.76   11.12
   0 -18  -5   12.17    8.24
   0 -18  -5    9.77    7.61
   0  18   5   13.28    7.69
   0  18   5   12.65    8.79
   0 -18   5   19.44    9.40
   0  18   6   16.41    9.93
   0  18  -6   19.10   11.08
   0 -18  -6   13.87    8.48
   0 -18   6   14.15    9.91
   0 -18  -6   -0.95    7.29
   0  18   6   13.09   10.02
   0  18  -6    3.19   11.65
   0  18   6   11.29    9.17
   0 -18  -7  -16.28    7.43
   0  18   7   -0.07    9.92
   0 -18  -7    5.41    9.15
   0  18  -7    6.76   10.64
   0  18   7   -8.88    7.95
   0  18  -7  -12.37   12.32
   0 -18   7  -12.50    9.11
   0  18   7    2.62   10.80
   0  19   0   -2.58    4.18
   0  19   0    0.90    7.78
   0 -19   0   -5.76    4.69
   0  19   0    6.52    5.22
   0 -19   0    6.38    6.40
   0  19   0    0.52    6.27
   0 -19   1   39.15    9.55
   0  19  -1   16.58   11.27
   0  19   1   41.60    8.34
   0 -19  -1   28.19    7.67
   0  19   1   29.84    7.04
   0  19   1   31.53    9.58
   0  19  -1   46.83    7.90
   0  19  -1   50.20    8.53
   0  19   1   36.26    7.65
   0 -19  -1   29.46    7.56
   0  19  -1   25.86    6.95
   0 -19   1   38.08    8.41
   0 -19  -2  119.29   12.50
   0  19   2  139.39   13.69
   0 -19   2  142.55   13.53
   0  19  -2  144.81   13.11
   0  19  -2  133.33   13.87
   0  19  -2  163.85   13.46
   0 -19   2  150.90   15.14
   0 -19  -2  114.85   12.60
   0  19   2  142.93   13.68
   0 -19   2  126.27   12.18
   0  19   2  104.49   14.35
   0  19  -2  127.26   18.85
   0  19   2  114.73   14.12
   0 -19   3  240.19   21.34
   0  19   3  239.36   21.17
   0  19  -3  233.51   15.78
   0  19   3  280.16   22.59
   0 -19  -3  253.38   20.49
   0 -19  -3  222.53   18.60
   0  19   3  241.23   19.26
   0  19  -3  214.86   18.77
   0 -19   3  258.19   17.79
   0  19   3  262.09   18.59
   0  19  -3  271.14   17.01
   0 -19   3  262.39   16.87
   0  19   4   35.71   10.24
   0  19   4   30.59    9.91
   0  19  -4   21.34    9.76
   0 -19   4   48.68   11.05
   0 -19  -4   50.51    9.74
   0 -19  -4   53.11   10.91
   0  19  -4   34.92   13.24
   0  19   4   22.43    7.89
   0  19   4   31.85    9.88
   0 -19   5   15.43    9.49
   0  19   5   28.85    8.93
   0 -19  -5   -0.25    7.92
   0  19  -5    5.28    8.82
   0 -19  -5   13.30    7.00
   0  19   5   11.22    8.64
   0  19   5   11.95   10.13
   0  19  -5    0.25   11.69
   0  19  -6   -4.23   12.39
   0 -19  -6    1.65    7.28
   0  19   6   -1.54    6.99
   0 -19  -6   -8.84    6.87
   0 -19   6    6.41    9.65
   0  19   6    3.70    7.81
   0  19  -6    3.10    9.27
   0  19   6   12.91    9.71
   0  19  -7  -20.14   12.60
   0 -19   7   11.78   11.21
   0  19  -7   -1.17   10.55
   0  19   7   -4.84    8.38
   0 -19  -7   -0.01    8.76
   0  19   7    8.58   11.51
   0  19   7   24.62   11.23
   0 -19  -7    4.31    9.96
   0  20   0    6.48    6.34
   0 -20   0   13.47    6.48
   0  20   0   10.23    5.61
   0  20   0    7.91    8.88
   0 -20   0   -2.80    5.77
   0  20   1   85.57   11.20
   0  20   1   93.86   11.01
   0  20  -1   76.82   10.42
   0  20   1   95.59   15.28
   0  20  -1   96.40   16.09
   0 -20  -1   90.95   11.76
   0 -20   1   89.19   10.81
   0 -20   1   76.04   12.35
   0 -20  -1   84.57   11.09
   0  20  -1   78.90   10.91
   0  20  -1   87.56   10.95
   0  20   1   93.35   11.89
   0 -20   2   -4.07    5.10
   0  20  -2    9.74    5.21
   0 -20  -2   -0.29    6.63
   0 -20   2    5.23    6.16
   0  20   2    2.73    7.86
   0 -20  -2    9.28    6.19
   0  20  -2   -0.83   11.98
   0 -20   2   10.09    8.61
   0  20  -2    0.87    6.01
   0  20  -2    4.29    5.12
   0  20   2   -0.41    4.82
   0  20   2    9.08    6.17
   0  20   2   -3.26    7.68
   0  20  -3   12.21    7.78
   0 -20   3    6.53    7.62
   0  20  -3   12.26    5.44
   0 -20   3   31.85    8.01
   0  20  -3   16.20   13.67
   0 -20  -3   14.95    7.04
   0  20  -3   13.51    6.08
   0  20   3    3.85    6.42
   0  20   3    4.78    7.11
   0  20   3   13.07    7.08
   0 -20  -3   11.09    8.22
   0  20   3    7.65    8.16
   0 -20   3   19.02    7.73
   0  20   4   -4.11    6.96
   0  20  -4    1.68   12.78
   0  20   4   -6.26    7.07
   0  20  -4    2.99    8.18
   0  20   4    2.72    7.05
   0  20   4   -0.45    7.43
   0 -20   4   -1.88    7.07
   0 -20  -4   -2.50    6.63
   0 -20  -4   -0.36    6.20
   0  20   5   21.16    9.80
   0 -20  -5   14.15    7.87
   0 -20  -5   25.29   10.39
   0  20  -5   14.72   13.72
   0 -20   5   17.73   10.00
   0  20   5   31.57   10.91
   0  20  -5   27.78   10.56
   0  20   5   17.42    9.04
   0  20  -6  -24.93   11.36
   0  20  -6    7.95    9.61
   0 -20  -6    5.48   12.94
   0 -20   6   15.54   10.56
   0  20   6   11.16   10.24
   0  20   6   11.80    9.03
   0 -20  -6   -2.61    7.28
   0  20   6   17.86    9.50
   0  20   7   -1.86    9.03
   0  20  -7    3.23   11.08
   0 -20  -7    2.08    7.66
   0 -20   7    9.34   11.26
   0 -20  -7   -4.94    8.09
   0  20   7   12.65    9.62
   0  21   0    6.83    9.33
   0 -21   0   -5.56    6.57
   0  21   0   -2.11    4.93
   0  21   0    4.16    5.13
   0 -21   0    0.39    5.96
   0  21   1   10.72    7.76
   0  21   1    8.76    6.79
   0 -21  -1    2.99    6.38
   0  21  -1    7.59    5.75
   0  21  -1   13.41    6.17
   0 -21  -1   -4.61    5.74
   0  21  -1   -0.93    5.28
   0  21   1   11.52    8.81
   0  21   1    1.88    5.82
   0 -21   1   -5.43    5.39
   0  21  -1    8.15   11.35
   0 -21   1    7.70    8.69
   0  21  -2  139.76   14.88
   0  21   2  102.68   15.17
   0  21   2  174.52   17.06
   0 -21  -2  161.09   15.84
   0 -21   2  116.56   14.96
   0 -21  -2  154.62   15.30
   0  21  -2  139.06   19.80
   0  21  -2  137.96   13.82
   0  21   2  142.44   14.79
   0  21   2  128.72   13.70
   0 -21   2  167.87   15.56
   0  21  -2  133.31   13.28
   0 -21   2  143.44   14.21
   0  21  -3   87.31   19.08
   0  21   3  120.69   14.12
   0 -21   3   92.90   14.17
   0 -21  -3   99.04   13.77
   0  21   3  101.39   14.30
   0  21  -3  118.29   12.68
   0  21   3   86.32   14.61
   0  21   3  105.76   13.14
   0 -21  -3   98.61   13.73
   0  21  -3  121.50   12.55
   0  21  -3  108.56   14.28
   0 -21  -4    3.46    8.18
   0  21   4   10.67    9.83
   0  21   4    2.61    7.89
   0  21   4   14.63    7.57
   0 -21   4   12.32    9.01
   0  21   4    3.02    9.21
   0  21  -4  -10.74   12.90
   0  21  -4   -3.36    8.61
   0 -21  -4   -9.79    5.73
   0  21   5   -2.54    7.57
   0 -21  -5   11.53    9.39
   0 -21   5   15.41    9.70
   0  21  -5    6.12    9.28
   0  21   5    9.33    8.78
   0  21   5    7.74   10.44
   0 -21  -5    2.05    7.87
   0  21  -5  -23.29   11.97
   0  21  -6   18.94   11.57
   0 -21  -6  -19.53    7.70
   0 -21  -6    0.18    8.63
   0  21   6    2.54   10.33
   0  21   6    4.11   11.41
   0 -21   6    5.53   11.47
   0  21  -6  -19.10   12.51
   0  21   6    0.85    8.72
   0  21  -7   -4.98   10.97
   0  21   7    6.19    9.86
   0  21   7   33.85   13.71
   0 -21  -7    3.31    8.95
   0 -22   0   58.80   11.53
   0 -22   0   79.50   11.56
   0  22   0   95.49   15.24
   0  22   0   85.90   11.88
   0  22   0   84.31   11.77
   0  22  -1   84.17   16.16
   0  22   1   84.33   13.10
   0 -22   1   97.70   12.32
   0 -22  -1   88.67   11.84
   0  22  -1   88.04   11.55
   0  22  -1   84.36   11.37
   0  22   1  118.80   16.99
   0 -22   1   69.98   12.78
   0  22  -1   82.89   11.31
   0 -22  -1   73.58   11.50
   0  22   1  109.95   13.13
   0 -22   2   15.05    9.08
   0  22   2    4.93    8.21
   0  22  -2   15.19    6.53
   0 -22   2    7.89    6.35
   0  22  -2    8.17    6.59
   0 -22  -2    7.23    7.43
   0 -22   2   19.71    8.04
   0  22   2   15.49    9.18
   0  22  -2    8.57    7.40
   0 -22  -2   -3.44    5.61
   0  22   2    9.11    6.89
   0  22  -2    0.80   13.37
   0  22   2   23.87    8.43
   0  22  -3  -10.01   14.87
   0 -22  -3    4.53    7.35
   0  22   3    5.53    6.04
   0  22   3    2.22    8.12
   0  22  -3   12.60   10.16
   0 -22   3   -3.57    6.88
   0  22  -3   -2.84    7.78
   0  22   3   -0.80    6.08
   0  22   3   11.64    8.66
   0 -22  -3   10.69    7.37
   0  22  -4    3.48    8.52
   0  22   4    2.35    7.55
   0  22   4  -10.51    7.30
   0  22   4   -0.78    7.50
   0 -22   4    8.89    9.87
   0 -22  -4   -0.21    7.33
   0 -22  -4   -6.88    6.13
   0  22  -4   -4.43   14.32
   0  22   4    9.57    8.21
   0 -22  -5   17.41    8.70
   0 -22   5    7.95    9.83
   0  22   5   -1.73    9.47
   0 -22  -5    8.07    9.06
   0  22   5   16.88   10.34
   0  22   5   20.55   10.10
   0  22  -5  -11.80    8.50
   0  22  -5   -6.38   13.30
   0  22  -6   -1.47   16.19
   0  22   6   34.90   15.89
   0 -22  -6   11.02   10.06
   0  22   6   12.39   10.40
   0  22  -6   17.86   11.36
   0 -22   6   11.61   10.26
   0  22   6    7.78    9.21
   0 -22  -6    0.87    9.17
   0  23   0   -1.36    6.22
   0  23   0    6.21    5.93
   0  23   0   -1.49    9.58
   0 -23   0    1.96    6.76
   0 -23   0    1.88    7.00
   0 -23   1   10.25    7.93
   0 -23   1   -2.98    5.79
   0  23   1   -5.40    9.05
   0  23  -1   18.97    7.53
   0  23  -1    9.27    6.22
   0  23  -1    2.06    6.41
   0 -23  -1    1.10    6.60
   0 -23  -1   -4.63    6.93
   0  23  -1   -0.23   11.82
   0  23   1    4.12    6.92
   0  23   1    6.93    6.58
   0  23  -2   45.90   10.58
   0  23   2   43.58   10.02
   0 -23  -2   23.73    9.42
   0  23   2   42.77    9.72
   0 -23  -2   37.29    9.88
   0  23  -2   29.20   14.19
   0  23  -2   62.55   10.37
   0 -23   2   30.01   10.02
   0  23   2   34.31   11.83
   0  23  -2   38.76    8.45
   0 -23   2   39.49   10.44
   0 -23   2   27.69    9.06
   0 -23   3   61.31   13.36
   0  23   3   51.95   12.15
   0 -23  -3   49.39   10.75
   0  23   3   45.18    9.61
   0  23  -3   31.49    9.61
   0  23  -3   15.70   16.10
   0  23   3   32.34   10.33
   0 -23  -3   35.83   10.02
   0  23   3   56.82   12.25
   0  23   4   -1.98    6.88
   0  23   4   -7.20    7.12
   0  23   4    9.71    9.71
   0  23  -4    0.79    8.24
   0 -23  -4   -8.51    6.25
   0 -23  -4   -6.40    7.86
   0  23  -4   -4.22   14.34
   0 -23   4   10.96    9.87
   0  23   4    1.44    9.20
   0  23   5    3.95    9.93
   0 -23  -5    1.54    8.54
   0  23  -5   11.20   16.60
   0 -23   5   -2.82    8.81
   0  23   5   16.52   10.00
   0  23  -5    4.43    9.33
   0  23   5   -0.73    7.43
   0 -23  -5   -4.65    7.95
   0 -23  -6   -6.88    8.62
   0 -23   6   -2.47   10.44
   0  23   6   15.39   11.08
   0  23  -6  -13.20   16.30
   0  23   6   -8.89    7.26
   0  23  -6   -1.97   10.70
   0 -23  -6   -1.45    9.68
   0 -24   0   18.03    8.22
   0  24   0   28.77   12.55
   0 -24   0   21.41    9.77
   0  24   0    9.05    7.06
   0  24   0   33.05    8.95
   0  24   1    4.73   10.00
   0  24   1   -0.63    5.90
   0  24   1   -3.96    6.06
   0  24  -1   -4.19    6.03
   0  24  -1    6.09   12.46
   0 -24  -1   -1.80    7.34
   0 -24   1    5.20    6.69
   0 -24  -1   20.50    9.03
   0 -24   1    9.85    9.08
   0  24  -1   -8.94    5.56
   0  24  -2   34.47    8.95
   0 -24   2   24.51    9.62
   0  24  -2   27.95    8.91
   0  24  -2   30.61   14.50
   0  24   2   38.34    9.62
   0  24   2   54.70   11.72
   0  24  -2   37.51    9.81
   0 -24  -2   29.52    9.36
   0 -24   2   20.19   10.78
   0 -24   2   41.91   10.86
   0 -24  -2   42.10   10.54
   0  24   2   28.54   11.09
   0  24   3   -1.62    7.72
   0 -24  -3    5.94    8.17
   0 -24  -3   -1.57    8.12
   0  24  -3   23.48   16.69
   0  24   3   -2.35    7.54
   0  24   3    2.00    6.70
   0  24  -3   -2.19    7.88
   0 -24   3    4.98    9.55
   0  24  -4  -21.23   14.24
   0  24   4   -0.61    8.41
   0 -24   4    1.75    9.63
   0 -24  -4   -4.86    8.35
   0  24   4   13.13   10.27
   0  24   4   -1.99    8.66
   0  24  -4    1.07    8.04
   0 -24  -4   18.15   10.08
   0  24   4    5.81    7.59
   0 -24  -5   16.71   10.59
   0  24  -5   11.40   10.33
   0 -24   5   15.15   11.05
   0  24   5    6.22    9.24
   0 -24  -5    4.45    9.05
   0  24   5    1.53    9.36
   0  24   5    3.42   10.44
   0  24  -5   -5.26   16.68
   0  24   6   11.10   11.80
   0 -24  -6    4.07    8.89
   0  24   6   -8.50   10.04
   0 -24  -6  -23.83    8.90
   0  25   0    0.24   10.23
   0 -25   0   -5.83    7.92
   0  25   0   -4.52    6.33
   0 -25   0    2.09    7.27
   0  25   0    1.36    7.16
   0  25   1   -2.17    9.46
   0  25  -1    3.05    8.00
   0 -25   1    4.80    8.64
   0 -25   1    7.35    7.60
   0  25  -1  -11.58   11.26
   0  25  -1   -2.49    7.22
   0  25   1   -9.70    6.70
   0 -25  -1   17.47    9.45
   0 -25  -1    4.19    6.94
   0  25   1    8.42    6.92
   0 -25   2   63.86   12.87
   0  25  -2   54.23   10.07
   0 -25  -2   28.66   10.00
   0  25   2   50.90   13.26
   0 -25  -2   50.12   11.06
   0  25  -2   32.46    9.92
   0  25   2   65.38   13.25
   0  25   2   32.73   11.23
   0 -25   2   61.16   13.54
   0 -25  -2   53.69   11.71
   0  25  -2   25.12    9.17
   0 -25   2   38.11   10.98
   0  25  -2   51.07   16.48
   0 -25   3    5.28    9.28
   0  25  -3   30.75   10.73
   0  25   3    6.70   10.57
   0  25  -3    8.85   15.68
   0  25   3   22.94   11.18
   0 -25  -3   17.20   10.06
   0  25   3   35.51   12.40
   0 -25  -3   24.25    9.18
   0  25   4   28.28   10.33
   0 -25  -4   14.84    9.50
   0  25  -4   19.02   17.54
   0  25   4   28.77   14.02
   0  25  -4    5.50    9.65
   0  25   4   33.78   12.67
   0  25   4   27.96   10.57
   0 -25   4   14.13   11.54
   0 -25  -4   10.81    9.75
   0  25  -5  -10.70   18.05
   0  25   5   17.64   11.79
   0 -25   5   10.09   12.42
   0 -25  -5    3.38    9.49
   0 -25  -5   -7.72    8.96
   0  25  -5  -12.46    8.00
   0  25   5   17.98   12.13
   0 -26   0    1.15    7.50
   0  26   0   -4.84    9.36
   0  26   0    0.84    6.92
   0  26   0    3.51    8.24
   0 -26   0    6.89    8.74
   0  26  -1    3.61    7.89
   0 -26   1   -2.36    7.43
   0 -26  -1   -4.72    7.75
   0  26  -1   10.24    8.03
   0  26   1    2.39    6.66
   0  26   1    1.92    7.62
   0 -26  -1   -3.88    7.90
   0  26  -1    2.90   11.33
   0 -26   1    4.44    9.42
   0  26   1    1.64    9.10
   0 -26  -2   15.73    9.62
   0 -26   2   32.31   11.85
   0  26  -2   42.20   16.09
   0  26   2   29.60   11.48
   0 -26  -2   22.15    8.84
   0  26   2   35.44    9.83
   0  26  -2   35.86   10.40
   0 -26   2    9.28    9.87
   0  26   2   20.10    9.89
   0  26  -2   18.47    8.74
   0 -26  -2   48.44   11.30
   0  26   3    9.87    7.93
   0  26   3    3.20    9.07
   0  26  -3   37.30   17.76
   0 -26  -3    0.85    8.98
   0  26  -3   15.93    8.87
   0 -26   3   -2.08   11.19
   0 -26  -3    3.29    7.82
   0  26   3    4.03    9.57
   0 -26  -4   15.11   10.08
   0  26  -4    8.99   15.95
   0 -26   4   14.29   10.32
   0  26   4   -3.10   10.89
   0  26   4    7.08    9.72
   0  26   4    7.84    9.39
   0 -26  -4   -9.61    8.31
   0  26  -4   -2.04    7.82
   0  26  -5  -19.68   17.60
   0 -26  -5    4.47    9.81
   0  26   5   -1.39    8.73
   0 -26  -5    3.01    9.69
   0 -26   5    9.19   12.71
   0 -27   0    2.42    9.13
   0  27   0    9.40    7.90
   0  27   0    4.56   10.78
   0  27   0   -3.95    6.95
   0 -27   0   -4.68    8.76
   0  27  -1   -2.18   11.04
   0  27   1    3.57   11.20
   0 -27   1    5.08    7.93
   0  27   1   -1.17    7.20
   0 -27  -1    0.15    8.77
   0  27  -1   -9.82    6.08
   0 -27  -1    1.33    8.80
   0  27   1   -5.09    6.39
   0  27  -1    9.88    9.17
   0 -27   1    4.05    9.88
   0  27   2   30.11   11.45
   0 -27  -2   31.85   11.61
   0  27  -2   39.60   14.68
   0 -27   2   44.21   13.56
   0  27   2   36.26   10.19
   0  27   2   31.25   11.65
   0 -27  -2   13.12    8.15
   0  27  -2   34.15    9.80
   0 -27   3   10.71    9.73
   0 -27  -3   -2.18    9.45
   0  27   3    6.14    7.66
   0 -27  -3    1.73    9.98
   0  27  -3   -5.60    8.08
   0  27  -3    8.80   14.34
   0  27   3   15.70   10.63
   0  27   3    3.05   10.21
   0 -27  -4    9.70   10.35
   0  27  -4    3.19   18.53
   0 -27  -4   17.89   11.59
   0  27   4   -1.02    8.91
   0  27  -4   32.00   11.69
   0  27   4   10.89   11.36
   0 -27   4   18.87   10.61
   0  28   0   17.28    9.66
   0  28   0   31.46   13.41
   0 -28   0   17.78   10.06
   0  28   0    2.02    8.41
   0 -28   0   23.54   10.32
   0 -28   1    1.44   10.36
   0  28   1   14.56   11.67
   0  28  -1    3.16    8.26
   0  28  -1   11.49    8.71
   0 -28  -1   -5.10    9.15
   0 -28   1    0.18   11.13
   0  28   1    0.43    7.56
   0  28  -1   -8.30   10.67
   0  28   1   -2.29    7.93
   0 -28  -1   -3.57    8.19
   0  28   2   16.11   11.13
   0 -28   2    7.75   10.61
   0 -28  -2    1.69    9.08
   0  28  -2   13.48   13.79
   0 -28  -2    6.55   10.19
   0  28  -2    1.51    7.35
   0  28   2    7.26   10.17
   0  28   2    1.24    7.98
   0  28  -3    1.08   15.77
   0 -28   3   -2.40   10.42
   0  28   3    0.63    8.19
   0  28  -3    1.12    8.39
   0 -28  -3    3.62    9.53
   0 -28  -3    9.30   10.79
   0  28   3   22.00   11.60
   0  28   4   -8.08    9.38
   0 -28  -4   -4.50    9.51
   0 -28  -4   -6.00    9.48
   0  28   4   -9.33    7.25
   0  28  -4  -17.19   17.58
   0 -28   4    1.47   11.14
   0 -29   0   -7.88    8.68
   0  29   0    2.00   12.47
   0  29   0    5.77   12.45
   0  29   0    3.64    7.26
   0 -29   0    2.20   10.13
   0  29  -1   11.15   12.86
   0  29   1   -1.99    9.31
   0 -29   1   -9.54    9.88
   0  29   1    1.97   12.12
   0 -29  -1   -7.05    8.78
   0 -29   1   11.17   10.80
   0  29  -1    4.48    9.99
   0  29   1   10.66    8.53
   0 -29  -1   12.36    9.69
   0  29  -1    2.25    7.22
   0  29  -2   27.52   10.71
   0 -29  -2   33.38   13.22
   0  29   2   23.65   14.08
   0  29   2   40.09   13.50
   0 -29   2   20.13   12.23
   0 -29  -2   15.57   11.65
   0  29  -2   12.81   14.44
   0  29   2   25.43    9.83
   0 -29  -3   -4.48   10.36
   0 -29  -3   -3.79    9.32
   0  29   3    5.87   12.25
   0  29  -3   -1.44   11.35
   0  29  -3   10.38   16.21
   0 -29   3   -5.59   10.71
   0  29   3    6.99    8.13
   0  30   0   -7.52    7.44
   0 -30   0   22.47   11.97
   0 -30   0    0.54    8.68
   0  30   0   -5.05   12.20
   0  30   0  -12.26    9.97
   0  30   1    2.66    8.81
   0  30   1    6.59   10.91
   0  30  -1    3.99   11.22
   0 -30  -1    5.35   10.06
   0  30   1   -3.64   10.03
   0  30  -1    0.51   12.51
   0  30  -1   -7.82    7.36
   0 -30  -1    1.02   10.10
   0 -30   1   13.81   10.68
   0 -30   1    4.15   12.34
   0  30   2   14.06    9.61
   0 -30   2   11.52   10.62
   0  30  -2   13.01   10.55
   0 -30  -2   18.74   12.14
   0 -30  -2   22.96   13.06
   0  30  -2   20.93   16.04
   0  30   2   28.45   12.80
  -1   0   9   -4.49    8.80
   1   0  -9    2.87   10.06
   1   0  -9    5.59    8.97
  -1   0   9    1.43   10.34
  -1   0   8   -7.06    7.69
   1   0  -8   -5.93    8.10
  -1   0   8    0.44    7.32
   1   0  -8    4.16    6.95
   1   0  -7    2.98    6.55
  -1   0   7    6.63    6.85
   1   0  -7    0.80    7.41
  -1   0   7   12.75    7.45
  -1   0   6  133.19   12.30
   1   0  -6  129.25   12.67
   1   0  -6  117.23   12.74
   1   0  -6  160.60   11.98
  -1   0   6  125.63   13.61
  -1   0   5  -10.62    3.01
  -1   0   5    2.18    4.26
  -1   0   5   -4.09    4.21
  -1   0   5   -4.10    3.34
   1   0  -5    2.40    4.22
   1   0  -5   -0.90    3.98
   1   0  -5   -1.69    3.96
  -1   0   4  328.96   18.42
  -1   0   4  347.86   15.42
   1   0  -4  315.72   15.48
   1   0  -4  346.79   17.72
  -1   0   4  320.89   16.81
  -1   0   4  332.95   18.41
   1   0  -4  331.37   16.94
   1   0  -3   -1.65    2.90
  -1   0   3    0.77    3.51
   1   0  -3   -1.18    2.49
   1   0  -3   -3.74    2.86
  -1   0   3    0.92    3.88
  -1   0   3   -1.11    2.24
  -1   0   3   -4.26    2.34
  -1   0   2 9830.77  369.89
   1   0  -2 9999.00  361.25
  -1   0   2 9990.07  370.36
   1   0  -2 9930.30  352.74
  -1   0   2 9840.12  388.58
   1   0  -2 9896.85  388.57
  -1   0   2 9887.46  365.20
   1   0  -1   -4.07    0.88
  -1   0   1   -4.06    1.67
  -1   0   1   -3.80    0.83
   1   0  -1   -4.73    1.34
  -1   0   1   -6.33    1.72
  -1   0  -1   -0.54    1.63
  -1   0  -1   -0.97    1.86
   1   0   1    1.61    1.73
  -1   0  -1    2.05    1.71
   1   0   1    0.78    1.50
   1   0   2 1865.51   72.42
  -1   0  -2 1876.99   70.99
   1   0   2 1891.73   72.96
  -1   0  -2 1904.69   69.72
   1   0   2 1896.41   70.70
   1   0   2 1878.03   76.49
   1   0   3    1.80    2.90
   1   0   3    4.02    3.29
   1   0   3   -0.82    3.29
  -1   0  -3   -1.26    3.44
  -1   0  -3    4.06    3.88
   1   0   3   -1.60    2.95
   1   0   4 1463.12   55.75
  -1   0  -4 1454.27   57.24
   1   0   4 1417.27   59.48
  -1   0  -4 1404.22   56.74
   1   0   4 1502.19   59.49
   1   0   4 1449.47   61.83
  -1   0  -5   -5.19    4.88
   1   0   5   -1.88    4.05
  -1   0  -5    3.03    4.05
   1   0   5    5.62    4.56
   1   0   5   -4.45    4.26
  -1   0  -5    1.80    4.48
   1   0   5    0.81    5.21
  -1   0  -6   65.64    9.71
  -1   0  -6   61.70    8.91
   1   0   6   50.19    9.01
   1   0   6   65.96    9.96
  -1   0  -6   70.17   10.74
   1   0   6   64.58   10.18
   1   0   7   -1.87    6.31
   1   0   7   -1.99    7.02
   1   0   7   -0.29    6.54
  -1   0  -7   -8.15    5.91
  -1   0  -7   -4.70    7.45
  -1   0  -7   -1.78    6.28
  -1   0  -8   31.93   10.23
  -1   0  -8   26.56   10.64
   1   0   8   18.72    8.68
   1   0   8   11.40    8.76
   1   0   9   -3.40    8.95
  -1   0  -9  -11.27    9.00
   1   0   9   -0.53    8.34
  -1   0  -9   -8.78   14.96
   1   1  -9   -4.78   11.05
   1  -1  -9   -4.90    8.34
  -1  -1   9    5.31    9.93
   1  -1  -9    0.69    8.43
  -1   1   9   -6.72    8.79
   1   1  -9    0.75   10.38
  -1  -1   9   14.27    9.69
  -1   1   9    7.79    8.74
  -1  -1   8   -0.25    7.83
  -1   1   8   -8.49    7.52
   1   1  -8  -21.53    7.34
   1  -1  -8   -0.10    8.48
   1  -1  -8   -3.35    7.77
  -1   1   8  -11.00    7.33
  -1  -1   8   15.77    8.37
   1   1  -8   -2.92    6.61
  -1   1   7    3.27    6.10
   1  -1  -7   -1.06    5.41
   1   1  -7   -2.20    6.03
   1  -1  -7    2.51    6.65
  -1   1   7   -4.32    6.21
   1   1  -7    1.85    6.88
  -1  -1   7    7.36    7.33
  -1  -1   7    3.03    7.35
  -1   1   6   40.87    8.66
  -1   1   6   26.21    6.79
   1   1  -6   25.32    7.19
  -1  -1   6   33.09    8.16
   1   1  -6   39.07    7.15
   1  -1  -6   35.85    7.53
   1   1  -6   36.19    7.50
   1  -1  -6   33.60    7.05
  -1  -1   6   23.83    7.40
  -1  -1   6   29.05    6.93
   1  -1  -6   31.96    7.81
  -1   1   6   21.76    7.57
   1  -1  -5   50.65    7.61
   1  -1  -5   60.98    7.23
   1  -1  -5   59.19    8.08
  -1  -1   5   57.56    8.35
   1   1  -5   53.00    6.47
  -1  -1   5   53.60    8.61
   1   1  -5   36.99    7.07
  -1  -1   5   51.30    6.53
  -1   1   5   40.33    7.75
   1   1  -5   53.27    7.54
  -1   1   5   53.81    7.17
  -1  -1   5   49.86    6.36
  -1   1   5   46.68    8.83
  -1   1   5   68.44    6.22
  -1  -1   4  161.14   10.30
  -1  -1   4  186.56   12.56
  -1   1   4  180.96   11.18
  -1  -1   4  171.08   10.09
   1   1  -4  188.13   11.69
  -1   1   4  189.34   12.31
   1   1  -4  172.16    9.93
  -1  -1   4  169.14   12.02
  -1   1   4  183.35    9.47
   1  -1  -4  173.32   11.39
   1   1  -4  191.26   11.50
  -1   1   4  131.53   12.19
   1  -1  -4  181.24   10.61
  -1   1   3   79.53    6.64
  -1  -1   3   80.52    7.60
   1  -1  -3   82.84    6.45
  -1   1   3   85.10    8.16
   1   1  -3   83.57    7.02
  -1   1   3   81.92    8.05
  -1  -1   3   75.75    7.81
   1   1  -3   88.59    6.08
   1  -1  -3   79.77   10.43
  -1  -1   3   91.71    6.17
   1   1  -3   69.97    6.92
  -1   1   3   91.07    5.73
  -1  -1   3   97.43    6.90
  -1  -1   2  215.44   11.68
  -1   1   2  204.97   10.66
   1   1  -2  226.68   10.51
  -1  -1   2  227.49   10.48
   1   1  -2  227.45   11.36
  -1   1   2  232.58   10.22
  -1  -1   2  229.76   11.55
   1  -1  -2  220.99   10.10
   1   1  -2  218.89   10.23
   1   1  -2  212.42   10.04
  -1  -1   2  217.08   10.13
  -1   1   2  225.20   11.77
   1  -1  -2  212.38   10.58
  -1  -1   1  673.85   28.14
   1  -1  -1  719.88   29.01
   1  -1  -1  718.30   26.62
  -1  -1   1  734.22   28.12
   1   1  -1  707.11   28.10
  -1  -1   1  710.55   27.63
  -1   1   1  695.68   28.16
  -1   1   1  684.94   28.98
  -1   1   1  686.95   28.13
  -1   1   1  704.81   26.61
   1  -1   0 3685.78  142.31
  -1  -1   0 3757.08  142.19
   1   1   0 3691.40  142.16
   1  -1   0 3434.09  142.31
  -1   1   0 3525.20  142.33
   1  -1   1  169.25    7.80
   1   1   1  165.79    7.70
  -1   1  -1  167.48    8.00
   1  -1   1  158.40    8.11
  -1   1  -1  155.14    8.30
  -1  -1  -1  167.67    7.70
  -1  -1  -1  166.72    7.88
  -1  -1  -1  169.55    8.71
  -1   1  -1  177.91    7.82
   1   1   1  159.88    8.37
   1   1   1  157.44    8.05
   1  -1   1  163.89    8.29
   1  -1   2  302.62   14.51
   1  -1   2  308.97   14.34
  -1   1  -2  319.61   14.09
   1   1   2  291.87   15.07
   1   1   2  305.29   14.92
  -1  -1  -2  318.72   14.35
   1  -1   2  320.91   15.18
  -1  -1  -2  299.74   14.22
  -1   1  -2  302.94   14.43
   1   1   2  313.95   14.56
   1  -1   2  295.68   13.76
   1   1   3  142.90    9.23
   1  -1   3  124.64    8.73
  -1   1  -3  119.11    8.72
   1   1   3  139.73   10.74
   1  -1   3  120.81    8.69
  -1   1  -3  121.11    9.62
   1  -1   3   98.12    8.81
   1   1   3  108.80    9.17
   1   1   3  113.41    6.60
  -1  -1  -3  110.08    8.77
   1  -1   3  125.46    7.83
  -1  -1  -3  134.81    8.70
  -1   1  -4  288.47   15.13
  -1   1  -4  297.45   15.52
   1   1   4  282.54   16.88
   1  -1   4  288.85   16.42
   1  -1   4  280.41   16.14
   1   1   4  274.63   16.38
   1  -1   4  289.90   13.91
   1   1   4  293.49   16.33
  -1   1  -4  292.66   16.07
   1  -1   4  264.35   15.76
  -1  -1  -4  288.08   15.66
   1   1   4  274.62   12.77
  -1  -1  -4  283.35   15.39
   1  -1   5   -1.46    4.52
   1   1   5   -7.79    4.31
   1  -1   5   -2.68    4.02
   1  -1   5   -3.47    4.57
   1   1   5   -5.63    4.23
   1  -1   5   -2.58    4.03
  -1  -1  -5    0.69    4.40
  -1   1  -5   -3.40    4.26
  -1  -1  -5   -4.76    4.22
  -1   1  -5    0.92    4.40
  -1   1  -5   -0.98    4.54
   1   1   5   -3.64    3.97
   1  -1   6    0.29    5.42
   1  -1   6   -4.84    4.75
  -1  -1  -6   -4.83    4.83
   1  -1   6   -1.28    5.26
  -1   1  -6   -1.28    4.65
  -1   1  -6   -0.42    6.52
   1   1   6   -6.21    5.06
   1   1   6    3.27    6.20
  -1  -1  -6   -7.94    3.72
  -1  -1  -6   -9.04    5.83
  -1   1  -6   -1.03    5.05
   1   1   6    3.33    5.21
   1   1   7   12.82    7.79
  -1   1  -7    0.19    7.00
  -1  -1  -7    0.53    5.86
   1   1   7   -6.16    6.32
  -1  -1  -7   -1.35    7.54
   1  -1   7    3.79    6.84
   1  -1   7  -11.57    6.07
  -1   1  -7   -2.03    7.63
  -1   1  -7    2.56    6.71
  -1  -1  -7    6.05    8.19
   1   1   7    7.84    6.96
  -1  -1  -8   -1.66    8.48
   1   1   8   -6.53    7.97
  -1   1  -8    3.72    7.38
  -1  -1  -8   -9.83    7.59
   1   1   8    3.56    7.15
  -1   1  -8    3.85    9.09
   1  -1   8    2.48    7.43
   1  -1   8    7.75    8.30
  -1  -1  -9    1.98    9.70
   1   1   9   -0.52    8.96
  -1  -1  -9   -2.64    9.85
   1  -1   9   -5.65    8.82
   1  -1   9   -7.69    8.88
   1   1   9    4.92    9.16
  -1   1  -9  -11.43    9.77
  -1   1  -9    3.43    9.34
   1  -2  -9   -2.67   10.20
   1   2  -9  -16.73    7.29
   1  -2  -9    8.51   10.33
  -1  -2   9    3.62    8.31
  -1   2   9    6.40    9.78
  -1   2   9   -4.24    8.38
   1   2  -9  -10.96    9.30
   1  -2  -8   20.93    9.70
  -1   2   8    6.63    7.30
  -1  -2   8   13.38    8.67
   1  -2  -8   13.27    7.96
  -1   2   8   -3.90    7.28
  -1  -2   8   12.10    7.91
   1   2  -8   33.74   10.75
   1   2  -8   18.20    7.92
   1   2  -7    0.93    6.04
   1  -2  -7    6.51    6.47
  -1   2   7    0.43    8.05
  -1   2   7   -3.86    6.44
  -1  -2   7   -6.00    6.32
  -1  -2   7    4.98    7.21
   1   2  -7   -2.75    6.71
   1  -2  -7   -3.32    6.74
   1   2  -6   21.84    7.23
   1  -2  -6   26.47    7.06
   1   2  -6   43.89    7.55
   1  -2  -6   33.59    8.18
  -1   2   6   17.94    7.70
  -1   2   6   46.35    7.57
  -1  -2   6   24.92    8.42
  -1   2   6   37.99    8.62
  -1  -2   6   26.51    7.92
  -1  -2   6   17.83    7.54
   1   2  -6   32.48    7.88
   1  -2  -6   31.37    6.87
   1   2  -5  219.70   12.37
  -1  -2   5  169.84   14.64
   1  -2  -5  233.35   13.40
  -1   2   5  216.57   13.76
  -1   2   5  213.42   17.35
  -1   2   5  193.88   14.25
   1   2  -5  231.46   14.43
   1  -2  -5  191.39   13.22
  -1  -2   5  214.66   15.17
  -1  -2   5  218.16   12.53
   1   2  -5  226.32   14.65
  -1  -2   5  209.72   12.77
   1  -2  -4  200.29   12.36
   1   2  -4  185.93   12.16
  -1   2   4  197.94   13.48
   1   2  -4  211.82   12.95
  -1   2   4  182.48   13.34
  -1  -2   4  198.32   11.13
  -1  -2   4  197.90   11.37
   1   2  -4  204.24   10.54
  -1   2   4  178.83   11.96
  -1  -2   4  193.06   12.90
   1  -2  -4  196.70   11.42
  -1   2   4  198.21    9.71
  -1  -2   4  196.21   13.33
  -1  -2   3  362.22   16.15
   1  -2  -3  359.46   16.32
  -1  -2   3  346.62   17.18
  -1  -2   3  315.13   17.31
  -1   2   3  335.22   17.66
  -1   2   3  351.53   17.70
   1   2  -3  361.79   16.18
  -1  -2   3  330.86   15.74
   1   2  -3  377.20   17.43
  -1   2   3  349.27   14.50
   1   2  -3  366.82   14.82
   1  -2  -3  333.26   15.76
  -1   2   3  321.93   16.79
  -1  -2   2   -2.09    2.46
  -1  -2   2    4.43    3.05
  -1   2   2    0.08    3.43
   1   2  -2    3.17    2.99
  -1   2   2   -1.35    3.37
   1   2  -2   -3.71    3.02
  -1  -2   2    1.63    2.99
  -1  -2   2    1.39    1.60
   1  -2  -2    1.51    2.90
  -1   2   2    0.04    2.37
   1  -2  -2   -0.68    2.42
   1   2  -2    1.99    1.72
  -1   2   1  612.09   23.89
   1  -2  -1  621.55   25.61
  -1  -2   1  610.67   24.56
  -1   2   1  623.12   24.68
  -1   2   1  608.64   23.38
   1   2  -1  616.37   24.61
   1  -2  -1  619.63   23.78
   1  -2  -1  635.82   23.52
  -1   2   1  606.53   24.61
   1   2  -1  597.77   24.63
  -1   2   1  597.87   25.56
  -1  -2   0   84.21    4.51
  -1   2   0   82.39    4.59
   1   2   0   88.28    4.46
   1  -2   0   86.94    4.70
   1   2   1  289.20   12.44
   1  -2   1  258.47   11.94
   1   2   1  268.43   11.91
  -1  -2  -1  275.34   11.89
   1  -2   1  262.09   12.42
  -1   2  -1  265.40   12.46
   1   2   1  256.42   12.64
  -1  -2  -1  275.17   11.40
  -1   2  -1  270.36   11.53
   1   2   2  523.77   23.56
  -1   2  -2  535.26   22.33
   1  -2   2  522.78   22.51
  -1  -2  -2  564.11   22.80
  -1   2  -2  543.93   22.25
  -1  -2  -2  536.63   22.33
  -1   2  -2  534.62   22.41
   1  -2   2  535.66   23.93
   1   2   2  535.26   23.06
   1  -2   2  531.18   22.87
   1   2   2  534.03   24.45
   1  -2   2  553.65   22.58
  -1   2  -3   89.74    7.26
  -1   2  -3   89.74    8.16
   1   2   3   68.98    7.60
  -1  -2  -3   68.65    6.99
   1  -2   3  101.00    7.55
  -1  -2  -3   77.29    7.36
   1  -2   3   87.74    7.95
   1   2   3   90.46    8.26
  -1   2  -3  107.52    8.14
   1  -2   3   91.74    7.92
   1   2   3   87.96    7.91
   1  -2   3   79.26    7.51
  -1  -2  -4  492.82   24.08
   1   2   4  512.70   25.99
   1   2   4  542.90   25.58
   1   2   4  527.36   26.02
   1  -2   4  525.95   25.50
   1  -2   4  510.57   23.08
  -1  -2  -4  532.68   24.37
   1  -2   4  554.37   25.47
  -1   2  -4  556.96   23.80
   1  -2   4  547.01   25.18
  -1   2  -4  515.56   24.50
  -1   2  -4  529.34   24.73
  -1  -2  -5  177.05   12.38
   1   2   5  189.85   15.48
  -1   2  -5  183.29   12.37
   1  -2   5  189.78   15.02
   1   2   5  156.49   13.77
   1  -2   5  171.22   12.87
   1  -2   5  144.07   13.14
   1  -2   5  179.15   11.27
   1   2   5  194.96   13.98
  -1  -2  -5  173.04   13.84
  -1   2  -5  175.75   14.07
  -1   2  -5  189.16   12.99
  -1  -2  -6   21.65    6.48
   1  -2   6   24.28    7.17
   1   2   6   27.87    7.34
   1   2   6   35.04    8.89
  -1   2  -6   25.42    7.85
  -1  -2  -6    7.94    6.70
   1  -2   6    3.87    5.91
  -1   2  -6   16.62    6.69
  -1   2  -6   22.67    6.73
   1  -2   6   16.50    6.19
   1   2   6   15.66    6.64
   1   2   7   -3.02    6.20
   1  -2   7    9.01    6.72
   1  -2   7    9.29    7.36
  -1  -2  -7    6.83    7.03
   1   2   7   10.36    8.24
  -1   2  -7    2.49    6.57
  -1  -2  -7    2.08    6.47
  -1  -2  -7    4.37    8.12
  -1   2  -7   21.55    8.57
   1   2   7   12.62    8.04
   1   2   8   16.06    9.94
   1  -2   8   32.02   11.34
   1   2   8   39.05   11.09
  -1   2  -8   58.04   11.40
  -1  -2  -8   40.47   11.49
  -1   2  -8   32.90   11.66
  -1  -2  -8   22.44    8.89
   1  -2   8   46.97   11.26
  -1   2  -9    2.18    9.78
  -1  -2  -9    9.38    9.69
  -1  -2  -9  -14.86    9.97
   1   2   9   10.07    8.93
  -1   2  -9  -25.06    8.43
   1  -2   9   -4.47    8.92
   1  -2   9    5.00    9.23
   1   2   9   -3.85    8.55
  -1  -3   9    4.52   10.04
  -1   3   9  -15.47    8.03
  -1   3   9    9.86    9.06
   1   3  -9  -11.11    8.46
   1  -3  -9   -3.25    9.81
   1   3  -9   -7.19    7.31
   1  -3  -9   -0.48    8.83
  -1   3   8   11.24    8.32
   1  -3  -8   -1.50    8.02
  -1  -3   8   -3.19    6.76
   1  -3  -8   13.50    7.56
   1   3  -8   -4.02    7.40
   1   3  -8   -3.00    6.49
  -1   3   8   18.28    9.39
   1  -3  -7    1.90    5.95
   1   3  -7    5.35    7.36
  -1   3   7    2.31    7.38
   1  -3  -7    0.52    5.86
   1   3  -7    0.36    6.34
  -1  -3   7    1.61    7.30
   1  -3  -7   -3.84    6.37
  -1   3   7    4.28    7.28
  -1  -3   7    9.85    6.76
   1   3  -6  168.37   15.13
   1  -3  -6  155.35   14.44
  -1  -3   6  166.26   15.23
   1  -3  -6  212.42   15.36
  -1  -3   6  161.65   15.57
   1   3  -6  205.02   15.96
  -1   3   6  187.57   14.05
  -1   3   6  187.23   17.25
  -1   3   6  177.73   16.65
  -1  -3   5    3.12    4.18
   1   3  -5    3.16    3.78
  -1   3   5    0.41    4.14
   1   3  -5    4.75    5.06
  -1  -3   5    4.54    4.54
  -1  -3   5    5.85    3.79
  -1   3   5   12.06    5.71
  -1  -3   5    3.47    4.86
  -1   3   5    1.85    4.78
   1   3  -5    6.00    4.45
   1  -3  -5    5.59    4.74
   1  -3  -5   14.56    4.93
  -1   3   4  316.66   17.28
   1   3  -4  324.75   16.81
  -1  -3   4  306.31   17.31
   1   3  -4  333.80   14.94
  -1   3   4  335.03   14.02
  -1   3   4  342.02   18.58
  -1  -3   4  323.84   15.88
  -1   3   4  306.85   17.96
   1  -3  -4  329.39   16.95
   1  -3  -4  328.30   16.40
   1   3  -4  336.99   17.53
  -1  -3   4  326.41   18.20
  -1  -3   4  332.77   16.36
   1  -3  -3    1.94    2.80
  -1  -3   3    4.94    4.13
  -1  -3   3    6.27    3.65
   1   3  -3   12.10    4.00
   1   3  -3    2.69    3.56
  -1   3   3    6.31    3.08
  -1  -3   3    8.58    2.58
  -1   3   3    4.47    4.24
  -1   3   3   11.08    4.10
   1  -3  -3    1.39    3.14
  -1  -3   3   16.07    4.18
   1   3  -3   13.36    2.90
   1   3  -2 6237.86  237.48
  -1   3   2 6170.22  249.83
   1   3  -2 6402.38  248.20
  -1  -3   2 6247.79  248.20
  -1   3   2 6297.77  238.00
   1  -3  -2 6345.97  226.79
  -1  -3   2 6428.89  235.04
  -1   3   2 6414.12  237.79
  -1  -3   2 6461.51  237.59
   1  -3  -2 6352.53  232.30
   1   3  -2 6289.68  226.20
  -1  -3   1   31.52    2.12
  -1   3   1   31.33    3.88
  -1  -3   1   42.58    4.13
  -1   3   1   44.27    3.85
  -1   3   1   34.61    3.78
   1   3  -1   40.08    3.84
   1  -3  -1   31.18    3.40
   1   3  -1   35.08    4.04
  -1  -3   1   28.09    3.42
  -1   3   1   34.77    3.54
  -1   3   1   40.74    3.96
   1   3  -1   34.27    2.18
  -1   3   0 4635.66  167.97
   1   3   0 4712.49  184.89
  -1  -3   0 4702.89  173.94
   1   3   0 4847.76  176.28
  -1  -3   0 4207.27  184.79
  -1  -3   0 4940.69  172.41
   1   3   0 4899.78  176.45
   1  -3   0 4619.96  185.22
  -1   3   0 4667.32  185.22
  -1   3   0 4758.34  172.14
  -1  -3  -1  199.60    9.55
  -1  -3  -1  202.02    9.03
   1   3   1  180.80    9.86
  -1   3  -1  190.55    9.40
  -1   3  -1  190.22    8.95
  -1   3  -1  186.38    9.09
   1  -3   1  185.68    9.58
   1   3   1  192.91   10.30
   1  -3   1  193.03    9.67
   1   3   1  187.28    9.68
  -1   3  -2   -4.61    4.09
  -1   3  -2   -0.20    2.54
   1  -3   2   -2.11    3.58
   1   3   2   -1.41    2.78
   1   3   2   -3.97    3.19
  -1  -3  -2   -3.59    2.71
   1  -3   2   -4.46    2.60
  -1  -3  -2   -3.50    2.99
   1   3   2   -3.24    3.92
  -1   3  -2    3.22    3.07
   1  -3   2    0.52    2.75
  -1   3  -3   12.58    5.06
   1  -3   3   19.44    4.48
   1  -3   3   13.32    3.87
   1   3   3   17.98    4.54
   1   3   3   10.80    4.81
  -1  -3  -3   10.23    4.21
  -1   3  -3   18.99    4.08
   1  -3   3   11.50    3.98
   1   3   3   11.93    4.20
  -1   3  -3   11.57    3.93
  -1  -3  -3   10.25    3.79
   1  -3   3   12.36    3.93
  -1   3  -4  356.48   19.13
   1   3   4  371.85   20.77
  -1  -3  -4  395.06   19.69
   1  -3   4  388.07   19.96
   1   3   4  384.06   20.81
  -1   3  -4  406.40   18.65
  -1  -3  -4  385.53   19.36
   1   3   4  392.11   20.68
   1  -3   4  393.22   20.85
   1  -3   4  389.98   18.53
  -1   3  -4  397.85   19.98
   1  -3   4  393.36   19.94
  -1   3  -5   22.79    5.64
  -1  -3  -5   16.52    6.44
   1   3   5   15.77    5.94
   1   3   5   12.62    5.74
  -1   3  -5    5.45    5.58
   1  -3   5    7.71    4.92
  -1  -3  -5    5.35    5.51
   1  -3   5   21.38    5.69
   1   3   5    7.59    5.72
   1  -3   5   25.83    6.14
   1  -3   5   13.16    5.89
  -1   3  -5   19.99    5.57
   1  -3   6  218.07   15.24
  -1   3  -6  184.64   14.31
   1   3   6  209.43   16.96
   1   3   6  142.18   15.02
  -1  -3  -6  191.86   15.11
   1  -3   6  202.76   16.53
   1  -3   6  183.38   16.30
  -1   3  -6  172.42   15.34
  -1  -3  -6  183.39   15.20
  -1   3  -6  198.45   16.56
   1   3   6  185.29   16.69
   1  -3   7    7.79    7.28
  -1   3  -7   -8.55    4.87
  -1   3  -7    1.22    7.60
   1   3   7    3.65    7.13
   1   3   7    0.42    6.69
   1  -3   7    3.71    6.26
  -1  -3  -7    2.11    7.22
   1   3   7    7.64    7.33
  -1  -3  -7   -2.86    6.13
  -1  -3  -8    6.90    7.29
   1  -3   8   -6.48    7.91
   1   3   8   10.34    8.75
  -1   3  -8    6.48    8.52
   1  -3   8    9.41    9.10
  -1  -3  -8   -2.89    8.35
  -1   3  -8  -16.10    7.31
   1   3   8    6.71    7.38
  -1   3  -9   -8.52    9.71
  -1  -3  -9   -4.43    9.92
  -1   3  -9    5.20    9.92
   1   3   9  -15.97    7.80
  -1  -3  -9   -7.39    9.79
   1   3   9   -1.20    9.14
   1  -3   9   -1.58    7.31
   1   4  -9  -11.73    8.11
   1  -4  -9   -0.01    8.74
  -1   4   9   -4.36    8.30
   1   4  -9   -0.76    8.36
  -1  -4   9   -7.58    7.60
   1  -4  -9  -20.90    8.26
  -1   4   9   -3.50    8.92
   1  -4  -8   34.95   10.30
   1   4  -8   14.38    9.32
   1   4  -8    7.24    6.96
  -1   4   8   21.31    9.48
  -1   4   8   20.67    9.55
   1  -4  -8    4.87    8.22
  -1  -4   8   24.42    9.31
   1   4  -7   -2.01    5.53
  -1  -4   7   -8.11    4.99
  -1   4   7   -7.17    6.55
  -1   4   7   -1.39    6.68
   1  -4  -7   -3.19    5.88
  -1   4   7   -3.30    6.07
   1   4  -7   -7.34    6.75
   1  -4  -7    2.46    6.65
   1  -4  -6   26.17    7.05
  -1  -4   6   31.17    7.57
  -1  -4   6   38.53    8.86
  -1   4   6   23.76    7.05
   1  -4  -6   19.25    6.82
  -1   4   6   29.81    7.60
  -1   4   6    0.52    5.82
   1   4  -6   25.35    7.82
   1   4  -6   12.36    6.95
  -1   4   5   15.04    6.19
  -1  -4   5   12.67    5.04
  -1   4   5   19.40    5.49
   1   4  -5   15.34    5.57
  -1  -4   5   10.96    4.30
  -1   4   5   15.70    6.48
   1  -4  -5   14.72    5.19
   1   4  -5   19.36    4.60
   1  -4  -5   14.87    5.64
   1   4  -5    7.82    5.75
  -1  -4   5   10.15    5.57
   1  -4  -4  146.10   11.11
  -1  -4   4  151.32   10.31
  -1   4   4  115.04   11.28
   1   4  -4  128.52   11.12
   1   4  -4  145.13   11.39
  -1  -4   4  148.44   10.63
   1  -4  -4  139.57   11.40
  -1  -4   4  149.53    9.10
   1   4  -4  159.92    8.76
  -1   4   4  139.80   11.14
  -1   4   4  137.09   12.12
   1   4  -3   75.65    5.23
   1   4  -3   77.85    7.81
  -1   4   3   88.01    8.66
  -1  -4   3   65.19    5.22
   1  -4  -3   77.17    7.41
  -1   4   3   67.27    7.70
  -1  -4   3   75.66    7.25
   1   4  -3   86.56    7.73
   1  -4  -3   76.78    6.80
   1   4  -3   69.77    5.60
  -1   4   3   78.73    7.38
  -1  -4   3   77.73    7.25
   1  -4  -2  548.39   21.60
  -1   4   2  505.24   23.85
   1  -4  -2  530.43   22.28
  -1  -4   2  544.87   22.79
  -1  -4   2  512.06   21.92
   1   4  -2  535.18   23.36
   1  -4  -2  542.52   22.19
   1   4  -2  539.93   21.93
   1   4  -2  553.89   21.80
  -1   4   2  516.12   23.40
  -1  -4   2  519.31   21.86
  -1   4   2  530.70   22.27
  -1  -4   2  530.23   23.09
  -1   4   2  524.03   23.60
  -1  -4   1  381.79   16.61
  -1  -4   1  413.58   17.26
   1   4  -1  410.99   17.23
  -1   4   1  418.58   18.22
   1   4  -1  402.13   15.99
  -1   4   1  390.14   17.01
   1  -4  -1  402.69   16.52
  -1  -4   1  400.35   17.62
   1   4  -1  394.40   16.62
  -1   4   1  395.23   17.44
   1   4  -1  400.15   17.83
  -1   4   1  397.19   17.01
  -1   4   1  395.17   16.40
   1   4   0    0.52    3.43
  -1   4   0   -2.92    1.79
  -1  -4   0    1.10    1.76
   1   4   0    0.27    1.57
  -1   4   0   -0.53    1.80
  -1   4   0   -1.75    2.51
   1   4   0   -2.63    2.85
  -1  -4   0   -1.99    1.51
   1  -4   0   -0.11    2.42
  -1   4   0   -0.87    1.77
   1   4   0    0.88    1.57
  -1  -4   0    1.05    2.18
   1   4   1  538.46   22.62
  -1  -4  -1  517.60   20.72
  -1   4  -1  515.35   21.06
   1   4   1  505.73   22.36
  -1  -4  -1  515.70   21.50
  -1   4  -1  529.65   21.44
  -1   4  -1  525.97   21.69
   1   4   1  516.87   20.76
   1  -4   1  533.22   22.22
   1   4   1  511.34   23.07
   1  -4   1  523.48   22.78
   1   4   2  599.35   27.08
   1  -4   2  568.78   26.18
  -1   4  -2  604.58   25.15
  -1  -4  -2  602.71   25.28
   1  -4   2  570.70   24.45
  -1  -4  -2  587.63   24.50
   1   4   2  608.20   26.11
   1  -4   2  603.00   25.30
  -1   4  -2  594.31   24.80
  -1   4  -2  604.18   24.27
   1   4   2  595.34   25.70
   1   4   3  101.81    9.03
   1  -4   3  100.63    8.41
  -1   4  -3   79.32    8.56
  -1   4  -3   79.68    6.88
  -1  -4  -3   75.98    7.73
   1   4   3   81.66    8.83
  -1  -4  -3   94.20    8.22
  -1   4  -3   71.54    6.98
   1  -4   3   87.83    7.74
   1  -4   3   73.71    7.13
   1   4   3   74.34    7.87
  -1   4  -4  173.75   10.69
   1   4   4  152.14   13.43
   1  -4   4  161.55   11.22
  -1   4  -4  163.32   11.18
   1  -4   4  161.34   11.42
  -1  -4  -4  148.65   12.25
   1  -4   4  146.94   11.77
   1  -4   4  171.10   12.23
  -1   4  -4  143.46   12.01
   1   4   4  183.16   12.61
  -1  -4  -4  155.60   12.21
   1   4   4  170.24   13.59
  -1  -4  -5   35.63    6.90
   1   4   5   42.37    8.41
   1  -4   5   45.55    7.68
   1  -4   5   41.49    6.90
   1   4   5   55.74    8.41
  -1   4  -5   24.40    7.18
  -1   4  -5   33.62    6.77
  -1  -4  -5   35.44    6.72
   1  -4   5   35.18    6.61
   1  -4   5   40.56    7.02
  -1   4  -5   41.02    6.43
   1   4   5   26.93    6.68
  -1   4  -6   19.21    8.16
   1  -4   6   10.97    6.50
  -1  -4  -6    6.31    6.34
   1  -4   6    2.43    5.77
  -1  -4  -6    9.65    6.14
   1  -4   6    5.47    5.39
   1   4   6   14.78    6.92
  -1   4  -6   10.87    5.84
   1   4   6    8.12    6.74
   1   4   6   14.12    7.45
  -1   4  -6   12.86    5.65
  -1  -4  -7    5.66    7.48
  -1  -4  -7  -19.31    5.68
  -1   4  -7   -7.36    7.64
  -1   4  -7    7.29    7.82
   1   4   7   -1.30    6.31
   1   4   7   15.08    8.19
   1   4   7   -3.26    7.14
   1  -4   7   -5.86    6.10
   1  -4   8   28.29    9.75
   1   4   8   33.45   10.53
  -1  -4  -8   44.28   11.85
  -1  -4  -8   54.19   11.26
  -1  -4  -8   36.01   11.04
  -1   4  -8   31.08   10.03
  -1   4  -8   55.32   11.89
   1   4   8   53.58   12.26
  -1  -4  -9  -10.40    8.17
   1   4   9   11.00    9.84
   1  -4   9   19.36    8.82
   1   4   9    3.48    9.61
  -1   4  -9  -10.49    9.64
  -1  -4  -9    7.45    9.49
  -1   4  -9   -6.73    9.40
   1  -5  -9    3.60    9.10
  -1   5   9   13.88   10.10
   1   5  -9   10.66   10.86
  -1   5   9    0.10    7.88
   1   5  -9    2.05   10.25
   1  -5  -9   -2.48    9.40
  -1  -5   9    3.92    8.80
  -1   5   8   12.57    8.63
  -1  -5   8   -8.24    6.89
   1  -5  -8    1.86    6.97
   1   5  -8  -14.01    5.90
  -1   5   8   -0.52    7.77
   1  -5  -8   -4.72    6.81
   1   5  -8   -9.82    8.61
   1   5  -7   17.55    7.43
   1   5  -7   22.48    8.60
  -1   5   7   30.05    9.15
  -1   5   7   23.41    8.77
   1  -5  -7   28.63    7.42
  -1   5   7   28.37    8.55
   1  -5  -7   17.24    7.75
  -1  -5   7   29.71    8.62
  -1   5   6   43.48    9.94
   1  -5  -6   36.58    7.32
  -1   5   6   44.94    9.70
   1   5  -6   36.72    8.96
   1  -5  -6   33.92    7.45
   1   5  -6   34.86    7.93
  -1  -5   6   44.12    8.45
  -1   5   6   44.82    8.47
  -1  -5   6   21.19    7.00
   1   5  -5   82.17    9.82
  -1  -5   5   76.63    8.72
  -1   5   5   80.12   13.12
   1   5  -5   84.26    7.37
  -1  -5   5   85.42    7.81
  -1   5   5   69.32    9.48
   1  -5  -5   93.52   10.51
  -1   5   5   90.55   10.94
   1   5  -5   88.52   10.05
   1  -5  -5   77.49    9.15
  -1  -5   5   66.49    9.11
   1  -5  -4  317.96   16.55
   1   5  -4  308.74   14.35
  -1  -5   4  302.23   15.32
   1  -5  -4  321.20   16.77
  -1   5   4  335.09   18.59
   1   5  -4  318.97   17.70
  -1   5   4  315.83   18.53
   1   5  -4  319.80   17.25
  -1  -5   4  348.03   17.08
  -1   5   4  309.81   17.82
  -1  -5   4  320.27   17.12
   1   5  -3   10.22    2.96
   1  -5  -3    7.13    3.90
   1   5  -3    7.51    4.32
   1   5  -3    5.91    2.44
   1  -5  -3   11.24    3.74
  -1   5   3    4.73    3.86
  -1  -5   3    6.31    3.98
  -1   5   3    5.31    3.36
  -1   5   3    8.15    4.57
  -1  -5   3    2.08    3.52
   1   5  -3    0.95    4.25
  -1  -5   3    4.96    2.49
  -1  -5   2  338.26   15.07
  -1  -5   2  342.63   15.01
  -1   5   2  348.43   17.28
   1   5  -2  346.92   17.04
  -1  -5   2  353.43   16.08
  -1   5   2  347.09   16.92
   1   5  -2  346.49   16.10
  -1  -5   2  362.30   16.82
   1  -5  -2  363.69   16.13
   1  -5  -2  351.24   14.69
  -1   5   2  337.18   15.88
  -1   5   2  314.92   16.81
   1   5  -2  360.25   15.71
   1  -5  -2  358.85   16.08
  -1   5   1 1304.94   51.35
   1   5  -1 1332.63   52.92
   1  -5  -1 1354.33   51.29
   1   5  -1 1399.15   50.02
  -1  -5   1 1274.64   53.64
  -1   5   1 1306.97   49.90
  -1  -5   1 1340.73   49.95
   1  -5  -1 1357.31   51.23
   1   5  -1 1352.93   53.70
  -1   5   1 1319.51   55.16
   1   5  -1 1338.07   52.20
  -1   5   1 1307.44   52.39
  -1   5   1 1386.81   52.00
  -1  -5   1 1337.56   52.22
   1   5  -1 1351.26   49.46
   1   5   0 1590.06   58.36
   1   5   0 1566.94   63.18
   1   5   0 1669.76   62.85
  -1   5   0 1620.61   65.13
   1  -5   0 1580.20   61.42
  -1  -5   0 1569.85   60.13
  -1  -5   0 1651.86   61.27
  -1   5   0 1623.03   61.93
  -1   5   0 1541.36   59.33
  -1   5   0 1653.10   60.49
   1   5   0 1569.14   64.61
   1  -5   1 1096.78   46.33
   1   5   1 1120.23   45.05
   1  -5   1 1124.68   44.33
  -1   5  -1 1132.02   44.00
  -1  -5  -1 1138.48   42.81
  -1  -5  -1 1129.09   42.12
   1   5   1 1093.58   42.04
   1   5   1 1139.81   46.95
  -1   5  -1 1141.02   42.99
  -1   5  -1 1135.86   46.22
  -1  -5  -1 1124.02   43.48
   1   5   1 1070.11   44.76
  -1   5  -1 1101.92   42.85
   1   5   2   20.58    5.66
   1   5   2   15.96    4.00
  -1   5  -2   25.95    4.14
  -1  -5  -2   21.65    4.29
   1  -5   2   29.16    4.31
   1   5   2   16.00    4.91
  -1   5  -2   22.91    4.38
  -1   5  -2   21.66    5.20
  -1  -5  -2   26.68    4.67
   1  -5   2   31.25    5.59
   1  -5   2   27.81    3.81
   1  -5   3    5.22    3.28
  -1  -5  -3    1.82    3.81
  -1  -5  -3    1.52    3.72
   1   5   3   -2.76    4.67
  -1   5  -3    2.50    3.21
   1  -5   3    5.37    3.06
   1   5   3   -4.76    3.21
  -1   5  -3   -0.68    3.05
   1   5   3    1.46    3.87
  -1   5  -3    6.80    4.95
   1  -5   3    0.68    4.39
  -1   5  -4  431.51   21.73
  -1  -5  -4  437.30   21.38
   1  -5   4  417.77   20.67
   1  -5   4  416.83   20.92
  -1   5  -4  430.72   21.05
   1   5   4  413.24   21.86
  -1   5  -4  421.96   19.71
  -1  -5  -4  400.68   20.67
   1   5   4  410.76   22.52
   1   5   4  492.37   23.34
   1  -5   4  418.30   21.39
   1  -5   5   10.86    5.21
   1   5   5    4.57    4.71
   1  -5   5    5.82    4.65
   1   5   5   10.44    5.38
  -1   5  -5   13.57    6.78
  -1   5  -5    3.31    4.31
  -1  -5  -5    3.43    4.97
  -1   5  -5    5.12    4.71
   1   5   5   -1.81    4.28
  -1  -5  -5    3.04    4.99
   1  -5   5    8.49    5.08
   1   5   6   85.21   11.24
   1  -5   6   53.76    8.49
  -1   5  -6   40.13    7.50
  -1   5  -6   53.43   10.37
  -1   5  -6   56.58    9.14
   1  -5   6   39.02    7.98
  -1  -5  -6   62.73   10.53
  -1  -5  -6   64.01    9.54
   1   5   6   52.43    9.88
   1   5   6   57.23   10.12
  -1  -5  -7   27.99    9.01
   1  -5   7   29.89    9.34
   1   5   7   16.59    8.65
  -1   5  -7   21.36    8.04
  -1   5  -7   21.27    9.06
   1   5   7   20.80    8.35
  -1  -5  -7    8.65    7.34
   1   5   7   32.33    9.35
  -1   5  -8    5.33    7.74
  -1  -5  -8   10.18    8.28
  -1  -5  -8    0.76    6.91
   1   5   8    2.85    7.98
   1  -5   8    0.19    7.71
  -1   5  -8   -3.73    9.56
   1   5   8    5.38    8.32
  -1  -5  -9  -30.89    8.30
  -1  -5  -9   -3.68    8.31
   1   5   9   15.08    9.67
  -1   5  -9    4.77   12.29
   1   5   9    7.47    8.98
   1  -5   9    0.79    8.70
  -1   5  -9   -5.32   11.19
  -1   6   9   -0.56    8.35
  -1   6   9    5.57    9.06
  -1  -6   9   -2.91    7.96
   1   6  -9   -6.50    9.97
   1   6  -9    2.52   10.20
   1  -6  -9    1.15    8.39
   1  -6  -9  -15.76    8.87
   1   6  -8    5.97    8.25
  -1   6   8   -1.12    7.93
  -1  -6   8    2.97    7.36
   1  -6  -8   -3.09    7.73
   1   6  -8  -16.80    8.55
  -1   6   8    3.64    7.29
  -1  -6   7  -10.67    5.46
  -1   6   7  -10.57    5.58
   1  -6  -7   21.08    8.31
   1   6  -7   -0.49    7.79
  -1   6   7    3.08    6.97
   1  -6  -7   -0.17    6.37
  -1   6   7   -0.63    7.55
   1   6  -7    7.88    7.32
  -1   6   6  106.19   13.16
   1   6  -6   95.73   11.49
   1   6  -6  118.29   12.97
   1  -6  -6   99.46   11.31
  -1  -6   6  114.69   12.23
   1  -6  -6   89.71   11.91
  -1   6   6  124.14   12.96
  -1   6   6   99.96   13.02
  -1  -6   6  109.94   11.61
  -1  -6   5    2.89    3.81
   1  -6  -5    0.65    4.42
  -1  -6   5    3.25    4.71
  -1   6   5   -0.67    4.69
   1  -6  -5   -0.32    4.48
  -1   6   5    1.22    5.71
  -1   6   5   -3.39    3.80
  -1  -6   5    5.69    4.97
   1   6  -5   10.22    6.01
   1   6  -5   11.23    5.19
   1   6  -5    9.40    4.02
  -1  -6   4  294.42   16.51
  -1   6   4  325.68   18.30
  -1  -6   4  320.39   15.11
   1  -6  -4  287.18   16.40
   1   6  -4  314.07   19.94
  -1   6   4  324.57   17.90
   1   6  -4  288.55   17.25
  -1   6   4  291.21   18.07
   1  -6  -4  295.07   16.65
  -1  -6   4  308.91   16.92
   1   6  -4  317.98   14.02
  -1  -6   3  491.21   23.30
  -1   6   3  466.66   23.70
   1  -6  -3  507.45   22.54
   1   6  -3  516.97   20.26
   1   6  -3  529.69   23.95
  -1  -6   3  519.13   22.03
   1  -6  -3  501.53   22.78
  -1   6   3  533.08   24.80
  -1  -6   3  501.19   22.84
  -1   6   3  493.68   24.41
   1  -6  -3  504.18   20.17
  -1  -6   3  483.81   23.79
   1   6  -3  508.77   22.37
  -1  -6   2   73.26    6.69
  -1  -6   2   70.57    4.98
   1   6  -2   75.03    4.71
   1   6  -2   68.43    6.39
  -1   6   2   65.78    7.05
  -1   6   2   71.00    7.17
  -1  -6   2   64.24    7.21
   1  -6  -2   78.00    5.64
  -1   6   2   73.36    7.12
   1   6  -2   96.90    7.34
  -1   6   2   90.30    7.66
   1  -6  -2   77.17    6.86
   1  -6  -2   65.82    6.51
  -1  -6   2   63.71    4.87
   1   6  -2   67.90    7.18
   1   6  -1   47.85    4.15
  -1   6   1   43.39    5.66
  -1   6   1   42.16    4.91
  -1   6   1   43.48    5.26
   1   6  -1   50.00    6.83
  -1  -6   1   52.01    6.09
  -1   6   1   47.14    5.66
  -1  -6   1   49.60    4.31
   1  -6  -1   46.39    5.20
  -1  -6   1   44.51    4.05
   1   6  -1   43.99    5.51
   1   6  -1   44.55    4.07
   1   6  -1   53.43    5.30
   1  -6  -1   57.32    5.56
  -1   6   1   51.74    5.53
   1   6   0   45.31    4.70
   1   6   0   45.93    7.92
   1   6   0   48.23    7.53
  -1   6   0   41.69    5.35
   1   6   0   39.41    4.09
  -1   6   0   39.08    6.34
   1  -6   0   40.51    5.47
  -1  -6   0   40.80    4.63
  -1   6   0   37.41    4.59
  -1   6   0   37.44    4.46
  -1  -6   0   36.21    5.02
  -1  -6  -1   65.13    6.37
   1   6   1   49.94    5.52
  -1   6  -1   57.37    5.44
   1   6   1   65.14    7.50
   1   6   1   64.16    5.82
  -1   6  -1   63.02    6.75
   1   6   1   47.67    6.81
  -1   6  -1   60.82    6.95
  -1   6  -1   52.87    5.29
   1  -6   1   62.22    5.86
   1  -6   1   52.24    6.57
  -1  -6  -1   61.00    5.50
  -1  -6  -1   70.51    5.47
  -1   6  -2  394.81   17.15
   1  -6   2  380.71   16.56
   1   6   2  361.45   19.17
  -1   6  -2  400.18   17.90
   1  -6   2  378.11   18.44
   1  -6   2  377.88   18.53
  -1  -6  -2  389.80   17.60
   1   6   2  392.72   19.13
  -1   6  -2  392.69   18.48
   1   6   2  382.51   18.78
  -1  -6  -2  386.57   15.63
  -1  -6  -2  371.71   17.94
  -1   6  -3  127.80    8.98
  -1  -6  -3  133.67   11.00
  -1   6  -3  123.15   10.61
  -1  -6  -3  141.80    9.84
  -1   6  -3  150.20    9.96
   1   6   3  149.44   11.65
   1  -6   3  150.67   11.36
   1  -6   3  154.74    9.21
   1  -6   3  149.42    9.96
   1   6   3  168.43   11.47
   1   6   3  143.15   10.87
  -1  -6  -4  291.72   16.41
  -1  -6  -4  275.92   16.07
   1  -6   4  289.34   16.04
  -1   6  -4  281.83   14.66
   1   6   4  295.50   17.95
  -1   6  -4  295.33   16.01
   1   6   4  275.00   16.80
   1   6   4  310.07   17.92
  -1   6  -4  285.04   17.17
   1  -6   4  280.98   16.44
   1  -6   4  270.70   15.60
  -1  -6  -5    5.25    5.40
   1   6   5   -1.80    5.16
   1  -6   5    6.31    5.20
   1   6   5   -6.30    4.39
   1   6   5   11.01    5.83
   1  -6   5   -0.61    4.29
   1  -6   5   -3.10    4.90
  -1   6  -5    0.12    6.28
  -1   6  -5    2.90    4.16
  -1  -6  -5   -4.31    4.36
  -1   6  -5   -9.44    4.17
  -1   6  -6   33.81    8.31
  -1   6  -6   34.49    7.58
  -1  -6  -6   45.39    9.41
   1   6   6   50.43    9.26
  -1   6  -6   63.75   11.08
   1  -6   6   37.75    8.41
   1  -6   6   57.00   10.49
   1   6   6   36.69    9.14
  -1  -6  -6   34.48    8.52
   1   6   6   46.10    9.55
   1  -6   6   42.72    8.35
  -1  -6  -7    4.07    7.25
  -1   6  -7    1.54    9.44
  -1   6  -7    6.28    8.03
   1   6   7    0.87    7.23
  -1  -6  -7    7.36    8.24
   1   6   7   16.94    7.63
   1  -6   7    1.39    6.19
   1   6   7   16.39    7.79
  -1   6  -8    2.28   14.10
  -1  -6  -8   38.23   10.61
   1   6   8   19.30    8.34
   1  -6   8   15.07    9.00
   1   6   8    9.37    8.24
  -1  -6  -8   15.89    9.81
  -1   6  -8    7.33    8.96
   1  -6   9    1.57    8.90
  -1  -6  -9   -4.85    8.46
   1   6   9    5.51    8.98
  -1  -6  -9   -2.54   10.31
  -1   6  -9    0.43   11.54
   1   6   9   -5.56    8.23
  -1   6  -9   -5.98   10.16
   1  -7  -9    1.93    8.81
  -1   7   9   -9.99    8.53
  -1   7   9   -1.32   10.19
   1   7  -9  -11.21   10.82
   1  -7  -9   -2.80    7.75
   1   7  -9    3.37   10.62
  -1  -7   9   -9.89    8.05
   1   7  -8   -1.12    9.08
   1  -7  -8   -9.33    7.28
  -1   7   8   -1.69    8.07
  -1   7   8    3.30    7.32
   1   7  -8   -2.41    8.14
  -1  -7   8   -0.90    6.53
   1  -7  -7   -3.33    6.35
  -1   7   7    0.57    6.70
   1   7  -7    0.33    7.04
  -1   7   7    5.80    7.05
   1  -7  -7    0.46    5.96
  -1   7   7   -5.65    6.73
   1   7  -7   -4.75    7.48
  -1  -7   7    9.03    7.05
  -1  -7   6    5.12    5.35
   1   7  -6   14.69    7.84
  -1  -7   6    7.74    6.58
  -1   7   6    3.04    6.54
   1  -7  -6    6.61    6.35
  -1   7   6   22.67    7.20
   1  -7  -6   22.65    6.88
  -1   7   6   18.42    7.32
   1   7  -6    9.73    6.72
  -1   7   5   10.00    6.32
  -1  -7   5    2.96    4.71
  -1  -7   5    3.86    5.06
   1   7  -5    3.14    6.24
   1  -7  -5   10.75    4.97
  -1   7   5   20.49    6.24
   1   7  -5   18.15    6.19
  -1  -7   5    9.30    4.46
   1  -7  -5    2.14    4.57
  -1   7   5    2.19    6.10
  -1   7   4  215.33   15.17
  -1   7   4  257.90   15.59
  -1  -7   4  234.47   14.94
   1   7  -4  252.08   14.69
   1  -7  -4  237.69   14.06
   1   7  -4  239.78   11.43
   1  -7  -4  217.64   13.85
  -1  -7   4  224.41   13.89
  -1  -7   4  235.32   12.48
   1   7  -4  238.44   15.25
  -1   7   4  269.81   16.45
   1  -7  -3   42.06    5.97
  -1  -7   3   38.34    6.54
   1   7  -3   35.71    6.45
   1  -7  -3   35.06    5.51
   1   7  -3   45.12    6.67
  -1   7   3   38.89    6.29
  -1   7   3   37.11    6.49
  -1   7   3   34.65    6.60
  -1  -7   3   41.34    5.66
  -1  -7   3   42.80    4.60
  -1   7   3   41.20    6.87
   1   7  -3   43.91    4.15
   1  -7  -3   43.47    4.33
  -1  -7   2  557.83   25.95
  -1   7   2  582.87   26.14
   1  -7  -2  606.26   24.07
   1   7  -2  589.38   24.41
   1  -7  -2  573.35   24.84
   1   7  -2  590.54   24.79
   1  -7  -2  560.99   25.04
  -1  -7   2  589.03   25.36
  -1  -7   2  588.59   24.94
   1   7  -2  596.80   26.63
   1   7  -2  585.71   23.06
  -1   7   2  585.33   24.79
  -1   7   2  589.20   27.29
   1   7  -2  596.31   25.35
  -1   7   2  544.78   25.80
   1  -7  -1  818.00   32.54
   1   7  -1  810.73   31.29
  -1   7   1  792.21   33.24
  -1   7   1  805.54   32.57
   1   7  -1  799.81   31.26
  -1   7   1  755.48   32.45
  -1  -7   1  760.17   33.13
  -1   7   1  807.74   35.01
   1   7  -1  795.33   33.55
  -1  -7   1  797.77   31.18
   1   7  -1  839.60   33.27
   1   7  -1  785.61   34.46
   1  -7  -1  796.20   32.45
  -1   7   1  817.08   31.97
  -1  -7   0  509.18   22.11
  -1   7   0  516.44   21.47
   1   7   0  486.37   23.53
  -1   7   0  478.77   20.92
   1   7   0  529.80   22.85
  -1   7   0  496.04   21.72
  -1   7   0  499.31   23.14
   1   7   0  516.59   24.95
   1  -7   0  524.38   22.60
  -1  -7   0  523.70   21.36
  -1   7   0  502.81   23.16
   1   7   0  505.32   20.53
  -1  -7  -1  581.60   24.32
   1   7   1  598.25   23.95
  -1   7  -1  611.85   26.28
  -1  -7  -1  586.99   24.09
   1  -7   1  570.81   25.66
  -1  -7  -1  609.16   25.05
   1   7   1  595.27   26.79
  -1   7  -1  603.20   26.16
  -1   7  -1  581.41   25.13
   1  -7   1  580.97   26.34
   1   7   1  599.32   26.25
  -1   7  -1  557.97   24.21
   1  -7   2    5.97    4.74
  -1  -7  -2    4.37    2.33
  -1  -7  -2    5.82    3.63
  -1   7  -2    7.55    3.14
  -1   7  -2    3.69    4.55
   1   7   2    1.11    2.75
   1  -7   2    0.34    2.82
   1  -7   2    0.02    2.29
  -1   7  -2    5.09    4.93
   1   7   2    4.66    3.54
   1   7   2    4.16    4.25
   1   7   2    3.16    4.28
  -1  -7  -2    1.84    3.44
   1   7   3    3.13    5.46
   1   7   3   16.98    5.45
  -1   7  -3   22.85    5.40
   1  -7   3   17.14    5.63
  -1   7  -3   13.66    6.05
   1  -7   3   16.87    4.38
   1   7   3   13.54    4.74
   1  -7   3   13.52    3.98
  -1  -7  -3    9.44    4.56
  -1   7  -3   11.24    3.94
  -1  -7  -3    9.91    4.54
  -1   7  -4  109.95    9.03
   1   7   4   76.84    9.94
   1  -7   4   86.91    8.71
  -1   7  -4  110.18   10.31
   1  -7   4   95.39    8.87
   1   7   4   99.30   10.62
  -1  -7  -4  104.10   10.45
   1  -7   4  103.75   10.39
  -1  -7  -4  100.18   10.34
  -1   7  -4   95.30   10.68
   1   7   4   93.90   10.44
   1   7   5   88.62   11.27
   1  -7   5   83.32   10.04
   1  -7   5   92.62    9.70
  -1  -7  -5   77.89   10.05
  -1   7  -5  100.60    9.93
   1  -7   5   84.35    9.50
   1   7   5   79.62   10.11
  -1   7  -5   84.27   11.01
  -1   7  -5  104.12   11.06
   1   7   5   80.84   11.03
  -1  -7  -5   77.29   10.33
  -1   7  -6   26.94    8.45
   1   7   6    5.73    7.07
   1  -7   6   13.40    5.91
  -1  -7  -6   12.41    6.80
  -1  -7  -6    9.85    6.46
   1   7   6    9.37    7.22
   1  -7   6   22.08    7.65
   1   7   6   15.91    7.76
  -1   7  -6   18.46    7.61
  -1   7  -7   -8.51    8.28
   1   7   7  -10.97    5.43
  -1  -7  -7   15.00    8.34
   1   7   7   12.12    8.66
   1  -7   7    2.93    6.06
  -1   7  -7   11.04    7.94
  -1  -7  -7    3.99    7.78
   1   7   7    7.33    7.42
   1  -7   8   -9.41    6.80
  -1  -7  -8   12.79    9.52
  -1   7  -8   -8.54    9.08
   1   7   8    8.24   10.77
   1   7   8   -1.51    7.28
   1   7   8   15.21    9.16
  -1   7  -8    3.88    9.51
  -1  -7  -8   -2.91    7.57
  -1   7  -9   -0.27   10.21
  -1   7  -9    1.07   13.12
   1   7   9   12.56    9.84
  -1  -7  -9    3.24   10.22
   1   7   9   -3.13    8.83
   1  -7   9   -4.78   10.32
   1   8  -9  -10.25   10.15
  -1   8   9    8.11   10.56
  -1   8   9   -1.72    8.56
   1   8  -9   -1.53   11.17
  -1  -8   9    2.62    8.75
   1  -8  -9  -10.14    8.66
   1   8  -8  -18.54    7.91
   1   8  -8   -5.82    8.45
   1  -8  -8  -10.64    9.36
  -1  -8   8   -1.39    7.67
  -1   8   8    4.47    7.19
  -1   8   8    0.31    8.04
   1  -8  -8   -0.75    6.81
  -1   8   7    2.01    7.21
   1  -8  -7   -3.90    6.16
  -1  -8   7   10.36    6.70
  -1   8   7    5.45    7.35
   1   8  -7   -9.56    6.93
   1   8  -7    0.03    7.95
   1  -8  -7   -1.28    7.16
  -1   8   7   -0.15    6.38
  -1   8   6   51.62    9.56
   1  -8  -6   37.23    7.97
  -1   8   6   47.94   10.25
  -1   8   6   49.52   10.28
   1  -8  -6   70.91   10.73
  -1  -8   6   59.03    9.14
  -1  -8   6   55.70    9.06
   1   8  -6   47.89   10.03
   1   8  -6   53.59   10.32
  -1   8   5  225.41   18.47
   1  -8  -5  217.84   14.81
  -1  -8   5  264.54   15.69
   1   8  -5  245.94   16.44
  -1   8   5  253.38   16.85
   1  -8  -5  213.83   14.99
   1   8  -5  201.44   16.09
  -1  -8   5  224.14   15.37
  -1   8   5  190.47   17.04
  -1   8   4   52.51    8.20
   1  -8  -4   85.25    8.95
  -1  -8   4   71.42    6.77
   1   8  -4   81.70    6.23
  -1   8   4   80.47    9.56
   1  -8  -4   68.62    8.89
  -1   8   4   83.80   10.70
  -1  -8   4   84.34    9.66
   1   8  -4   65.84    8.86
   1   8  -4   80.89    9.66
  -1  -8   4   70.02    8.40
  -1   8   3  978.59   42.85
   1  -8  -3  999.86   41.54
  -1  -8   3  999.90   42.48
   1  -8  -3 1042.27   39.09
   1   8  -3 1027.30   41.80
  -1  -8   3 1006.37   41.80
   1   8  -3  994.84   40.37
  -1   8   3 1005.37   43.27
   1   8  -3 1009.60   43.13
   1   8  -3 1022.40   38.66
   1  -8  -3  965.92   40.58
  -1   8   3  968.55   44.68
  -1   8   3 1030.43   41.22
  -1  -8   3  974.56   41.80
  -1  -8   2  261.23   12.79
  -1  -8   2  278.72   15.08
  -1  -8   2  264.06   13.78
  -1   8   2  231.12   14.00
  -1   8   2  275.33   14.60
   1  -8  -2  255.16   13.82
   1  -8  -2  272.60   14.05
   1   8  -2  265.97   13.83
  -1   8   2  274.82   15.07
   1   8  -2  256.61   11.83
   1  -8  -2  241.52   12.68
  -1   8   2  258.89   13.40
   1   8  -2  258.05   13.64
   1   8  -2  272.75   12.69
   1   8  -2  257.30   15.32
  -1   8   1  208.75   11.90
  -1  -8   1  209.14   10.31
  -1  -8   1  191.99   12.02
   1   8  -1  226.01   11.16
   1   8  -1  199.65   10.44
   1   8  -1  230.08   14.67
   1   8  -1  205.60   10.99
  -1   8   1  216.68   12.32
   1  -8  -1  208.62   11.54
   1  -8  -1  203.87   11.32
  -1   8   1  205.39   11.45
  -1   8   1  194.14   11.06
   1   8  -1  226.52   12.25
  -1   8   1  216.48   12.47
  -1  -8   0   18.01    4.82
  -1   8   0   10.30    3.43
   1  -8   0   10.22    5.03
  -1   8   0   13.06    3.76
  -1   8   0    0.28    5.60
   1   8   0   14.33    6.47
  -1   8   0    9.39    3.54
   1   8   0   12.17    3.57
  -1   8   0   19.88    4.74
  -1  -8   0   10.51    3.80
   1   8   0   10.94    3.44
   1   8   0    9.09    7.72
  -1   8  -1  733.68   30.09
   1   8   1  726.78   32.86
  -1  -8  -1  747.16   29.63
  -1  -8  -1  744.12   30.24
   1  -8   1  730.00   31.56
   1   8   1  772.15   32.81
  -1   8  -1  768.50   32.37
  -1   8  -1  737.55   30.58
  -1  -8  -1  749.38   30.81
  -1   8  -1  726.21   32.20
   1  -8   1  705.29   32.34
   1   8   1  744.32   29.40
   1   8   1  702.12   31.62
   1  -8   2  122.25    7.24
  -1  -8  -2  138.36    9.86
  -1   8  -2  116.68   10.09
  -1  -8  -2  102.51    8.79
  -1   8  -2  126.47   10.47
   1  -8   2  125.19   11.09
   1   8   2  111.21    9.19
   1  -8   2  113.92    8.43
  -1   8  -2  129.27    7.22
  -1   8  -2  116.49    7.99
   1   8   2   92.99    9.13
   1   8   2  128.45    9.37
   1   8   2  100.60    9.70
  -1  -8  -2  127.42    7.22
  -1  -8  -3   47.55    6.85
   1   8   3   48.10    7.86
  -1  -8  -3   44.21    7.07
   1   8   3   45.57    6.89
   1  -8   3   57.80    6.01
   1   8   3   49.68    8.61
  -1   8  -3   59.49    8.74
  -1   8  -3   52.36    6.02
   1  -8   3   66.00    8.59
   1  -8   3   51.31    6.82
  -1  -8  -3   46.55    5.40
  -1   8  -3   53.13    7.29
  -1  -8  -4  246.53   15.38
   1  -8   4  230.74   14.48
   1  -8   4  240.53   13.99
  -1   8  -4  236.59   16.06
   1   8   4  232.59   15.61
  -1   8  -4  262.11   15.50
   1   8   4  238.12   15.95
  -1  -8  -4  262.02   15.35
  -1   8  -4  224.01   13.11
   1   8   4  251.33   16.23
   1  -8   4  242.26   15.31
   1   8   5  100.36   11.72
  -1  -8  -5  107.65   11.69
   1  -8   5   79.40   10.32
  -1   8  -5   92.65   11.72
  -1   8  -5   95.78    9.45
   1  -8   5   87.26    9.47
   1   8   5   84.86   11.09
  -1   8  -5   87.00   10.37
   1   8   5   84.55   10.98
  -1  -8  -5   61.27    9.07
   1  -8   5   82.68   10.02
  -1   8  -6    3.22    7.58
  -1  -8  -6   -5.42    5.20
   1   8   6   -6.73    5.39
   1  -8   6   -0.09    5.01
   1   8   6   -7.71    6.08
   1   8   6   -0.35    6.39
   1  -8   6   -2.04    6.28
  -1  -8  -6    2.62    6.46
  -1   8  -6  -10.67    5.33
  -1  -8  -7   10.33    7.86
   1   8   7   22.66    8.17
  -1   8  -7    7.82    8.39
  -1   8  -7   19.31    8.61
   1   8   7   14.96    9.40
   1  -8   7   24.81    8.81
   1   8   7    6.66    7.19
  -1  -8  -7   19.44    8.46
   1   8   8    9.03   10.69
  -1  -8  -8   -0.70    8.08
   1  -8   8    1.44    7.36
  -1  -8  -8    8.49    9.04
  -1   8  -8   10.52    9.25
  -1   8  -8    0.86    9.77
   1   8   8   -4.75    8.75
   1   8   8   -3.13    7.44
   1   8   9  -13.05    8.63
   1  -8   9    1.85    9.60
  -1  -8  -9    9.06    9.83
  -1   8  -9    5.03   11.14
   1   8   9   -0.37    8.90
   1   9  -9  -11.56   10.40
   1  -9  -9    4.57   10.98
  -1   9   9    3.91    9.78
  -1  -9   9    3.48    8.49
   1   9  -9  -15.35   10.58
  -1   9   9    5.76   10.29
  -1   9   8   -1.24    7.25
   1   9  -8    2.35    9.51
   1   9  -8    7.50    9.59
  -1  -9   8    5.53    7.51
   1  -9  -8    0.52    7.32
  -1   9   8  -12.09    6.78
   1  -9  -8    1.37    8.45
   1   9  -7   15.87   10.04
   1   9  -7    1.27    7.95
   1  -9  -7   -3.27    6.62
  -1   9   7   -1.99    6.61
  -1   9   7   -5.08    6.52
  -1  -9   7    1.91    6.26
  -1   9   7   -1.73    7.45
   1  -9  -7    2.26    6.72
   1   9  -6   25.62    8.25
  -1   9   6   14.75    7.64
   1  -9  -6   25.61    7.75
  -1  -9   6   18.33    7.37
   1   9  -6   22.07    8.90
   1  -9  -6   32.94    7.43
  -1   9   6   30.46    8.51
  -1   9   6   31.10    9.07
  -1  -9   6   15.30    6.30
  -1   9   5   -1.59    5.88
  -1   9   5    7.99    5.29
   1  -9  -5    6.29    5.51
  -1   9   5   -1.06    5.11
   1   9  -5    8.47    6.05
  -1  -9   5   17.35    6.71
   1   9  -5    4.49    6.29
   1  -9  -5   -2.29    4.91
  -1  -9   5   12.52    5.59
  -1  -9   4    7.70    3.43
  -1   9   4   -0.50    4.55
   1   9  -4    3.60    3.09
   1  -9  -4    2.72    4.64
   1   9  -4    2.92    4.15
   1   9  -4   13.12    5.61
   1   9  -4   11.00    6.17
   1  -9  -4    3.85    5.89
  -1   9   4   -2.56    3.92
  -1   9   4    8.84    6.53
  -1  -9   4    1.10    4.03
   1  -9  -4    5.44    4.98
  -1  -9   4   11.94    5.98
  -1  -9   3   44.96    6.71
  -1  -9   3   35.83    5.00
   1   9  -3   53.13    8.23
   1  -9  -3   29.69    5.54
   1  -9  -3   38.00    4.85
  -1   9   3   42.55    7.10
  -1   9   3   44.57    7.23
   1   9  -3   42.67    6.34
  -1  -9   3   37.68    6.70
  -1   9   3   41.22    7.09
   1   9  -3   46.87    4.78
   1   9  -3   53.18    8.11
   1  -9  -3   50.26    7.16
  -1   9   3   41.81    7.22
  -1   9   2   -1.61    4.14
   1   9  -2   -1.62    3.65
  -1  -9   2    3.11    4.83
  -1   9   2    0.05    3.41
  -1   9   2   -1.52    4.19
   1   9  -2    3.71    2.60
   1  -9  -2   -4.32    3.42
   1   9  -2    2.95    2.33
  -1  -9   2    2.33    2.34
   1   9  -2    0.16    5.54
   1   9  -2    4.25    4.28
  -1   9   2   -0.48    3.30
   1  -9  -2   -1.60    3.27
   1  -9  -2    0.19    3.69
  -1   9   1 1806.24   67.79
   1  -9  -1 1801.67   69.69
  -1   9   1 1781.08   71.08
  -1   9   1 1768.23   69.66
   1   9  -1 1853.65   73.34
  -1  -9   1 1725.34   67.97
  -1   9   1 1791.84   69.57
  -1   9   1 1857.10   74.88
   1  -9  -1 1791.98   69.31
  -1  -9   1 1751.65   70.49
   1   9  -1 1766.77   72.12
   1   9  -1 1799.44   68.21
   1   9  -1 1849.05   70.74
   1   9  -1 1791.62   67.09
  -1  -9   0 2284.31   87.57
   1   9   0 2229.75   88.78
  -1  -9   0 2241.22   85.99
  -1   9   0 2284.24   86.40
   1   9   0 2344.57   92.62
  -1   9   0 2284.55   84.81
   1   9   0 2272.36   90.46
   1  -9   0 2459.36   87.98
  -1   9   0 2209.32   86.32
   1   9   0 2261.53   83.70
  -1   9   0 2272.21   92.92
  -1   9   0 2161.20   88.77
   1   9   1  840.46   35.91
  -1  -9  -1  899.33   34.59
   1   9   1  770.18   36.47
  -1   9  -1  817.30   34.90
   1   9   1  831.21   33.39
  -1   9  -1  877.04   36.99
  -1   9  -1  832.89   36.74
   1  -9   1  869.68   37.07
  -1   9  -1  875.61   34.27
  -1  -9  -1  807.33   34.68
  -1   9  -1  853.03   33.60
   1   9   1  841.16   37.34
   1  -9   1  821.75   36.06
  -1   9  -2   39.46    4.61
   1   9   2   31.14    6.14
  -1  -9  -2   44.58    5.95
  -1   9  -2   49.18    7.30
  -1   9  -2   29.66    4.74
  -1  -9  -2   38.89    6.49
   1   9   2   31.79    5.08
   1  -9   2   29.15    5.19
   1  -9   2   38.37    4.59
   1  -9   2   45.60    7.27
  -1  -9  -2   39.37    4.70
  -1   9  -2   45.09    7.53
   1   9   2   29.23    6.50
   1   9   2   40.49    6.28
  -1  -9  -3   79.89    9.23
  -1   9  -3   80.38    9.28
  -1   9  -3   68.30    6.99
   1   9   3   88.89    9.99
   1  -9   3   72.41    6.98
   1   9   3   78.32    9.10
   1  -9   3   77.62    8.10
  -1  -9  -3   93.57    9.01
   1   9   3   82.61    9.76
  -1  -9  -3   82.65    5.42
   1  -9   3  107.92   10.90
  -1   9  -3   90.63   10.51
   1   9   4    3.79    5.53
  -1   9  -4    8.46    4.13
   1   9   4   10.14    5.19
  -1   9  -4    5.05    5.38
  -1  -9  -4   -2.50    3.50
  -1  -9  -4   17.03    5.54
   1  -9   4   22.54    6.60
  -1   9  -4   25.46    7.62
   1   9   4    7.91    5.49
   1  -9   4    4.20    4.17
   1  -9   4   10.98    4.76
  -1  -9  -5   94.92   11.57
   1  -9   5  131.63   12.71
   1   9   5  141.48   14.31
  -1   9  -5  113.09   11.86
   1  -9   5  122.08   11.05
   1  -9   5  108.99   11.15
  -1   9  -5  108.27   13.16
   1   9   5   96.88   12.21
  -1   9  -5  114.73   10.28
   1   9   5   91.09   12.14
  -1  -9  -5  112.28   12.09
  -1  -9  -6    9.25    6.94
  -1   9  -6   -8.22    7.61
   1  -9   6   -2.01    6.99
   1   9   6   -4.82    5.25
   1   9   6    1.16    6.65
   1  -9   6   -4.29    5.23
  -1   9  -6   -3.18    6.49
  -1  -9  -6    6.94    7.05
   1   9   6    7.92    6.39
   1   9   7    5.18    7.37
   1   9   7   -2.53    7.31
  -1  -9  -7   -2.89    7.32
   1  -9   7    5.61    7.05
  -1  -9  -7    8.10    7.55
   1   9   7   -5.63    6.48
  -1   9  -7    2.05    9.16
  -1   9  -7    2.49    8.44
  -1  -9  -8   -0.51    8.10
  -1   9  -8   -9.12    9.05
   1  -9   8    1.85    8.23
   1   9   8   -2.16   10.00
  -1  -9  -8  -10.55    8.07
   1   9   8    3.51    8.98
  -1   9  -8    9.39   10.74
   1   9   8   -0.57   10.13
  -1   9  -9    2.86   11.42
   1   9   9  -14.45    9.39
   1   9   9   -5.43    9.42
  -1  -9  -9  -11.58    9.63
  -1  10   9    8.80   10.20
  -1  10   9    9.69   10.71
   1  10  -9   -6.11   10.40
   1  10  -9   -2.54   11.70
   1 -10  -9   -0.51    9.95
  -1 -10   9    9.25    9.73
   1  10  -8   -3.86    9.47
   1 -10  -8   14.71    9.17
  -1  10   8    4.91    9.50
   1  10  -8    3.48    9.93
  -1 -10   8   18.09    8.68
   1 -10  -8   -0.34    8.64
  -1  10   8    8.66    8.78
  -1  10   7    8.36    7.64
   1 -10  -7   -2.70    6.60
   1 -10  -7    3.65    6.99
  -1 -10   7   -1.54    6.51
   1  10  -7    7.03    9.07
   1  10  -7   -2.75    7.42
  -1  10   7   -9.87    6.15
  -1  10   7   -5.64    7.99
  -1 -10   6    5.23    6.48
   1  10  -6   -2.43    6.76
  -1  10   6    6.83    7.58
  -1 -10   6    5.04    5.86
  -1  10   6    0.94    6.24
   1 -10  -6    4.56    5.85
  -1  10   6   11.77    8.21
   1 -10  -6    8.37    6.81
   1  10  -6   15.44    7.96
  -1  10   5    5.86    6.43
  -1 -10   5   12.74    7.53
   1 -10  -5   19.81    6.36
   1 -10  -5   14.56    6.34
  -1 -10   5   17.43    5.72
  -1  10   5   29.67    7.07
  -1  10   5   12.03    6.00
   1  10  -5   12.44    7.06
   1  10  -5    4.62    7.10
  -1 -10   4   41.70    7.00
   1 -10  -4   29.96    6.31
  -1  10   4   37.20    7.08
   1  10  -4   47.98    8.30
   1 -10  -4   41.04    7.51
  -1  10   4   35.57    7.73
  -1 -10   4   32.69    7.39
   1  10  -4   54.70    9.46
  -1 -10   4   48.80    5.92
   1  10  -4   43.33    4.96
   1  10  -4   53.76    7.36
  -1  10   4   45.17    7.84
  -1  10   3  581.24   29.01
   1  10  -3  570.40   23.90
   1  10  -3  591.29   26.61
  -1  10   3  559.75   27.92
  -1 -10   3  586.13   27.95
  -1 -10   3  564.59   26.67
  -1 -10   3  580.36   26.06
   1  10  -3  583.66   28.77
  -1  10   3  577.39   26.68
  -1  10   3  551.92   28.04
   1 -10  -3  580.42   24.57
   1  10  -3  574.03   26.46
   1 -10  -3  605.81   26.77
   1 -10  -3  629.38   27.20
   1 -10  -2  267.50   13.84
   1  10  -2  226.32   16.77
  -1  10   2  278.56   15.19
  -1  10   2  281.26   15.96
   1  10  -2  281.49   13.04
  -1 -10   2  264.75   15.70
  -1  10   2  281.57   16.18
   1  10  -2  270.64   13.63
   1  10  -2  266.66   14.80
   1 -10  -2  254.01   14.72
  -1 -10   2  277.58   12.87
  -1  10   2  256.00   14.34
   1  10  -2  263.34   14.47
  -1 -10   2  266.37   13.90
  -1  10   1  185.51   11.25
   1 -10  -1  197.66   11.71
  -1  10   1  195.51   11.15
  -1  10   1  190.77   12.39
  -1  10   1  179.47   11.55
   1  10  -1  182.94   15.56
  -1 -10   1  184.83   10.46
   1  10  -1  197.57   12.79
   1 -10  -1  187.28   11.49
  -1  10   1  193.67   13.90
  -1 -10   1  196.62   12.11
   1  10  -1  196.15   11.17
   1  10  -1  195.36   10.49
   1  10  -1  165.25   10.66
   1  10   0  163.81    9.72
  -1 -10   0  162.81   10.92
  -1 -10   0  153.72    9.94
  -1  10   0  177.05   11.10
   1  10   0  166.46   14.63
  -1  10   0  168.80   10.87
   1  10   0  192.26   13.36
  -1  10   0  157.87   10.28
   1 -10   0  172.14   10.40
  -1  10   0  152.19    9.38
  -1  10   0  181.36   13.79
   1 -10   0  167.73   11.41
   1  10   0  159.57   10.44
   1  10   1 1345.64   51.17
  -1  10  -1 1345.41   52.31
  -1 -10  -1 1321.46   52.88
  -1 -10  -1 1310.96   52.96
  -1  10  -1 1309.22   52.32
   1  10   1 1394.17   57.32
   1 -10   1 1388.74   54.66
  -1  10  -1 1353.02   55.81
   1  10   1 1255.00   54.17
  -1  10  -1 1359.63   56.48
   1  10   1 1311.24   55.63
  -1  10  -1 1338.75   52.50
   1  10   2   90.23    9.35
  -1  10  -2   84.61    9.79
  -1  10  -2  103.57    7.44
   1 -10   2   85.38    8.31
   1  10   2   91.34    9.71
  -1  10  -2  106.48   10.47
  -1 -10  -2   85.70    8.04
   1  10   2   80.10    9.12
   1  10   2   84.97    8.37
  -1 -10  -2   91.87    7.45
  -1  10  -2   91.30    8.05
  -1 -10  -2   87.86    8.76
  -1  10  -2   79.04    7.38
   1 -10   2   85.66    9.93
  -1  10  -3  598.76   27.82
   1  10   3  614.36   29.74
  -1  10  -3  591.68   25.57
   1  10   3  590.61   28.53
   1 -10   3  571.16   28.46
  -1 -10  -3  588.14   24.08
  -1  10  -3  604.73   25.66
  -1 -10  -3  575.17   26.68
   1 -10   3  563.65   25.51
  -1 -10  -3  597.22   27.83
   1 -10   3  566.34   27.89
  -1  10  -3  592.23   28.19
   1  10   3  628.64   28.88
   1 -10   4  100.70    9.24
   1 -10   4  117.29   10.56
  -1 -10  -4  105.20   10.85
   1  10   4  127.52   12.77
  -1  10  -4  119.94   11.47
   1  10   4   99.45   12.07
   1  10   4   80.82   10.11
  -1 -10  -4   73.13    9.77
   1 -10   4  107.19   11.43
  -1  10  -4  100.31   11.92
  -1  10  -4  114.29    9.54
  -1 -10  -5    5.71    5.56
  -1 -10  -5    8.71    6.44
   1  10   5   17.26    6.50
   1  10   5    9.11    6.52
  -1  10  -5   19.40    8.18
  -1  10  -5   11.72    6.57
   1 -10   5   11.04    5.67
   1  10   5   12.36    6.98
  -1  10  -5   21.26    6.06
   1 -10   5   17.20    7.28
   1 -10   5   13.35    5.71
  -1  10  -6   18.96    8.06
  -1 -10  -6    4.80    5.38
   1 -10   6   31.68    7.44
   1  10   6   15.53    8.18
  -1 -10  -6   -4.92    6.54
   1 -10   6   18.67    8.56
  -1  10  -6   21.08    9.17
   1  10   6   18.54    7.78
   1  10   6    8.15    7.12
   1  10   7   11.73    8.27
  -1  10  -7    0.87    8.99
  -1 -10  -7    7.94    8.40
   1 -10   7   17.10    8.23
   1  10   7   22.63   10.47
  -1  10  -7   -2.98    8.76
   1  10   7   18.94    8.89
  -1 -10  -7   12.69    8.17
  -1  10  -8   25.01   11.50
  -1  10  -8    1.65   10.65
   1  10   8   19.47    8.56
   1  10   8   26.80   10.41
  -1 -10  -8    3.59    9.11
   1  10   8    6.53   10.65
  -1 -10  -8   18.02    9.63
   1  11  -9   -5.00   11.31
   1 -11  -8    2.56    8.83
  -1  11   8  -11.26    7.89
  -1  11   8    6.49   12.13
   1  11  -8   11.81   10.58
   1 -11  -8   10.62    9.19
  -1 -11   8  -15.77    6.80
   1  11  -8    0.86    9.58
  -1  11   8   10.73    9.58
   1 -11  -7   62.44   11.18
  -1 -11   7   73.39   12.70
  -1 -11   7   70.99   11.75
   1  11  -7   55.10   11.81
  -1  11   7   81.51   13.74
  -1  11   7   48.88   11.24
   1 -11  -7   73.33   12.45
   1  11  -7   69.90   12.84
  -1  11   7   63.15   12.33
   1  11  -6   10.53    7.04
   1 -11  -6    3.81    6.73
   1  11  -6    1.87    8.11
   1 -11  -6   -3.59    5.37
  -1 -11   6    4.01    6.88
   1  11  -6   10.11    7.52
  -1 -11   6   11.18    5.91
  -1  11   6    0.43    6.88
  -1  11   6    8.13    8.18
  -1  11   6   17.41    7.70
  -1 -11   5  102.74   12.14
  -1  11   5   84.18   12.05
  -1  11   5  110.03   12.26
   1 -11  -5   90.05   11.05
   1  11  -5  102.82   12.71
  -1 -11   5  104.74   11.22
   1  11  -5   84.23   11.60
   1 -11  -5  110.47   11.93
   1  11  -5   94.34   10.86
  -1  11   5   94.79   11.94
  -1  11   4   41.37    7.60
  -1 -11   4   46.29    7.81
   1 -11  -4   44.92    7.63
   1  11  -4   52.36    7.73
  -1  11   4   47.49    8.84
  -1 -11   4   45.00    6.12
  -1  11   4   30.22    7.59
   1  11  -4   52.19    9.54
   1  11  -4   40.78    9.59
  -1 -11   4   41.03    8.42
   1 -11  -4   50.92    8.17
  -1  11   4   51.28    8.39
   1  11  -4   46.97    5.40
  -1  11   3    1.65    5.16
   1 -11  -3   -3.99    4.64
   1  11  -3   -3.27    2.59
   1  11  -3   -7.40    6.29
   1 -11  -3   -8.15    3.36
  -1 -11   3   -5.71    4.82
  -1  11   3    0.46    4.29
  -1  11   3    4.86    4.29
   1  11  -3    2.55    4.45
  -1 -11   3   -4.22    2.88
  -1  11   3   -2.42    4.24
   1  11  -3    6.80    5.41
  -1 -11   3   -0.45    4.21
   1 -11  -3   -3.25    3.46
  -1  11   2  122.18   11.35
   1 -11  -2  129.97    9.97
   1  11  -2  144.77   11.20
   1  11  -2  117.45    8.44
   1  11  -2  128.32   13.65
   1 -11  -2  116.68   10.50
  -1  11   2  134.52   10.84
  -1  11   2  108.96    9.69
  -1  11   2  148.58   12.66
  -1 -11   2  119.04    8.14
  -1 -11   2  103.82   10.91
   1  11  -2  145.93   11.25
   1  11  -2  126.78    8.29
  -1 -11   1 1608.89   65.78
   1  11  -1 1658.15   68.24
  -1  11   1 1533.25   64.25
   1 -11  -1 1659.34   64.59
   1  11  -1 1701.51   62.55
   1  11  -1 1647.67   67.99
   1  11  -1 1632.32   65.78
  -1 -11   1 1616.00   63.16
  -1  11   1 1657.35   64.77
  -1  11   1 1685.17   69.67
  -1  11   1 1610.90   66.34
   1  11  -1 1650.05   63.39
   1 -11  -1 1649.07   64.82
  -1  11   1 1655.75   63.07
  -1  11   0  389.20   21.27
   1  11   0  419.19   21.00
   1 -11   0  375.02   20.10
   1 -11   0  410.90   19.16
  -1 -11   0  398.59   19.58
  -1  11   0  408.33   19.42
   1  11   0  398.97   23.20
   1  11   0  395.05   18.25
  -1  11   0  367.89   18.98
  -1  11   0  382.56   17.77
  -1 -11   0  418.15   18.99
   1  11   0  413.01   20.18
  -1  11   0  422.31   20.68
   1  11   1   71.00    6.99
  -1  11  -1   60.00    6.71
  -1  11  -1   52.12    7.52
  -1 -11  -1   53.73    6.80
  -1  11  -1   70.08   10.88
   1  11   1   64.49    7.57
  -1 -11  -1   58.43    7.17
  -1  11  -1   66.93    7.05
   1  11   1   70.60    8.65
   1 -11   1   62.39    8.61
   1  11   1   45.25    9.23
  -1  11  -1   76.90    7.66
   1  11   2   -0.01    3.94
   1  11   2   -5.11    3.14
   1 -11   2    3.03    3.55
   1  11   2   -4.02    5.33
  -1  11  -2    1.46    6.57
  -1 -11  -2    6.32    3.91
  -1  11  -2   15.02    6.06
  -1 -11  -2   -3.08    3.43
  -1 -11  -2   -0.14    3.99
  -1  11  -2    2.50    4.06
  -1  11  -2   -0.25    3.17
  -1  11  -2    1.61    3.23
   1 -11   2    0.20    5.01
   1  11   2   -4.67    5.34
  -1 -11  -3  111.07    7.26
   1  11   3  116.48   11.01
   1 -11   3   97.84    9.59
  -1  11  -3  131.46    9.28
   1  11   3   92.22   10.39
  -1  11  -3   95.31    8.55
   1  11   3   86.60   10.18
   1 -11   3   98.78    8.52
   1  11   3  104.44   10.96
  -1  11  -3   87.74   10.99
  -1  11  -3   94.78   10.56
  -1 -11  -3   85.26    9.45
  -1 -11  -3  106.21    9.94
   1 -11   3  105.21   11.60
   1  11   4   83.42   10.12
   1  11   4   60.43    9.52
   1 -11   4   71.71    8.98
  -1  11  -4   73.27    8.02
  -1  11  -4   62.71    9.60
   1  11   4   51.23    9.62
  -1 -11  -4   71.34    9.41
   1 -11   4   69.18    7.86
   1 -11   4   61.69    9.38
  -1  11  -4   82.05    8.12
  -1  11  -4   63.15    9.99
  -1 -11  -4   70.54    9.65
   1 -11   5   80.97   10.00
   1 -11   5   96.86   10.00
  -1  11  -5   89.41    9.06
   1  11   5  103.04   12.67
   1  11   5   86.04   11.98
  -1  11  -5   93.82   12.22
   1  11   5   72.06   11.45
   1 -11   5   82.34   11.33
  -1 -11  -5   81.14   10.53
  -1  11  -5   74.30   10.89
  -1 -11  -5   97.98   11.27
  -1 -11  -6    3.32    6.12
  -1  11  -6    5.83    9.14
   1  11   6   -1.92    6.37
  -1 -11  -6    2.36    7.05
   1  11   6   -1.81    5.59
   1  11   6   -9.41    6.39
  -1  11  -6    4.78    7.52
   1 -11   6    4.19    5.84
   1 -11   6    3.61    7.25
   1  11   7   65.22   12.46
  -1 -11  -7   51.05   11.46
   1  11   7   30.69   10.04
   1  11   7   55.61   12.10
  -1  11  -7   29.13   10.83
  -1  11  -7   32.77   10.51
  -1 -11  -7   30.56    9.83
  -1  11  -8  -10.78   10.27
   1  11   8    5.22   10.28
  -1 -11  -8    2.92    8.21
   1  11   8   12.86    9.73
  -1 -11  -8  -11.04    9.38
  -1  11  -8    9.33   10.83
   1  11   8   -0.75    7.91
  -1  12   8  -17.54    9.07
   1  12  -8  -13.24    8.49
   1 -12  -8    1.69    7.78
  -1 -12   8    1.06    7.73
  -1  12   8    2.86    9.55
   1 -12  -8    5.42    9.18
   1  12  -8   -1.79   10.38
  -1  12   8  -19.35    6.94
   1  12  -7    3.08    8.92
   1  12  -7    0.92    8.45
  -1  12   7    9.71    9.41
   1 -12  -7   13.74    7.81
   1  12  -7   -2.85    7.62
  -1  12   7    1.29    5.97
  -1  12   7    1.44    8.20
  -1 -12   7    1.37    8.83
  -1 -12   7    6.49    7.97
   1 -12  -7    1.11    6.80
   1 -12  -6   47.43    9.39
  -1  12   6   44.49   10.60
  -1 -12   6   47.77    9.13
   1  12  -6   53.79    9.98
  -1  12   6   39.36   10.15
  -1  12   6   39.68   10.64
   1  12  -6   41.49   10.69
   1  12  -6   50.32   11.42
  -1 -12   6   54.70   10.42
   1 -12  -6   42.82    9.40
   1 -12  -5   -4.86    5.34
  -1 -12   5   -7.66    4.41
  -1  12   5    5.30    6.65
  -1  12   5    3.41    7.42
   1  12  -5   -5.35    6.99
  -1 -12   5    1.01    6.38
   1  12  -5   -8.52    4.70
   1 -12  -5   -8.73    4.73
  -1  12   5    3.80    6.14
   1  12  -5    1.73    7.55
  -1 -12   4   86.67    8.40
   1  12  -4   77.68   11.68
  -1  12   4   65.78    9.88
  -1  12   4   71.04   10.26
   1 -12  -4   73.49    9.23
   1  12  -4   81.45    7.16
   1 -12  -4   61.42    8.38
   1  12  -4   62.89    9.65
  -1  12   4   81.54   10.33
  -1  12   4   65.04    9.65
  -1 -12   4   72.20    9.40
  -1 -12   4   69.67   10.52
   1  12  -4   73.89    9.36
   1  12  -3  276.52   18.97
   1  12  -3  274.29   16.50
  -1  12   3  261.76   16.00
   1  12  -3  247.22   15.63
  -1  12   3  270.26   17.26
   1 -12  -3  265.86   16.23
  -1  12   3  291.13   17.62
  -1 -12   3  264.94   14.78
  -1  12   3  298.69   17.78
   1 -12  -3  277.73   16.11
  -1 -12   3  290.28   17.89
   1  12  -3  263.50   13.41
   1 -12  -3  271.10   14.19
  -1 -12   2  112.23    8.30
   1  12  -2  101.97    8.30
   1  12  -2  102.90   12.93
  -1 -12   2   87.33   10.59
   1  12  -2  106.94    8.10
  -1  12   2   95.47    9.23
  -1  12   2   96.00    9.73
   1 -12  -2  131.27   10.00
   1  12  -2  102.39   10.24
   1  12  -2  107.91   10.71
  -1  12   2   94.72   10.14
   1 -12  -2  108.98   10.29
  -1  12   2   85.99   10.32
   1  12  -1    5.75    4.02
   1  12  -1   -5.75    7.26
   1  12  -1    9.70    6.85
  -1  12   1   -6.84    5.84
  -1 -12   1   11.43    5.58
   1 -12  -1    5.66    4.05
  -1 -12   1   12.58    4.31
  -1  12   1    3.69    3.55
   1  12  -1    6.31    3.47
  -1  12   1    3.32    4.48
   1 -12  -1   -7.77    4.62
  -1  12   1   -0.35    3.42
   1  12  -1    6.72    3.81
  -1  12   1   11.04    4.65
  -1 -12   0   83.99    8.80
  -1 -12   0   87.30    8.27
  -1  12   0   95.32   11.53
   1 -12   0  103.08    9.43
   1  12   0   97.62    8.92
   1  12   0   78.75   11.34
  -1  12   0  104.42    9.04
   1  12   0   88.24    8.34
   1 -12   0   89.16    9.77
  -1  12   0   99.50    9.24
  -1  12   0  113.32    8.14
  -1  12   0   99.11    9.88
   1  12   0  104.20   10.60
  -1  12  -1  412.40   24.18
   1  12   1  386.40   21.08
  -1 -12  -1  389.86   19.72
  -1  12  -1  393.68   20.51
   1  12   1  372.98   20.52
   1  12   1  392.54   22.64
  -1  12  -1  431.27   19.31
  -1  12  -1  385.28   20.01
   1 -12   1  367.37   20.85
   1  12   1  389.06   18.52
  -1  12  -1  406.66   18.86
  -1 -12  -1  410.80   19.64
  -1  12  -2  105.20   12.37
  -1  12  -2   98.24   11.09
   1  12   2   76.32    9.19
   1  12   2  127.75   11.66
  -1 -12  -2  109.51    8.98
  -1 -12  -2  111.82   10.58
   1 -12   2  121.92   12.17
  -1 -12  -2  124.37   10.40
   1 -12   2  107.14    9.77
   1  12   2   93.90   11.33
  -1  12  -2  107.29    9.54
  -1  12  -2   96.24    8.82
  -1  12  -2  111.11    8.74
   1  12   2   92.01    8.90
   1 -12   3  346.66   20.13
   1  12   3  348.29   20.56
  -1  12  -3  365.05   17.50
   1  12   3  299.28   18.46
  -1  12  -3  346.54   20.22
  -1 -12  -3  360.31   18.92
  -1 -12  -3  362.93   19.64
   1  12   3  320.48   19.71
  -1  12  -3  319.27   17.03
   1 -12   3  354.20   17.25
  -1  12  -3  329.33   20.69
   1  12   3  411.16   21.58
  -1 -12  -3  360.75   16.35
   1 -12   3  366.24   19.51
  -1 -12  -4   71.20   10.03
   1 -12   4   83.19    9.78
  -1  12  -4   80.29   11.33
  -1  12  -4   75.83    8.16
  -1  12  -4   69.57   10.38
   1 -12   4   86.93    8.74
   1  12   4  108.75   12.05
  -1 -12  -4   59.31    8.56
   1  12   4   91.42   11.18
   1 -12   4   54.70    9.82
   1  12   4   69.25   10.04
  -1  12  -4   82.28    8.35
  -1  12  -5   12.62    8.26
  -1 -12  -5    4.61    6.27
   1  12   5   15.58    7.45
  -1 -12  -5   14.85    6.30
   1  12   5   10.00    7.16
   1 -12   5   15.10    7.45
  -1  12  -5   11.38    7.76
   1  12   5   12.13    5.76
   1 -12   5   16.73    5.98
  -1  12  -5   20.30    7.17
   1  12   6   23.41    8.55
  -1 -12  -6    9.26    6.98
   1  12   6   12.96    7.49
  -1  12  -6   33.05   10.15
  -1 -12  -6   13.26    6.92
   1 -12   6    4.12    7.45
  -1  12  -6    8.53    8.92
   1 -12   6    5.64    8.42
   1  12   6   -0.08    7.00
  -1 -12  -7   20.66    8.75
   1  12   7   10.44    9.67
   1  12   7   28.52   10.87
  -1  12  -7    3.60    9.72
   1  12   7    3.23    8.25
  -1  12  -7    8.72    9.86
  -1 -12  -7   21.16    8.92
  -1  12  -8   -0.48   12.94
  -1 -12  -8   11.07   10.37
   1  12   8   17.20    9.01
   1  12   8   12.10   10.04
   1  12   8   13.95   12.81
  -1 -12  -8    8.59    9.24
   1 -13  -8   15.70    9.25
   1 -13  -8   15.32    9.97
   1  13  -8   -4.06   10.61
  -1  13   8    9.33    9.78
   1  13  -8   -1.90   10.88
  -1  13   8   12.53    9.38
  -1  13   8    3.60   11.63
  -1 -13   7   31.62   10.48
   1  13  -7   31.85   11.95
  -1  13   7   31.97   10.46
   1 -13  -7   31.94    9.10
  -1  13   7   12.46    9.60
  -1 -13   7   34.54   10.53
   1  13  -7   35.27   11.71
  -1  13   7   27.36   10.50
   1 -13  -7   24.94    9.58
  -1  13   6  -17.72    7.96
  -1 -13   6   -2.71    5.93
  -1  13   6   -3.64    5.38
   1 -13  -6   10.48    7.19
   1  13  -6   -7.41    8.73
   1  13  -6    3.77    7.17
   1 -13  -6    2.84    6.44
   1  13  -6   -9.22    8.56
  -1 -13   6   13.87    8.52
  -1  13   6    9.68    7.78
  -1 -13   5   45.88    8.75
  -1  13   5   50.85   10.22
   1 -13  -5   37.94    8.40
  -1  13   5   19.82    8.19
   1  13  -5   36.52    8.39
   1 -13  -5   49.88    9.07
  -1 -13   5   39.28    9.27
   1  13  -5   41.32    9.54
  -1  13   5   66.35   11.23
   1  13  -5   26.07    9.00
  -1  13   4  100.91   12.34
  -1  13   4   98.31   11.64
   1  13  -4  122.79   11.87
   1  13  -4  106.02   13.52
  -1  13   4   85.57   11.52
   1 -13  -4  123.18   12.49
  -1 -13   4  115.75   11.70
  -1 -13   4  141.25   13.47
  -1  13   4   89.44   10.84
   1  13  -4   98.58   11.99
   1 -13  -4  100.57   10.79
  -1 -13   4  107.65   12.66
  -1  13   3   55.52    8.48
   1 -13  -3   63.90    7.39
   1 -13  -3   65.42    8.43
  -1  13   3   59.04    8.54
   1  13  -3   71.67    7.36
  -1  13   3   72.49    9.79
   1  13  -3   79.76    7.50
  -1  13   3   94.00   10.71
   1 -13  -3   63.59    8.47
   1  13  -3   87.40    9.77
   1  13  -3   64.61   11.22
  -1 -13   3   68.19    9.97
  -1 -13   3   71.04    7.51
   1  13  -3   72.02    9.75
  -1 -13   2  154.51   13.44
  -1  13   2  171.22   12.77
   1  13  -2  197.36   13.47
   1 -13  -2  161.71   11.70
   1  13  -2  153.19   10.50
   1 -13  -2  172.94   11.97
  -1  13   2  169.90   11.43
  -1 -13   2  168.73   10.69
  -1  13   2  176.51   12.29
   1  13  -2  142.25   12.16
  -1  13   2  150.32   13.43
   1  13  -2  142.90   15.04
   1  13  -2  188.95   11.07
   1 -13  -1  838.95   35.74
  -1  13   1  851.81   36.00
  -1  13   1  788.56   38.02
  -1  13   1  774.75   37.18
   1  13  -1  816.94   34.55
   1 -13  -1  825.68   35.93
  -1  13   1  841.95   35.09
  -1 -13   1  830.41   34.42
  -1 -13   1  835.81   36.91
   1  13  -1  803.45   40.27
   1  13  -1  839.67   36.90
   1  13  -1  816.04   37.33
   1  13  -1  846.87   34.57
  -1  13   1  781.74   34.62
  -1 -13   0   71.44    7.88
  -1  13   0   54.46    7.06
   1 -13   0   65.04    7.93
   1  13   0   66.05    7.88
  -1  13   0   71.95    7.11
  -1 -13   0   62.06    8.24
   1  13   0   58.43    7.26
   1  13   0   75.76   12.49
  -1  13   0   76.80   10.62
  -1  13   0   47.71    7.39
   1 -13   0   52.68    8.17
  -1  13   0   44.46    6.67
   1  13   0   53.09    8.67
   1  13   1   44.66    9.70
  -1  13  -1   31.39    5.71
   1  13   1   23.63    7.26
  -1  13  -1   38.67    7.25
   1  13   1   26.51    5.72
  -1 -13  -1   18.49    5.11
  -1  13  -1   42.41   10.81
  -1 -13  -1   32.72    6.25
  -1  13  -1   36.14    6.13
  -1  13  -1   34.51    6.09
   1  13   1   17.79    4.85
   1 -13   1   20.77    6.27
  -1  13  -2   49.80    8.01
  -1 -13  -2   53.47    7.75
   1  13   2   27.46    7.46
  -1 -13  -2   42.44    6.79
   1 -13   2   43.55    8.43
   1  13   2   37.36    6.29
  -1  13  -2   36.80    6.10
   1  13   2   36.67    6.68
  -1  13  -2   51.32    6.90
   1 -13   2   51.61    7.24
   1  13   2   38.50    8.01
  -1 -13  -2   49.05    6.46
  -1  13  -2   50.95   10.86
  -1  13  -2   60.09    7.24
  -1 -13  -3   53.08    8.21
  -1 -13  -3   61.41    6.54
   1  13   3   75.03    9.51
   1  13   3   57.78    9.23
  -1  13  -3   51.48    7.00
  -1  13  -3   53.57    7.37
   1 -13   3   63.40    8.24
   1 -13   3   59.10    9.82
  -1  13  -3   63.50   10.08
   1  13   3   66.87    9.75
  -1 -13  -3   53.30    7.96
  -1  13  -3   63.38   10.71
   1  13   3   44.78    7.70
  -1  13  -4   90.38    9.05
   1  13   4   94.03   11.57
   1 -13   4   94.88   12.11
  -1 -13  -4   89.49   10.65
  -1  13  -4   85.81    9.32
   1 -13   4  119.11   11.39
  -1 -13  -4  102.89   11.82
   1  13   4  105.86   12.61
   1 -13   4  105.47    9.97
   1  13   4   80.63   11.29
  -1  13  -4   85.05   12.36
  -1  13  -4   83.69   12.18
   1 -13   5  171.32   15.62
   1 -13   5  162.15   16.14
   1  13   5  156.14   15.79
   1  13   5  174.37   16.86
  -1  13  -5  149.11   15.74
   1  13   5  167.09   16.23
  -1 -13  -5  136.88   14.46
  -1  13  -5  152.10   16.04
  -1 -13  -5  173.16   16.28
   1 -13   6   21.16    9.16
  -1  13  -6    6.21    8.65
   1  13   6   26.43    9.47
   1  13   6   18.95    9.76
  -1 -13  -6    9.82    7.41
  -1  13  -6   25.53   10.32
  -1 -13  -6   18.40    8.52
   1  13   6   11.14    9.04
   1  13   7   21.99   10.11
  -1  13  -7   10.34   10.72
  -1 -13  -7   12.19    7.51
   1  13   7   16.62    8.33
  -1 -13  -7   11.91    8.31
  -1  13  -7   14.24   10.15
   1 -13   7   -5.35    9.13
   1  13   7   14.91    9.66
  -1  13  -8    2.45   10.96
   1  13   8    1.20    9.09
   1  13   8   19.67   13.41
  -1 -13  -8   10.96   10.44
   1  13   8   -2.50    9.79
  -1 -13  -8    5.55    8.51
  -1  14   8    1.47    9.16
  -1  14   8    2.59   12.00
   1 -14  -8    3.05    8.59
   1  14  -8   -7.51   11.54
   1 -14  -8   -3.32    7.41
  -1  14   8   15.09   10.00
   1  14  -8    3.01   11.88
  -1  14   7    3.29    7.49
   1 -14  -7   -4.74    6.98
   1 -14  -7   -9.49    7.12
  -1  14   7    8.56    9.51
   1  14  -7   -0.29    9.48
  -1 -14   7   -5.50    7.54
   1  14  -7   -6.37    8.51
  -1  14   7    0.22    7.09
  -1  14   6    4.95    7.19
   1  14  -6   -3.58    8.68
  -1  14   6    5.06    7.56
  -1  14   6   16.88    9.15
   1 -14  -6    8.45    7.16
   1  14  -6    1.00    9.87
   1  14  -6   -1.39    8.29
   1 -14  -6   22.43    8.73
  -1 -14   6   14.02    8.78
  -1 -14   6   13.56    7.66
  -1 -14   5   13.02    7.53
  -1  14   5    8.46    8.08
   1 -14  -5   19.79    7.12
  -1  14   5    4.37    6.01
  -1  14   5   16.60    7.21
   1  14  -5    8.37    8.11
   1  14  -5   13.72   10.04
  -1 -14   5   29.61    8.67
   1  14  -5   18.55    7.94
   1 -14  -5   17.82    6.64
  -1  14   4   13.86    6.21
   1  14  -4   16.56    9.29
   1 -14  -4   11.84    6.08
  -1  14   4   17.00    6.60
  -1 -14   4   16.88    8.17
  -1  14   4    8.08    6.64
   1  14  -4    7.74    6.84
   1  14  -4   12.58    6.72
   1 -14  -4    4.01    5.37
  -1  14   4    9.75    7.46
  -1  14   3  295.83   18.74
  -1 -14   3  275.52   14.51
   1 -14  -3  285.97   15.34
  -1 -14   3  244.60   17.91
  -1  14   3  241.87   17.08
  -1  14   3  277.69   16.53
   1  14  -3  237.94   20.03
   1  14  -3  260.65   14.44
   1  14  -3  271.39   16.79
   1  14  -3  275.00   17.37
  -1  14   3  291.60   17.69
   1 -14  -3  292.37   17.18
  -1 -14   3  261.46   15.47
   1 -14  -3  263.52   16.82
   1  14  -3  279.12   15.19
   1  14  -2  184.79   11.24
   1  14  -2  174.84   14.18
   1 -14  -2  199.52   13.15
   1 -14  -2  174.64   12.96
  -1 -14   2  165.69   10.98
   1  14  -2  164.89   13.25
  -1  14   2  149.66   13.72
  -1  14   2  165.21   13.33
  -1  14   2  162.89   13.41
   1  14  -2  147.82   16.53
  -1 -14   2  191.35   15.74
  -1  14   2  176.66   13.35
   1  14  -2  153.07   11.16
   1 -14  -1  135.98   11.93
  -1 -14   1  133.50   10.55
   1  14  -1  149.82   11.76
  -1 -14   1  129.02   12.25
   1 -14  -1  144.33   11.78
   1  14  -1  145.41   11.44
   1  14  -1  136.68   11.12
  -1  14   1  147.05   11.00
   1  14  -1  131.53   13.71
  -1  14   1  126.77   11.18
   1  14  -1  166.86   17.83
  -1  14   1  109.92   11.20
  -1  14   1  116.47   12.71
  -1  14   1  162.95   13.25
   1  14   0  348.14   23.07
   1 -14   0  317.94   18.90
   1 -14   0  354.77   18.29
   1  14   0  348.81   20.80
  -1  14   0  363.32   17.19
   1  14   0  348.70   19.32
  -1 -14   0  354.04   18.13
  -1  14   0  373.54   19.89
  -1 -14   0  361.17   19.05
  -1  14   0  320.93   18.29
  -1  14   0  313.34   20.92
   1  14   0  345.82   19.71
  -1  14  -1  210.72   12.43
   1  14   1  203.76   14.45
   1  14   1  193.48   11.97
   1 -14   1  158.32   13.99
  -1  14  -1  175.21   12.86
  -1 -14  -1  178.30   12.67
   1  14   1  198.56   13.68
  -1  14  -1  188.27   16.97
  -1  14  -1  227.50   16.46
  -1 -14  -1  193.37   12.88
  -1  14  -1  177.53   12.07
   1  14   1  178.00   15.88
  -1  14  -2    4.85    5.74
  -1 -14  -2    1.91    4.87
  -1  14  -2    1.62    3.73
   1  14   2   -3.22    6.36
  -1  14  -2   17.88    9.23
   1  14   2    2.75    4.28
  -1 -14  -2    6.20    4.83
   1  14   2    6.05    4.72
   1 -14   2  -10.78    4.61
  -1  14  -2    1.78    5.35
   1  14   2    4.65    5.87
  -1 -14  -2    3.31    4.24
   1 -14   2    6.99    4.60
  -1  14  -2    2.65    4.03
   1  14   3  169.86   14.85
  -1  14  -3  140.86   15.33
   1  14   3  145.80   13.43
   1  14   3  164.31   15.13
  -1 -14  -3  157.58   14.32
  -1  14  -3  168.15   12.26
   1  14   3  185.88   16.05
  -1  14  -3  142.42   13.91
  -1 -14  -3  171.41   10.84
  -1 -14  -3  137.47   12.54
  -1  14  -3  158.20   12.05
   1 -14   3  153.62   13.05
   1 -14   3  134.53   15.02
  -1 -14  -4  106.72   11.27
   1 -14   4  133.45   14.42
   1  14   4  102.48   12.77
   1  14   4  130.96   14.38
  -1 -14  -4  116.47   13.40
  -1  14  -4  116.40   10.58
   1  14   4  137.94   14.25
   1 -14   4  132.03   12.59
  -1  14  -4  138.54   14.97
  -1  14  -4  100.41   13.20
  -1 -14  -5    0.98    5.52
  -1  14  -5    9.69    9.44
   1  14   5    8.50    6.61
   1  14   5    3.90    7.47
   1 -14   5   30.57    9.59
   1  14   5    8.17    7.78
  -1  14  -5    8.58    8.50
  -1 -14  -5    7.00    6.98
   1  14   6    8.55    7.83
  -1  14  -6   21.49    9.94
  -1 -14  -6    0.52    6.34
   1  14   6    8.41    7.37
   1 -14   6   -4.39    7.24
   1  14   6   -1.50    6.75
  -1 -14  -6   -9.76    5.70
  -1  14  -6   -0.88    9.42
  -1 -14  -7   -0.34    7.03
   1  14   7    4.46    9.30
   1 -14   7   -1.52    9.16
   1  14   7    6.69    8.91
  -1  14  -7   -8.41    9.76
   1  14   7   14.42    9.10
  -1  14  -7    0.51    9.77
  -1 -14  -7   -2.11    7.84
  -1 -14  -8   -4.04    8.60
   1  14   8    2.77   10.03
  -1 -14  -8    2.97    9.26
   1  14   8    3.66   13.23
   1  14   8    5.57   10.10
  -1  14  -8    0.95   11.36
  -1  15   8   -9.63   11.46
  -1  15   8   19.80   10.60
  -1  15   8   -1.18    9.94
   1  15  -8  -15.09    9.56
   1 -15  -8    5.26    9.67
   1 -15  -8    6.91    9.11
   1  15  -8  -26.76   10.20
   1  15  -7   -3.30    9.81
  -1  15   7   10.15    9.55
   1 -15  -7    0.73    7.46
  -1  15   7    4.03    8.24
  -1 -15   7   -3.42    7.94
   1 -15  -7   18.97    7.79
   1  15  -7   13.77   10.36
  -1  15   7    4.64    8.13
   1 -15  -6    0.58    7.25
   1 -15  -6   15.07    7.19
  -1  15   6   12.10    8.56
   1  15  -6  -11.57    9.53
  -1  15   6   13.49    9.26
  -1  15   6   10.63    7.25
   1  15  -6   25.50   10.23
  -1 -15   6    8.68    8.49
  -1  15   5   -9.97    6.14
   1  15  -5   15.62    8.18
   1 -15  -5   -3.70    5.96
   1 -15  -5    3.46    5.39
  -1  15   5    4.72    6.94
   1  15  -5   -0.95    6.92
  -1 -15   5   -2.72    6.26
  -1 -15   5   -3.41    6.37
   1  15  -5    2.30    9.56
  -1  15   5   -7.77    4.76
  -1  15   4    7.81    6.75
   1  15  -4   22.63   10.08
  -1 -15   4   -1.69    7.54
   1 -15  -4   -6.78    5.08
   1 -15  -4    2.40    5.39
   1  15  -4    0.13    6.75
  -1  15   4    2.44    5.06
   1  15  -4    6.00    6.89
  -1  15   4   -0.70    5.83
  -1  15   4    8.80    6.70
   1  15  -3   16.81    8.97
   1 -15  -3    0.58    4.57
  -1  15   3    6.98    5.65
  -1  15   3    9.15    6.86
   1  15  -3   -4.63    5.53
   1  15  -3    0.98    6.73
   1  15  -3   -2.01    3.22
   1 -15  -3    2.73    4.54
   1 -15  -3    5.15    5.17
  -1 -15   3    1.02    4.43
  -1 -15   3    3.35    4.18
   1  15  -3   -5.71    3.76
  -1 -15   3    1.12    6.20
  -1  15   3   -7.45    3.99
  -1  15   3    0.62    5.43
  -1  15   2   -0.81    4.37
   1 -15  -2   -0.97    5.18
   1  15  -2    4.28    9.88
  -1 -15   2   -6.38    4.86
   1  15  -2   -5.07    3.22
  -1  15   2    2.25    6.26
   1  15  -2    0.29    3.98
   1 -15  -2    5.28    4.62
   1  15  -2    7.53    7.37
   1  15  -2    0.58    4.67
  -1  15   2   -0.14    5.11
  -1  15   2   -2.28    3.66
  -1 -15   2   -0.04    4.21
  -1  15   1  268.96   17.59
   1  15  -1  286.97   16.17
  -1  15   1  327.58   19.64
  -1  15   1  288.11   15.76
   1 -15  -1  247.71   16.65
  -1 -15   1  281.10   15.91
   1  15  -1  279.82   15.81
  -1 -15   1  324.50   18.57
   1  15  -1  313.61   24.86
   1  15  -1  244.74   19.13
  -1  15   1  291.79   16.87
  -1  15   1  278.72   16.58
   1 -15  -1  290.05   16.96
   1  15  -1  284.85   16.71
  -1  15   0   22.93    5.68
   1  15   0   21.14    5.29
  -1  15   0   10.92    4.87
   1  15   0   24.94    5.59
   1  15   0   28.17    7.62
   1 -15   0   27.42    6.09
  -1  15   0   16.41    5.42
  -1  15   0   15.28    5.96
  -1 -15   0   14.08    5.74
  -1 -15   0   12.12    5.32
   1  15   0   21.59    9.96
  -1  15   0   19.00    8.09
   1 -15   0   15.86    6.73
   1  15   1  220.48   13.36
   1  15   1  208.56   14.76
   1  15   1  213.44   14.98
  -1 -15  -1  233.67   14.51
   1 -15   1  213.61   15.32
  -1 -15  -1  216.70   14.21
  -1  15  -1  199.72   14.18
   1 -15   1  200.87   13.58
  -1  15  -1  223.75   14.88
  -1  15  -1  233.56   13.30
  -1  15  -1  222.86   19.12
  -1  15  -1  232.58   14.14
   1  15   1  220.70   18.55
   1  15   2   50.63    8.10
   1  15   2   49.38    8.96
  -1 -15  -2   67.92    9.30
   1  15   2   70.50    8.62
  -1 -15  -2   75.66    9.64
  -1  15  -2   69.52   10.21
   1 -15   2   77.95    9.12
   1  15   2   65.52   10.09
   1 -15   2   53.12    9.20
  -1  15  -2   51.14   11.83
  -1 -15  -2   69.37    8.24
  -1  15  -2   46.24    7.26
  -1  15  -2   61.73    8.66
  -1  15  -2   54.65    7.35
  -1 -15  -3   10.93    6.01
  -1 -15  -3   -3.31    3.70
   1  15   3    3.60    7.20
   1  15   3   -2.58    5.22
  -1  15  -3    7.76    7.00
   1 -15   3   -9.54    4.21
  -1 -15  -3   -6.86    6.23
   1  15   3    4.85    5.00
   1 -15   3    0.18    6.12
   1  15   3    2.16    4.27
  -1  15  -3   -1.48    3.83
  -1  15  -3  -11.34    8.26
   1 -15   4   34.19    9.21
  -1  15  -4   42.32   10.14
  -1  15  -4   34.48   10.87
  -1 -15  -4   43.36    8.49
   1  15   4   54.34   10.32
   1  15   4   63.96   11.19
  -1 -15  -4   59.76   10.24
  -1  15  -4   43.85    7.39
   1 -15   4   34.56    7.88
   1  15   4   49.91    9.76
  -1  15  -5   83.54   13.48
   1  15   5   89.76   13.47
   1  15   5   53.86   11.06
   1 -15   5   89.06   13.08
   1  15   5   83.32   12.29
  -1 -15  -5   75.92   11.73
  -1  15  -5   67.70   13.30
  -1 -15  -5  100.34   12.60
  -1  15  -6   -7.31    9.60
   1  15   6   -5.59    6.74
   1 -15   6   -3.12    7.67
   1  15   6   -4.57    7.92
  -1 -15  -6   11.20    7.68
  -1  15  -6    2.73    9.27
  -1 -15  -6   -0.12    6.02
   1  15   6  -11.34    7.93
   1  15   7   10.22    7.63
   1  15   7    7.49   10.22
  -1  15  -7   -8.27    9.93
  -1 -15  -7   -8.40    9.07
  -1 -15  -7    0.34    8.20
  -1  15  -7   -6.70   11.72
   1 -15   7   -4.40    9.24
   1  15   7    1.61    9.00
   1  15   8   -2.28   10.16
  -1 -15  -8    9.83    8.47
   1  15   8    0.20    9.55
  -1  15  -8   -9.01   10.57
  -1 -15  -8   -0.62   10.01
   1  15   8   -0.78   12.77
  -1  16   8    9.15   13.96
   1  16  -8    3.92   13.27
  -1  16   8   11.44    9.92
   1  16  -8  -10.96   12.03
  -1  16   8  -13.88    7.48
   1 -16  -8   -2.11    8.21
   1 -16  -8   -1.36    9.69
   1 -16  -7   -4.95    6.57
   1  16  -7   -4.43   11.47
  -1 -16   7  -13.77    7.45
  -1  16   7   -1.45    8.77
   1  16  -7   -1.00   10.08
  -1  16   7    5.73    9.06
   1 -16  -7    1.96    7.74
  -1  16   7    7.12   10.23
  -1  16   6   -1.80    7.31
   1  16  -6    3.21    8.10
   1  16  -6  -25.62    8.54
  -1  16   6    6.57    7.70
  -1 -16   6    2.59    8.96
  -1  16   6   -3.07    7.25
   1 -16  -6  -10.09    4.86
   1 -16  -6  -12.55    6.55
  -1  16   5   37.02   10.03
  -1  16   5   21.11   10.06
  -1  16   5   28.51    8.63
   1  16  -5   40.31   10.54
  -1 -16   5   24.20    9.40
   1  16  -5   22.72   11.22
   1 -16  -5   36.37    8.87
   1 -16  -5   33.14    8.50
   1  16  -4   36.67   12.36
  -1  16   4   47.10    9.40
  -1  16   4   25.81    8.30
   1 -16  -4   31.62    7.57
  -1  16   4   17.80    7.62
   1  16  -4   34.68    8.63
   1  16  -4   24.18    9.20
  -1 -16   4   34.85    9.47
  -1  16   4   30.59    8.91
   1 -16  -4   25.69    7.14
  -1 -16   3  244.50   16.13
   1  16  -3  260.88   14.94
   1  16  -3  257.15   17.05
  -1  16   3  272.47   18.66
   1 -16  -3  238.84   15.34
   1 -16  -3  278.73   17.43
  -1  16   3  235.95   16.30
  -1 -16   3  238.89   19.69
  -1  16   3  278.10   17.50
   1  16  -3  278.55   15.65
  -1 -16   3  272.90   15.36
   1  16  -3  221.29   21.66
   1 -16  -3  258.17   17.24
  -1  16   3  257.45   18.88
   1  16  -3  264.04   18.54
  -1  16   2  202.45   15.33
   1  16  -2  205.70   13.67
   1  16  -2  190.89   13.01
  -1  16   2  198.55   16.86
   1  16  -2  239.08   17.72
   1  16  -2  194.38   15.43
  -1 -16   2  226.13   15.85
   1  16  -2  177.56   19.36
  -1  16   2  201.73   14.00
  -1  16   2  203.63   17.98
  -1 -16   2  210.79   13.30
   1 -16  -2  204.58   14.30
   1 -16  -2  222.77   14.79
   1  16  -1    9.28    4.31
   1  16  -1    7.79    8.53
  -1 -16   1   -3.92    3.88
   1  16  -1   33.49   12.14
   1 -16  -1   -0.24    5.46
  -1  16   1    2.72    5.25
   1 -16  -1    5.67    4.90
  -1  16   1    0.45    4.55
   1  16  -1    8.02    4.41
  -1 -16   1   -6.15    5.36
  -1  16   1   -0.82    3.68
   1  16  -1    5.99    4.12
  -1  16   1   -5.66    3.48
  -1  16   1    6.17    6.78
   1  16   0   70.37    9.04
  -1 -16   0   65.54    9.64
  -1  16   0   74.18    9.36
  -1  16   0   86.97   13.02
  -1  16   0   77.92    9.22
   1 -16   0   73.00    9.67
  -1 -16   0   62.72    8.89
   1  16   0   98.58   11.23
   1  16   0   94.82   14.17
  -1  16   0   79.62    8.07
   1 -16   0   79.27    9.30
  -1  16   0   97.66   10.23
   1  16   0   80.75    8.98
  -1  16  -1  380.50   18.77
  -1  16  -1  380.80   21.20
   1 -16   1  366.29   21.86
   1  16   1  362.54   23.57
   1  16   1  351.91   19.07
   1  16   1  359.97   20.85
  -1 -16  -1  418.63   20.94
  -1  16  -1  360.37   19.70
  -1  16  -1  357.52   20.72
   1 -16   1  364.50   19.84
   1  16   1  405.08   22.06
  -1  16  -1  342.91   24.47
  -1 -16  -1  386.74   20.56
  -1  16  -2   43.09   12.46
   1 -16   2   42.67    8.12
   1  16   2   42.56    7.81
   1  16   2   28.40    9.53
  -1 -16  -2   49.04    7.63
   1  16   2   48.09    7.55
   1 -16   2   39.76    9.50
  -1  16  -2   48.96    7.32
  -1 -16  -2   43.84    8.41
  -1  16  -2   48.35    7.28
  -1  16  -2   59.54    9.51
   1  16   2   58.24    9.56
  -1 -16  -2   40.07    7.94
   1  16   3   91.81   12.38
  -1  16  -3  113.39   10.52
   1  16   3  101.08   12.79
   1  16   3  153.48   14.35
  -1  16  -3  139.20   16.14
  -1  16  -3  111.28   13.33
   1 -16   3  133.38   12.59
   1  16   3  129.75   12.57
  -1 -16  -3  133.43   10.92
   1 -16   3  112.22   14.02
  -1 -16  -3  109.25   12.28
  -1 -16  -3  128.21   12.66
   1  16   4   29.11    7.43
   1  16   4   15.07    7.85
  -1  16  -4    8.19    8.12
  -1 -16  -4   16.24    7.32
   1  16   4   28.03    9.16
   1 -16   4   10.90    7.96
  -1 -16  -4   17.27    6.42
  -1  16  -4   26.74   11.19
   1 -16   4   13.37    7.06
  -1  16  -4   27.33    6.71
   1  16   5   -0.86    6.57
   1  16   5    2.72    5.94
   1 -16   5    7.10    8.26
  -1 -16  -5   -4.33    5.49
  -1  16  -5    5.82    9.33
  -1  16  -5   21.38   11.48
  -1 -16  -5   -3.62    5.25
   1  16   5   12.65    8.02
  -1  16  -6    3.25   12.27
   1  16   6   11.13    7.91
   1  16   6    3.46    7.29
  -1  16  -6    0.80    9.41
  -1 -16  -6  -10.36    6.93
  -1 -16  -6   -1.90    6.87
   1  16   6    5.79    8.98
   1 -16   6    7.80    9.53
   1  16   7    5.51   10.09
   1  16   7   -5.86    9.46
   1 -16   7   -7.64    8.88
  -1 -16  -7    4.57    8.44
  -1 -16  -7  -12.28    7.55
   1  16   7   -4.42    8.46
  -1  16  -7  -20.02    9.62
  -1  16  -8    3.66   11.72
   1  16   8   14.06   15.20
   1  16   8    0.65   10.04
  -1 -16  -8  -14.86    8.05
  -1 -16  -8    7.36    9.57
   1 -17  -8  -11.76   10.56
  -1  17   8   -5.43   10.30
   1  17  -8   -0.91   13.97
  -1  17   8   14.59   10.66
   1 -17  -7   16.18    8.30
   1 -17  -7    9.90    8.98
  -1  17   7   25.80   13.52
  -1  17   7   22.51   11.24
  -1  17   7   23.91   11.96
  -1 -17   7    4.50    9.63
   1  17  -7   28.06   13.74
   1  17  -7   16.87   11.64
   1  17  -6  -18.23    9.28
   1 -17  -6   -8.06    6.99
  -1  17   6    7.42    8.68
   1  17  -6  -13.36    8.26
   1 -17  -6  -10.27    6.44
  -1  17   6   -4.93    8.01
  -1  17   6   10.77    8.04
  -1 -17   6   11.63    8.55
   1 -17  -5    2.90    7.44
   1  17  -5  -17.67    9.18
  -1  17   5    7.17    7.51
   1  17  -5    3.29    8.33
  -1 -17   5    3.21    6.86
  -1  17   5   -1.08    7.17
  -1  17   5   -5.27    5.87
   1 -17  -5    8.94    7.05
  -1  17   4   24.48    8.05
  -1  17   4   15.28    7.20
   1 -17  -4   32.90    8.77
   1  17  -4   19.80   11.94
   1 -17  -4    1.37    5.98
  -1  17   4   15.35    8.40
  -1 -17   4   10.47    7.91
  -1  17   4   18.35    8.42
   1  17  -4   19.22    8.28
  -1 -17   3   10.29    5.62
  -1 -17   3   18.18    7.93
  -1  17   3   13.55    7.16
  -1  17   3    5.99    5.44
   1 -17  -3   10.32    6.87
   1  17  -3   18.13    5.10
   1 -17  -3    8.80    6.25
   1 -17  -3   12.28    6.07
   1  17  -3    7.67    5.06
  -1  17   3   -2.67    6.02
  -1 -17   3    6.75    5.69
   1  17  -3    2.02    6.57
  -1  17   3    0.37    4.53
   1  17  -3   28.13   12.06
   1  17  -3    2.02    8.15
  -1  17   2   -1.07    4.97
  -1  17   2    6.26    6.16
  -1  17   2    8.47    5.18
  -1 -17   2    2.28    6.43
   1  17  -2   10.90   11.11
   1  17  -2   -5.49    3.83
   1 -17  -2   -1.04    5.42
   1  17  -2    2.77    5.21
   1  17  -2   -7.27    8.51
  -1 -17   2    0.92    4.60
  -1  17   2   14.69    7.70
   1  17  -2    1.56    4.45
   1 -17  -2    0.26    5.29
   1 -17  -1  269.38   16.80
   1  17  -1  255.25   22.67
  -1  17   1  246.45   16.48
  -1 -17   1  248.00   15.27
   1  17  -1  222.08   18.43
  -1  17   1  240.00   20.14
  -1  17   1  226.24   15.86
   1  17  -1  248.61   15.70
   1  17  -1  258.10   15.95
   1  17  -1  245.49   15.20
  -1  17   1  249.43   15.37
   1 -17  -1  243.06   16.43
  -1  17   1  243.30   17.13
  -1 -17   1  245.74   17.45
   1 -17   0    3.18    5.42
   1  17   0    1.14    7.35
   1  17   0    4.12    4.38
   1  17   0    7.02    4.62
   1 -17   0   12.28    6.57
  -1  17   0    7.68    5.18
  -1 -17   0   19.63    6.13
  -1  17   0   21.20    8.70
   1  17   0   -6.00    8.85
  -1  17   0   10.05    4.79
  -1  17   0    8.18    5.19
  -1 -17   0    9.97    6.06
  -1  17   0    8.71    5.64
  -1  17  -1  258.08   16.19
  -1 -17  -1  269.86   16.74
  -1  17  -1  240.36   21.32
  -1  17  -1  255.05   17.10
   1  17   1  274.34   17.73
   1  17   1  266.65   15.76
  -1  17  -1  249.92   16.80
   1 -17   1  260.48   20.01
   1  17   1  277.18   19.70
  -1 -17  -1  271.01   16.98
   1 -17   1  249.98   15.98
   1  17   1  250.91   17.55
   1  17   2   22.16    7.89
  -1 -17  -2   34.53    7.23
  -1  17  -2   17.07    5.25
   1 -17   2    9.18    7.21
  -1  17  -2   35.72    8.28
   1  17   2   26.90    9.32
  -1 -17  -2   39.40    8.07
   1  17   2   25.24    8.15
  -1  17  -2   24.62    6.61
  -1  17  -2   24.65   12.11
   1 -17   2   22.24    6.92
  -1 -17  -2   31.63    6.89
   1  17   2   36.22    7.49
   1  17   3   10.16    6.73
  -1 -17  -3   21.39    6.69
  -1 -17  -3    7.38    5.97
  -1  17  -3    7.02    5.38
  -1 -17  -3   15.87    6.82
   1  17   3    5.23    7.25
  -1  17  -3   21.10    8.47
  -1  17  -3   14.44   11.14
  -1  17  -3   12.79    5.38
   1  17   3   26.03    8.33
   1 -17   3    5.26    5.88
   1 -17   3   -3.34    6.64
   1  17   3    6.56    5.29
   1 -17   4   14.00    7.64
  -1  17  -4   14.59    8.53
  -1 -17  -4   13.96    6.57
  -1  17  -4   -8.46    9.84
   1  17   4   12.25    7.44
   1 -17   4   11.23    7.50
   1  17   4    6.48    7.61
   1  17   4   13.11    7.63
  -1 -17  -4   10.09    6.95
  -1  17  -4   14.99    5.78
   1  17   5   82.64   13.25
   1 -17   5   86.70   13.61
  -1  17  -5  107.64   15.15
  -1  17  -5   83.29   15.54
  -1 -17  -5   84.34   11.77
  -1 -17  -5   86.62   13.14
   1  17   5   91.87   13.51
   1  17   5   86.98   13.05
   1  17   6   15.52    8.90
   1  17   6   26.08   10.70
  -1 -17  -6   20.09    8.05
  -1 -17  -6   15.11    8.98
  -1  17  -6   11.83   10.74
   1 -17   6   17.58    9.59
   1  17   6   -0.82    7.43
  -1  17  -6   -2.49   11.30
   1  17   7    1.72    8.90
   1 -17   7    0.14    9.92
  -1  17  -7    7.49    9.74
  -1 -17  -7    3.63    9.32
   1  17   7    9.04   10.14
  -1 -17  -7    6.14    9.26
   1  17   7   -0.37    9.15
   1  18  -7    4.33   12.16
  -1 -18   7   10.37   10.20
   1  18  -7    9.80   11.33
  -1  18   7    8.03    9.37
   1 -18  -7   -4.55    8.29
  -1  18   7   -4.01   11.71
  -1  18   7   13.16   11.01
   1 -18  -7   -9.03    6.89
  -1 -18   6    1.14    8.40
   1  18  -6    1.54    9.78
   1 -18  -6   10.57    8.06
   1 -18  -6   -0.25    6.62
  -1  18   6  -10.83    8.04
  -1  18   6   -8.38    7.08
   1  18  -6  -11.06   10.80
  -1  18   6    6.97    7.48
   1  18  -5   25.19   13.05
  -1  18   5   26.22   10.32
  -1  18   5   33.54   10.19
   1 -18  -5   25.16    8.42
   1 -18  -5   14.21    7.91
   1  18  -5   32.17   10.33
  -1  18   5   16.15    9.08
  -1 -18   5   11.80    9.21
  -1  18   4   44.03    9.32
  -1 -18   4   26.48    9.99
   1  18  -4   34.82   13.35
   1 -18  -4   38.58    9.54
   1 -18  -4   24.30    7.67
   1  18  -4   41.19    9.59
  -1  18   4   33.12    8.82
  -1  18   4   13.40    8.33
  -1  18   4   46.26   10.64
  -1 -18   3  111.92   11.18
   1 -18  -3   97.09   12.31
   1  18  -3   67.12   10.44
   1  18  -3   91.14    9.78
   1  18  -3   78.31    9.26
  -1  18   3   87.48   11.50
  -1  18   3   84.36   11.35
   1 -18  -3   90.82   12.04
  -1  18   3   95.42   12.53
   1  18  -3   82.30   16.63
  -1 -18   3   94.32   10.63
  -1  18   3   71.62   11.77
   1 -18  -3   82.98   10.24
  -1 -18   3   89.53   12.87
  -1 -18   2  150.38   15.81
   1 -18  -2  103.85   12.26
   1 -18  -2  141.52   13.56
  -1  18   2  171.62   14.37
   1  18  -2  108.78   14.63
   1  18  -2  171.84   13.61
   1  18  -2  133.84   19.65
  -1 -18   2  144.91   12.35
  -1  18   2  141.91   14.20
  -1  18   2  146.16   13.45
  -1  18   2  171.63   16.38
   1  18  -2  171.64   13.54
   1  18  -2  127.00   12.98
  -1  18   1    5.05    6.16
   1  18  -1    5.34    9.12
   1  18  -1    5.18    5.27
  -1 -18   1   -1.55    4.46
  -1  18   1   -2.27    4.05
   1  18  -1  -17.02   10.03
  -1  18   1   -0.21    4.28
  -1  18   1    1.42    4.45
   1 -18  -1   -6.25    5.22
  -1 -18   1   -0.87    6.20
  -1  18   1  -10.29    6.49
   1 -18  -1    0.42    5.28
   1  18  -1    0.05    3.80
   1 -18   0   97.15   10.75
  -1 -18   0  115.46   12.73
   1  18   0  105.59   11.07
  -1  18   0   86.94   10.72
   1 -18   0   91.41   11.98
  -1  18   0  122.36   10.33
   1  18   0   93.46   11.60
  -1 -18   0  103.00   10.79
   1  18   0   99.99   11.22
  -1  18   0   95.75   11.29
   1  18   0   95.32   14.38
  -1  18   0  121.10   14.97
  -1  18   0   78.61   10.56
   1  18   1  199.41   19.15
   1  18   1  198.58   15.15
  -1 -18  -1  235.79   17.27
  -1  18  -1  179.90   18.50
  -1  18  -1  205.40   15.91
   1 -18   1  211.29   14.35
   1 -18   1  160.21   16.05
  -1  18  -1  175.19   15.27
  -1 -18  -1  174.60   15.00
   1  18   1  156.93   14.58
  -1  18  -1  184.39   16.05
   1  18   1  177.81   16.05
   1  18   2   12.43    7.86
  -1  18  -2   19.85    5.91
  -1  18  -2   18.12    7.23
  -1  18  -2   32.67   14.30
   1 -18   2   16.32    6.67
   1 -18   2   24.53    6.52
   1 -18   2   28.90    9.29
  -1 -18  -2   26.90    7.33
   1  18   2   11.30    5.38
   1  18   2   24.06    9.48
  -1 -18  -2   10.82    6.13
  -1  18  -2   29.89    6.51
   1  18   2   17.35    6.02
  -1 -18  -2   12.13    6.48
   1  18   3   64.88   11.73
   1  18   3   73.36   11.27
  -1  18  -3   70.96   14.12
   1  18   3   55.27    9.77
  -1  18  -3   59.25    8.38
  -1 -18  -3   52.17    9.80
   1  18   3   54.15    9.49
  -1 -18  -3   56.51   10.10
  -1  18  -3   56.24   10.43
   1 -18   3   56.00   10.60
   1 -18   3   60.64    9.67
  -1  18  -3   50.41    8.39
  -1 -18  -4   39.32   10.23
  -1 -18  -4   22.48    7.60
  -1  18  -4   40.73    8.52
   1  18   4   31.81    8.31
   1  18   4   39.75    9.89
  -1  18  -4   27.15   10.27
   1  18   4   42.76    8.83
   1 -18   4   29.92    9.46
   1  18   4   40.54   10.31
  -1  18  -4   -2.54   11.51
  -1  18  -5   -2.92   10.96
  -1  18  -5   -2.45    8.18
   1  18   5   -6.70    7.70
   1  18   5   -7.66    6.70
  -1 -18  -5   -1.34    7.78
   1 -18   5    8.36    8.76
   1  18   5   -1.09    7.73
  -1 -18  -5    2.49    6.85
  -1  18  -6   -5.20   10.01
  -1 -18  -6    7.67    6.53
  -1 -18  -6    7.73    8.61
  -1  18  -6    6.56   13.20
   1  18   6    6.02    8.04
   1  18   6    6.08    8.87
   1  18   6   -8.75    8.65
   1 -18   6    0.44    8.97
  -1 -18  -7    8.39    8.27
   1 -18   7   11.34   11.53
  -1 -18  -7   15.65    9.97
   1  18   7   13.70   10.97
  -1  18  -7    7.49   10.49
   1  18   7   16.50   13.23
   1  18   7    8.87    9.66
   1  19  -7   -8.71   13.44
  -1 -19   7    9.27   10.99
  -1  19   7    0.76    9.98
   1 -19  -7   -2.02    7.74
  -1  19   7    1.91    8.80
  -1  19   7   19.11   12.38
   1 -19  -7    4.59    9.97
  -1 -19   6   24.51   11.13
   1 -19  -6    5.09    7.31
   1  19  -6   -5.07   11.65
  -1  19   6   13.82   10.00
  -1  19   6    8.74    7.93
   1 -19  -6   -0.66    8.00
  -1  19   6   -4.97    7.97
   1  19  -6   24.38   10.70
  -1  19   5   24.76    9.79
   1  19  -5   -2.40   11.22
   1  19  -5   -3.31    8.33
   1 -19  -5   14.93    8.65
  -1  19   5   10.03    8.38
  -1 -19   5   16.32    9.58
  -1  19   5   23.64    8.96
  -1  19   5   22.39    9.07
   1 -19  -5   12.74    7.61
  -1  19   4   -2.53    6.41
  -1  19   4    7.67    7.04
  -1 -19   4    7.97    7.96
   1 -19  -4    3.00    7.29
  -1  19   4   -3.07    5.68
  -1  19   4    9.58    7.94
   1  19  -4  -18.43   11.30
   1 -19  -4   -1.39    5.56
   1  19  -4   -0.78    6.59
  -1  19   3   70.14   10.98
   1  19  -3   60.10    8.52
  -1  19   3   54.93   10.70
  -1 -19   3   75.61   12.87
  -1  19   3   61.87   10.41
   1  19  -3   60.34   10.12
   1 -19  -3   84.05   10.73
   1 -19  -3   43.18    9.22
   1  19  -3   61.32   15.78
   1 -19  -3   58.63    9.63
   1  19  -3   67.95    9.56
  -1  19   3   67.53   10.10
  -1 -19   2   21.15    7.83
   1 -19  -2   33.74    8.25
   1  19  -2   39.07    7.61
  -1  19   2   42.86    8.65
  -1 -19   2   32.21    7.45
   1  19  -2   31.42   15.27
  -1  19   2   44.67    9.25
  -1  19   2   30.74    7.95
   1 -19  -2   54.26    9.24
  -1  19   2   36.32    9.84
   1  19  -2   38.78    8.74
   1  19  -2   33.32    7.14
   1 -19  -1  142.40   13.66
   1  19  -1  144.90   15.03
   1  19  -1  141.70   18.43
  -1  19   1  134.79   16.27
   1  19  -1  168.17   14.20
  -1  19   1  145.18   14.06
  -1  19   1  159.94   13.44
  -1 -19   1  127.57   14.34
   1  19  -1  162.22   14.20
  -1 -19   1  133.56   12.70
  -1  19   1  160.75   15.41
  -1  19   1  126.25   13.38
   1 -19  -1  131.88   13.85
  -1  19   0   69.91   10.15
   1  19   0   77.61   10.05
   1  19   0   66.36    9.23
  -1  19   0   96.42   13.81
   1 -19   0   72.80   10.20
  -1 -19   0   67.65   10.50
   1 -19   0   63.33   11.02
  -1  19   0  101.80   11.84
  -1  19   0   79.86   10.82
   1  19   0   86.15   11.35
   1  19   0  103.06   15.13
  -1 -19   0   60.31    9.13
  -1  19  -1  248.50   15.62
  -1  19  -1  209.83   15.73
   1  19   1  175.86   15.69
  -1 -19  -1  221.63   17.31
   1  19   1  235.93   17.11
  -1  19  -1  193.13   16.46
   1  19   1  217.46   14.35
  -1 -19  -1  175.73   15.94
  -1  19  -1  197.47   20.43
   1  19   1  213.12   19.16
   1 -19   1  194.89   15.83
   1 -19   1  196.39   17.89
  -1  19  -2   29.44    7.17
  -1  19  -2   26.78   12.91
   1 -19   2   39.89    8.55
  -1  19  -2   28.23    9.21
   1  19   2   30.72    7.56
   1 -19   2   37.86    7.54
   1  19   2   20.76    7.76
   1  19   2   16.82    9.37
   1 -19   2   16.80    9.07
  -1 -19  -2   27.39    8.33
  -1 -19  -2   28.26    8.04
   1  19   2   37.91    7.89
  -1 -19  -2   45.01    8.55
  -1  19  -2   33.94    6.69
  -1  19  -3    0.51    4.90
   1  19   3   -1.37    6.94
   1 -19   3   20.30    9.05
  -1  19  -3  -14.34   11.24
  -1 -19  -3    7.92    5.98
  -1 -19  -3    7.26    6.13
   1  19   3    0.49    7.77
  -1  19  -3    5.28    7.96
  -1  19  -3   -6.82    4.26
   1 -19   3    3.45    5.62
   1  19   3    2.76    5.82
   1  19   3   -1.02    5.76
  -1  19  -4   -1.01    8.04
   1 -19   4    5.40    7.84
  -1 -19  -4   -4.82    5.63
   1  19   4   -0.77    7.55
   1  19   4   -7.55    5.70
  -1  19  -4   11.13   13.66
   1  19   4   -4.75    7.23
  -1 -19  -4    2.38    7.30
   1  19   4    7.46    7.12
   1  19   5   46.97   11.45
  -1 -19  -5   39.82    9.22
  -1  19  -5   20.01   13.01
   1  19   5   58.77   12.64
  -1  19  -5   33.53   11.23
  -1 -19  -5   52.99   11.59
   1  19   5   13.62    8.50
   1 -19   5   46.25   11.55
   1  19   6   44.92   12.29
   1  19   6   57.96   13.44
   1 -19   6   32.51   11.43
  -1  19  -6   35.44   18.75
  -1  19  -6   35.88   12.39
  -1 -19  -6   40.08   10.82
  -1 -19  -6   52.96   11.78
   1  19   6   50.49   11.90
  -1 -19  -7   -7.84    9.09
   1  19   7   -8.11   10.00
   1  19   7    5.82   15.21
  -1  19  -7   -1.29   10.39
  -1 -19  -7   -3.27    9.03
   1  19   7   -1.83    9.56
   1 -19   7    8.03   10.66
   1 -20  -7    7.24    9.52
   1  20  -7   -9.47   15.04
  -1  20   7   11.80   10.81
  -1  20   7   -1.70   10.32
  -1 -20   7    0.26   10.59
   1 -20  -7   -4.46    8.13
  -1  20   6   -1.22    9.55
   1 -20  -6   -1.61    6.21
  -1 -20   6   10.16   10.23
  -1  20   6    4.57    8.82
   1 -20  -6   -3.18    8.78
   1  20  -6    7.50   13.74
  -1  20   6   -1.66   10.15
   1  20  -6  -13.98    8.50
   1  20  -5  -15.48   11.72
  -1  20   5   -3.18    7.95
  -1  20   5  -10.67    7.27
   1  20  -5    0.27    8.71
  -1  20   5    7.21    7.83
   1 -20  -5    0.74    6.38
  -1 -20   5   -5.69   10.69
  -1  20   5    8.82    8.32
   1 -20  -5    6.47    7.85
  -1  20   4    8.76    7.19
  -1  20   4    2.92    7.77
   1  20  -4    6.86   12.21
   1  20  -4   -2.32    7.25
   1 -20  -4   -3.91    5.88
  -1  20   4   -3.10    6.64
  -1  20   4   11.66    9.64
  -1 -20   4    0.64    8.18
   1 -20  -4   -1.20    6.70
   1  20  -3  114.32   19.55
  -1  20   3  137.71   16.04
   1 -20  -3  115.46   13.60
   1  20  -3  104.81   12.70
  -1  20   3   93.86   13.60
   1  20  -3  111.84   13.85
  -1  20   3  127.81   14.63
   1 -20  -3  112.34   13.76
  -1 -20   3  106.99   14.53
  -1  20   3  122.71   13.84
   1 -20  -2   95.62   11.90
  -1  20   2  122.84   12.94
   1  20  -2   93.79   10.98
   1  20  -2  108.40   19.08
   1  20  -2  100.33   11.58
  -1  20   2  113.50   14.43
  -1 -20   2  107.77   14.32
  -1 -20   2  118.96   11.91
   1  20  -2  101.13   12.03
  -1  20   2  113.45   12.50
   1 -20  -2   83.32   12.28
  -1  20   2  114.41   13.79
   1 -20  -1   24.67    7.14
   1  20  -1   46.42   11.47
   1  20  -1   44.05    7.70
   1  20  -1   54.55   14.65
  -1  20   1   56.42    9.62
   1 -20  -1   49.90    9.54
   1  20  -1   25.12    7.12
  -1 -20   1   37.44    9.12
  -1  20   1   40.58    8.56
  -1  20   1   83.44   13.31
  -1 -20   1   48.25    8.63
  -1  20   0   21.24    6.41
  -1  20   0   21.80    7.47
   1  20   0   20.71    8.65
   1  20   0   36.54    7.91
  -1 -20   0   33.76    8.35
  -1  20   0   25.38   10.24
  -1 -20   0   23.43    7.51
  -1  20   0   34.46    8.23
   1 -20   0   32.06    8.35
   1 -20   0   19.37    8.28
   1  20   0   21.99    6.75
   1  20   0   12.03   10.91
  -1 -20  -1   33.94    8.44
  -1  20  -1   59.73   13.13
  -1  20  -1   40.71    8.17
  -1 -20  -1   56.83    9.50
   1  20   1   42.37   11.95
  -1  20  -1   53.14    9.29
  -1  20  -1   66.83   10.09
   1 -20   1   50.52   10.81
   1  20   1   48.20    9.89
   1  20   1   45.29    7.97
   1 -20   1   59.82    9.35
   1  20   1   57.18    9.84
   1  20   2   40.10    9.07
   1  20   2   66.75   12.95
   1  20   2   39.42    8.45
  -1  20  -2   54.92    9.23
  -1 -20  -2   63.19   10.44
  -1  20  -2   68.85   10.91
   1 -20   2   56.01   11.08
   1 -20   2   46.69    8.98
  -1  20  -2   62.76   15.31
  -1  20  -2   57.46    9.17
   1  20   2   64.00   10.77
  -1 -20  -2   69.87   10.01
   1 -20   2   66.79   10.47
  -1 -20  -2   55.57   10.06
  -1  20  -3  188.11   16.02
   1 -20   3  210.48   15.83
   1  20   3  169.73   18.12
   1 -20   3  179.54   16.72
  -1  20  -3  168.86   22.64
   1  20   3  170.75   18.39
   1  20   3  174.80   16.64
  -1  20  -3  181.79   18.08
  -1 -20  -3  115.15   14.13
  -1 -20  -3  163.41   15.50
   1 -20   3  185.67   18.77
  -1  20  -3  167.79   14.66
   1  20   3  161.07   16.56
  -1 -20  -4    4.41    6.47
   1  20   4   -8.84    5.78
   1  20   4  -10.67    6.13
  -1 -20  -4    2.27    6.45
  -1  20  -4  -15.17    6.82
   1 -20   4    2.20    8.42
  -1  20  -4  -12.66   13.59
   1  20   4   -0.74    8.01
   1  20   4   -5.14    7.66
   1 -20   5    4.48    8.34
   1  20   5  -10.59    6.52
   1  20   5    3.73    8.02
  -1 -20  -5   10.91    7.81
  -1  20  -5  -12.40   12.62
  -1 -20  -5   -3.57    7.89
  -1  20  -5   -6.83    9.32
   1  20   5    2.55    8.45
  -1  20  -6   16.20   12.60
   1  20   6   -4.64    7.53
   1 -20   6   10.00   10.42
   1  20   6   12.07   10.29
  -1 -20  -6   -7.40    8.49
   1  20   6    9.42    9.10
  -1 -20  -6  -18.28    7.40
   1  20   7   25.76   11.94
   1 -20   7   12.92   13.79
  -1 -20  -7    6.37    9.99
  -1 -20  -7   -3.25    9.02
  -1  20  -7  -14.13   10.74
   1  20   7    9.51   11.09
  -1 -21   7    2.26   11.44
  -1  21   7   -5.33   11.47
   1 -21  -7    3.58    8.52
  -1  21   7    1.13    9.87
   1  21  -7  -10.65   14.32
   1 -21  -7    5.61   10.14
   1  21  -6   -2.34   13.82
   1 -21  -6    9.30    8.73
   1 -21  -6   -1.26    8.26
  -1  21   6   -2.04    8.06
  -1 -21   6    5.01   11.17
  -1  21   6   -2.48    9.43
  -1  21   6   20.18   12.15
  -1  21   5    6.69    8.26
  -1  21   5    9.23    9.31
  -1  21   5   12.19    9.86
   1 -21  -5    5.99    7.04
   1  21  -5   16.77   10.31
   1 -21  -5   10.82    8.43
  -1  21   5    7.49    7.84
   1  21  -5    2.57   13.10
  -1 -21   5    6.14   10.25
  -1  21   4    6.59    6.89
   1 -21  -4    1.17    7.27
   1  21  -4  -12.28   12.35
  -1  21   4   -7.14    6.58
  -1  21   4   -2.67    7.90
   1  21  -4   -0.14    7.97
  -1  21   4   -7.35    5.70
   1 -21  -4    1.76    7.12
  -1 -21   4   -1.03    7.10
   1  21  -3   14.46    7.73
  -1  21   3    4.88    6.59
   1  21  -3    2.23   14.02
   1 -21  -3    1.93    7.28
  -1  21   3   14.63    7.71
  -1 -21   3    2.97    8.30
  -1  21   3   27.52    8.86
   1 -21  -3    6.60    7.20
  -1  21   3   13.05    8.04
  -1  21   2   26.18   10.37
  -1 -21   2   33.73    8.63
   1  21  -2    2.70   14.48
   1  21  -2   30.03    7.69
   1  21  -2   27.78    7.91
   1 -21  -2   36.79    8.72
  -1 -21   2   26.24   10.25
  -1  21   2   22.17    7.63
   1 -21  -2   23.90    8.06
  -1  21   2   41.13   10.08
  -1  21   2   52.32    9.82
   1  21  -2   37.55    7.54
   1 -21  -1   16.50    7.36
   1 -21  -1    9.61    6.33
  -1 -21   1    8.95    7.74
  -1 -21   1    8.36    6.21
   1  21  -1    6.72    6.07
   1  21  -1    2.86    4.96
  -1  21   1   15.14    7.07
   1  21  -1    0.98   10.69
  -1  21   1    3.14    8.49
  -1  21   1    7.24    6.50
  -1  21   0   30.19    8.49
  -1  21   0   49.75   13.22
   1  21   0   66.55   14.25
  -1  21   0   56.88   10.51
  -1 -21   0   50.69   10.32
   1  21   0   50.03    9.04
   1  21   0   60.03   10.30
   1 -21   0   35.48    9.20
   1  21   0   58.97   10.83
   1 -21   0   45.03    9.81
  -1  21   0   41.67    8.63
  -1 -21   0   43.18    8.78
   1  21   1   34.56    8.81
  -1  21  -1   38.38    8.88
  -1 -21  -1   33.34    9.10
   1  21   1   32.11    7.52
  -1  21  -1   65.62   14.32
   1  21   1   36.76   11.15
   1 -21   1   34.92    9.38
  -1  21  -1   33.66    8.81
  -1  21  -1   51.75    9.57
  -1 -21  -1   34.61    8.53
   1  21   1   53.14    9.59
   1 -21   1   27.65    7.72
   1 -21   2    1.77    5.79
   1 -21   2    7.57    6.56
  -1 -21  -2    6.42    7.44
   1  21   2    5.64    8.89
  -1  21  -2    1.85   12.34
  -1  21  -2   -1.12    5.35
   1  21   2    2.10    5.57
  -1  21  -2    4.02    5.84
  -1  21  -2   -0.26    7.16
   1 -21   2   -6.71    6.51
  -1 -21  -2   -4.25    6.44
   1  21   2   -8.64    4.78
  -1 -21  -2    6.54    6.48
   1  21   2   11.27    9.00
  -1  21  -3   51.80   17.47
   1  21   3   85.72   14.18
   1 -21   3   96.81   11.69
   1 -21   3  116.57   13.46
  -1  21  -3   87.69   11.50
   1  21   3   67.64   12.15
  -1  21  -3  103.13   11.75
   1  21   3  101.15   14.43
   1 -21   3   74.14   12.61
  -1 -21  -3   70.74   11.27
  -1 -21  -3   70.30   11.39
  -1  21  -3   66.95   12.10
   1  21   3   97.98   13.20
   1  21   4   11.01    8.29
   1  21   4    1.34    7.91
   1  21   4    4.28    8.51
  -1 -21  -4   -8.84    7.41
   1  21   4    5.72    7.98
  -1  21  -4    5.24    8.41
   1 -21   4    3.68    8.37
  -1  21  -4   11.04   14.29
  -1 -21  -4    2.43    6.46
  -1 -21  -5   13.46    9.10
   1  21   5    1.27    8.25
  -1  21  -5    0.42    8.81
   1 -21   5   -3.69    8.38
  -1 -21  -5  -13.58    7.15
   1  21   5   -9.47    7.56
  -1  21  -5  -20.37   12.36
   1  21   5   -7.73    6.24
   1 -21   6   17.90   11.26
  -1 -21  -6   22.29   11.04
   1  21   6   23.88   10.89
   1  21   6   19.15   10.56
  -1 -21  -6   24.11   10.75
  -1  21  -6   30.93   12.07
   1  21   6   21.34   13.17
   1 -22  -6  -10.08    7.80
  -1  22   6    0.24    8.45
  -1  22   6   -5.06    9.37
  -1  22   6    2.11   12.32
   1  22  -6   -3.74   14.21
   1 -22  -6   11.79    8.35
  -1 -22   6    3.48   10.63
   1 -22  -5    2.87    8.40
   1  22  -5   -1.15    8.62
   1 -22  -5   16.49    8.25
  -1  22   5   -2.82    8.14
  -1  22   5    6.53    9.61
   1  22  -5    3.51   14.11
  -1  22   5   18.82    9.05
  -1  22   5   24.29    9.39
  -1 -22   5   -5.06    9.83
  -1  22   4    4.42    6.78
   1 -22  -4    0.05    6.28
  -1  22   4    8.37    9.01
  -1  22   4    7.34    8.01
  -1  22   4   -2.86    8.43
   1  22  -4   -5.54   14.49
   1  22  -4    4.72    8.27
  -1 -22   4   22.89   10.10
   1 -22  -4    8.51    7.86
   1 -22  -3   55.90   11.08
   1 -22  -3   30.22    9.59
  -1  22   3   64.37   11.44
   1  22  -3   47.31    9.93
  -1 -22   3   58.86   12.11
  -1  22   3   45.94   10.71
   1  22  -3   65.95   18.26
  -1  22   3   79.34   12.03
  -1  22   3   61.31   13.12
  -1  22   2  119.58   14.95
   1  22  -2  114.23   13.02
  -1 -22   2  107.10   12.28
   1 -22  -2   87.43   12.69
   1  22  -2  103.54   12.16
  -1 -22   2  111.27   15.49
  -1  22   2  114.20   13.70
   1  22  -2  114.97   20.13
   1 -22  -2  111.51   13.79
  -1  22   2   86.58   14.16
   1  22  -1   25.30    7.42
   1 -22  -1   16.14    8.80
  -1  22   1   36.39    9.32
  -1 -22   1   12.18    7.42
   1  22  -1    6.18   12.42
  -1  22   1   17.19    9.18
  -1  22   1   25.15    8.16
   1  22  -1   14.88    7.14
  -1 -22   1    9.50    8.21
   1 -22  -1   29.46    9.47
   1  22   0   47.95    9.80
  -1 -22   0   41.48    9.36
   1 -22   0   43.56    9.39
  -1  22   0   63.12   12.98
   1 -22   0   27.17    9.00
  -1  22   0   44.88    9.33
  -1 -22   0   41.49    9.98
  -1  22   0   32.25    8.22
  -1  22   0   43.06    9.26
   1  22   0   46.41    8.96
   1  22   0   24.18   12.18
  -1 -22  -1   62.00   11.05
  -1  22  -1  103.44   16.51
   1  22   1   90.31   12.90
   1  22   1   90.82   11.76
   1 -22   1   99.45   12.32
   1  22   1  106.53   13.11
   1 -22   1   69.90   12.97
  -1 -22  -1   94.02   12.43
  -1  22  -1   86.27   12.41
  -1  22  -1  103.24   12.76
  -1  22  -1   83.56   12.37
   1  22   1  102.89   16.14
  -1  22  -2   98.05   16.91
   1 -22   2  116.66   13.86
   1 -22   2   67.03   12.72
  -1 -22  -2   98.80   13.05
  -1 -22  -2  125.66   13.81
  -1  22  -2   89.23   13.42
   1  22   2   99.69   14.31
  -1  22  -2   89.13   11.81
   1  22   2   92.04   15.13
  -1 -22  -2  102.97   13.67
  -1  22  -2   82.20   11.52
   1  22   2   99.51   12.35
   1  22   2  106.35   13.60
   1 -22   2  101.47   12.12
   1 -22   3  121.79   16.23
   1  22   3  122.48   16.57
  -1 -22  -3  122.43   15.23
  -1  22  -3  141.39   17.09
  -1  22  -3  131.52   14.02
  -1 -22  -3  112.65   14.41
   1 -22   3  188.46   17.46
   1 -22   3  144.34   14.66
  -1  22  -3  127.33   13.65
  -1  22  -3  149.03   21.93
   1  22   3  109.94   14.31
   1  22   3  117.93   15.59
   1  22   3  116.76   14.19
   1  22   4    4.09    8.73
  -1 -22  -4   -1.90    6.28
   1 -22   4   -8.66    7.97
  -1  22  -4   -1.26    7.99
  -1  22  -4   -4.93   13.66
  -1 -22  -4   -7.87    6.09
   1  22   4   13.39    8.73
   1  22   4   23.15    9.29
   1  22   4   10.49    8.72
   1  22   5   -8.22    9.20
  -1  22  -5   -5.41    9.37
  -1 -22  -5   -0.06    7.82
  -1  22  -5  -20.82   16.62
   1  22   5    0.55    8.42
   1 -22   5   -0.34    9.03
   1  22   5    6.35    9.61
  -1 -22  -5   -6.15    6.04
   1  22   6    2.83    9.05
  -1 -22  -6   -0.24    9.03
  -1  22  -6   12.83   10.73
   1  22   6   12.97   10.07
   1 -22   6   -0.06   10.49
  -1 -22  -6    0.93    8.23
   1 -23  -6   -4.29    9.18
  -1  23   6    8.76   10.29
   1 -23  -6  -14.32    7.62
  -1  23   6    8.52   10.77
  -1 -23   6    0.23   10.48
   1  23  -6   -5.92   14.64
   1 -23  -5   -4.59    6.49
  -1  23   5   -4.05    8.18
  -1  23   5   11.68    9.35
  -1  23   5  -12.74    9.16
  -1  23   5   13.44   10.13
  -1 -23   5   21.05   11.73
   1 -23  -5    1.74    8.63
   1  23  -5    3.36   16.27
   1 -23  -4    8.71    8.45
   1 -23  -4    9.21    9.07
  -1  23   4   10.09    8.33
   1  23  -4   14.47    8.69
  -1  23   4    1.93    8.75
  -1 -23   4    9.97    9.07
  -1  23   4    9.74    8.12
   1  23  -4  -24.45   13.11
  -1  23   4   10.65    9.71
  -1  23   3   21.89    8.54
   1 -23  -3    1.45    6.98
  -1  23   3    3.19    8.36
   1  23  -3   -1.36    7.38
   1  23  -3   25.48   16.93
  -1  23   3    0.81    8.96
   1 -23  -3   -0.56    6.27
  -1 -23   3    6.32    9.12
  -1  23   2    7.02    9.09
  -1 -23   2   -3.96    7.92
  -1  23   2   -2.65    5.91
   1 -23  -2    4.87    7.50
   1  23  -2    0.01    5.92
   1 -23  -2    5.30    7.42
  -1  23   2    9.41    8.30
   1  23  -2    2.07   13.36
  -1 -23   2   -5.41    6.97
   1  23  -2   -2.19    6.53
  -1  23   1   -3.85    5.91
  -1 -23   1    8.43    7.82
   1  23  -1    2.92    5.79
  -1  23   1    6.97    6.76
   1 -23  -1   -1.00    7.70
   1  23  -1    7.61    7.14
  -1  23   1   -3.86    9.29
  -1 -23   1    0.25    6.37
   1 -23  -1   -6.56    6.02
   1  23  -1   -4.76   11.49
   1  23   0    6.14    6.46
   1 -23   0    0.63    6.33
  -1 -23   0   -0.09    6.54
  -1 -23   0    5.06    8.19
  -1  23   0   10.19    7.74
   1  23   0    8.49    6.38
  -1  23   0    7.82    7.03
   1 -23   0   12.72    8.39
  -1  23   0    6.23    6.73
  -1  23   0    1.87    8.68
   1  23   0    3.72   10.89
  -1 -23  -1   54.28   10.71
   1  23   1   93.75   13.59
  -1  23  -1   74.76   11.91
  -1  23  -1   48.42   10.17
   1 -23   1   77.12   12.04
  -1 -23  -1   69.65   12.19
   1  23   1   77.87   14.64
   1 -23   1   52.27   11.91
  -1  23  -1   55.22   14.10
   1  23   1   69.83   10.41
  -1  23  -1   58.61   10.57
  -1  23  -2    4.82    7.54
  -1 -23  -2    0.81    7.99
  -1  23  -2   12.09   12.51
   1 -23   2    1.76    7.56
  -1  23  -2    8.32    7.46
  -1 -23  -2    6.01    7.20
   1  23   2   -3.33    5.77
   1  23   2    6.63    7.35
  -1 -23  -2    8.77    7.68
   1 -23   2   15.23    8.76
   1  23   2    5.74   10.15
   1 -23   2    8.98    8.39
   1  23   2   -8.05    8.31
  -1  23  -2    6.69    6.35
   1 -23   3    4.90    9.20
  -1 -23  -3    5.70    7.35
   1  23   3    2.71    8.69
   1  23   3    5.13    9.33
  -1 -23  -3   -1.54    7.13
  -1  23  -3   16.05    8.87
   1  23   3    2.59    6.57
  -1  23  -3    0.20    6.71
   1  23   3   10.83    7.89
  -1  23  -3    7.78    6.62
  -1  23  -3   18.49   15.52
   1 -23   4   20.22   10.43
  -1 -23  -4    0.87    6.47
   1  23   4   -3.41    7.24
   1  23   4   13.56    8.86
  -1  23  -4   11.41   17.20
  -1  23  -4    5.25    9.52
   1  23   4    8.05    9.32
   1  23   4    6.37    7.14
  -1 -23  -4   20.17    8.37
   1  23   5   20.63   10.36
  -1 -23  -5   16.04    9.06
  -1 -23  -5    5.74    8.51
  -1  23  -5   19.08   10.50
   1  23   5    8.72   11.58
   1 -23   5    1.02   10.46
   1  23   5   10.90   10.08
   1  23   6   11.16   10.10
   1 -23   6   12.66   11.27
  -1 -23  -6   -2.87    8.76
  -1 -23  -6    9.19   10.86
  -1  23  -6   10.03   10.68
   1  23   6   26.18   11.57
   1  24  -6  -17.93   15.47
   1 -24  -6   -2.11    8.89
  -1  24   6   -0.21   10.39
  -1  24   6   -4.85    9.74
  -1 -24   6   14.18   11.51
   1 -24  -6    7.59   11.44
  -1 -24   5    6.14   11.36
  -1  24   5    1.89    9.06
   1 -24  -5   -0.38    8.79
   1  24  -5   -2.05   16.03
  -1  24   5    2.02    9.28
  -1  24   5   14.73   10.75
   1 -24  -5    4.12    8.61
  -1  24   5   -1.29    9.67
   1  24  -4   26.09   10.54
  -1 -24   4   25.73   12.03
   1  24  -4   30.23   17.70
  -1  24   4   18.49    9.51
  -1  24   4   42.75   12.02
  -1  24   4   49.86   13.02
   1 -24  -4   22.50   10.76
   1 -24  -4   31.90   10.41
   1 -24  -3    0.66    7.15
  -1 -24   3   -1.54    9.19
   1  24  -3   20.45    9.01
  -1  24   3   21.34   11.14
   1 -24  -3    7.32    7.71
  -1  24   3   15.74    9.11
  -1  24   3   17.15    8.12
   1  24  -3   17.37   16.83
   1 -24  -2   45.69   10.95
   1  24  -2   35.17    9.10
   1  24  -2   51.73   17.08
  -1  24   2   46.76   11.95
  -1 -24   2   37.23   11.39
   1 -24  -2   31.15   10.05
  -1 -24   2   25.84   11.40
  -1  24   2   44.72    9.47
   1  24  -2   48.52   10.01
  -1  24   2   48.46   11.11
   1 -24  -1    5.93    7.44
  -1  24   1    1.31    8.54
  -1  24   1   -4.42    6.62
   1  24  -1   -1.57   11.04
   1 -24  -1   -0.48    7.23
   1  24  -1    2.15    7.02
  -1  24   1   -7.26    5.54
  -1 -24   1   -6.78    6.76
   1  24  -1    3.20    6.86
  -1 -24   1    5.49    8.19
  -1 -24   0   16.02    8.14
  -1  24   0   24.37    8.73
  -1  24   0   19.00    7.95
   1  24   0    9.49    6.40
   1 -24   0    3.19    8.28
  -1 -24   0   20.88    8.81
   1 -24   0    5.96    8.00
  -1  24   0   21.86   11.21
   1  24   0    3.44   10.10
   1  24   0   34.09    9.03
  -1 -24  -1   13.80    7.99
  -1  24  -1    4.49    6.83
  -1 -24  -1    9.82    7.22
  -1  24  -1   16.04    7.73
   1  24   1   20.39   11.85
  -1  24  -1   20.90   11.39
  -1  24  -1   15.42    8.16
   1 -24   1   -1.09    6.93
   1  24   1   11.62    7.89
   1 -24   1   11.86    8.98
   1  24   1   11.43    7.17
  -1  24  -2   95.94   12.64
   1  24   2   94.86   15.71
  -1 -24  -2   82.59   13.48
   1 -24   2   64.99   13.27
   1  24   2   48.75   11.18
   1 -24   2   84.81   13.06
  -1 -24  -2   58.77   11.40
  -1  24  -2   69.73   15.94
   1 -24   2   68.88   11.64
  -1  24  -2   68.15   12.42
  -1  24  -2   80.67   12.10
   1  24   2   73.36   14.13
   1  24   2   64.28   11.22
  -1 -24  -2  104.94   14.31
  -1 -24  -3   21.59    9.47
   1  24   3   23.41    9.45
   1 -24   3   16.88   11.15
   1  24   3   23.81   10.21
  -1  24  -3   16.37    9.57
   1  24   3   15.05    8.61
  -1 -24  -3   17.59    8.45
  -1  24  -3   30.35   15.47
  -1  24  -3    7.23    8.76
   1  24   3   19.83   10.83
   1  24   4    1.57    8.34
  -1 -24  -4    3.81    8.13
  -1  24  -4   26.12   17.96
  -1 -24  -4    8.03    8.36
  -1  24  -4   -9.34    7.76
   1  24   4   10.03    9.90
   1  24   4   -2.77    7.38
   1  24   4   20.93   10.32
   1 -24   4    0.62    8.19
   1  24   5    3.45   10.67
  -1  24  -5   19.20   11.30
  -1 -24  -5    7.21    9.01
   1  24   5   21.77   10.80
  -1 -24  -5   -6.63    8.50
   1  24   5    3.58   10.58
   1 -24   5    0.73   10.96
   1 -25  -5   12.56    9.85
  -1  25   5    3.57    9.35
  -1  25   5   -6.65    9.07
  -1 -25   5   -3.98   11.09
   1  25  -5   -0.75   22.17
   1 -25  -5   -9.78    7.24
  -1  25   4   -3.11    8.71
  -1  25   4    2.76    9.47
   1 -25  -4   -1.41    7.32
   1 -25  -4   -9.49    7.85
  -1 -25   4    2.31    9.35
   1  25  -4   20.12   18.62
  -1  25   4   -6.73    9.15
  -1  25   3   25.95    9.89
  -1 -25   3   -7.39    9.35
   1 -25  -3    7.96   10.25
   1  25  -3    9.27   16.60
   1 -25  -3   15.45    8.58
  -1  25   3    9.81    9.92
  -1  25   3   17.89    9.40
   1  25  -3   11.33    8.08
   1  25  -2   49.31   10.43
  -1  25   2   28.88    9.61
   1 -25  -2   31.74   10.09
  -1  25   2   37.48   10.94
  -1  25   2   16.95    8.08
   1 -25  -2   23.66    9.08
  -1 -25   2   23.81   10.61
   1  25  -2   36.09   15.94
   1  25  -1   -9.01    9.87
  -1 -25   1   -9.15    8.18
  -1  25   1    5.26    7.29
   1 -25  -1   -6.61    7.82
  -1  25   1   -4.13    6.35
   1 -25  -1    3.58    6.93
   1  25  -1    3.59    6.16
   1  25  -1    9.73    7.33
  -1  25   1    7.41   10.13
  -1 -25   1   -1.85    8.36
  -1  25   0   35.64   12.31
  -1  25   0   27.54    9.00
   1  25   0   12.89   10.88
   1  25   0   38.47    9.53
   1 -25   0   29.61    9.81
   1 -25   0   23.88    8.64
   1  25   0   23.33    9.06
  -1  25   0   62.37   12.25
  -1 -25   0   25.59    9.66
  -1 -25   0   21.60    8.97
   1 -25   1   14.04    8.18
  -1  25  -1   43.21   10.15
  -1 -25  -1    9.95    7.63
   1 -25   1   20.71   10.06
  -1  25  -1   24.89    9.54
   1  25   1   23.37   11.56
   1  25   1   15.25    7.45
  -1 -25  -1    9.37    8.10
  -1  25  -1   22.50    8.59
  -1  25  -1   10.77   11.36
   1  25   1   33.31    9.32
  -1  25  -2   60.87   15.85
   1  25   2   57.58   11.13
   1 -25   2   58.47   12.35
  -1  25  -2   42.40   10.11
   1 -25   2   42.38   10.34
  -1  25  -2   59.84   11.71
   1  25   2   43.61   12.17
  -1 -25  -2   75.75   12.76
   1  25   2   72.94   13.65
  -1 -25  -2   43.95   10.63
   1 -25   2   68.09   14.15
  -1 -25  -2   54.92   12.00
  -1  25  -2   53.35    9.99
   1  25   3   17.66   10.02
   1  25   3   12.64    8.48
  -1 -25  -3   -2.29    9.16
  -1  25  -3   17.39   15.77
  -1 -25  -3    1.24    6.98
   1  25   3   24.93   10.80
  -1  25  -3  -13.98    7.14
   1 -25   3    2.90    8.85
   1  25   3   12.76    9.95
   1  25   4    4.05    9.87
   1  25   4   -5.89    7.26
  -1 -25  -4   11.12    8.77
  -1 -25  -4   -1.09    9.01
  -1  25  -4   -0.56    8.04
  -1  25  -4   17.15   18.78
   1 -25   4    7.08   10.14
   1  25   4    6.58    9.06
   1  25   4   -6.22    8.49
  -1 -25  -5   -2.94    8.72
   1  25   5   21.81   12.51
   1  25   5   14.64   10.60
  -1  25  -5   18.61   11.43
  -1 -25  -5   11.15    9.57
   1 -25   5   23.02   12.04
   1 -26  -5  -10.60    8.49
   1  26  -5    2.57   18.77
  -1  26   5    4.11   10.74
  -1 -26   5   -6.31   10.73
  -1  26   5    7.44    9.61
   1 -26  -5    2.23    9.77
  -1  26   4   12.06   10.04
  -1  26   4   38.42   13.77
   1 -26  -4   21.48   10.15
  -1  26   4   20.31    9.79
  -1 -26   4   14.94   10.75
   1  26  -4   36.44   20.16
   1 -26  -4    9.53    9.91
   1 -26  -3    3.24    9.31
  -1  26   3  -11.61    8.10
   1  26  -3   -1.26   17.23
   1  26  -3   -0.41    7.79
  -1 -26   3    7.08   10.57
   1 -26  -3   -7.27    6.55
  -1  26   3  -11.41    8.84
  -1  26   3    6.87    8.05
   1 -26  -2   35.58   11.22
   1  26  -2   31.74   14.91
  -1  26   2   41.63   11.60
   1 -26  -2   32.40   10.23
  -1  26   2   23.35   12.39
  -1  26   2   17.09    8.33
   1  26  -2   21.07    8.68
  -1 -26   2   32.16   11.67
  -1  26   1   -0.66    6.81
  -1  26   1   -2.62    6.86
   1  26  -1   -2.60   11.53
   1 -26  -1    5.65   10.27
  -1  26   1    6.25    9.67
  -1 -26   1    0.20    7.74
  -1 -26   1   -2.21    7.78
   1  26  -1   -5.94    7.38
   1  26  -1    0.84    7.22
   1 -26  -1    4.08    7.23
  -1  26   0  -12.70    9.30
  -1 -26   0   12.54    8.68
  -1  26   0    0.73    7.57
   1  26   0    9.40    8.46
   1  26   0    0.12    6.82
  -1  26   0    7.59    7.25
   1 -26   0   -7.88    8.24
   1 -26   0    4.29    7.39
  -1 -26   0    9.96    8.54
   1  26   0    7.95   11.28
   1 -26   1    7.53    8.76
   1  26   1    9.03    7.29
  -1  26  -1   -6.27    6.59
   1 -26   1  -10.18    7.51
  -1  26  -1    7.15    8.30
  -1 -26  -1   -6.74    8.15
  -1  26  -1   20.38    9.21
  -1 -26  -1    6.33    7.37
   1  26   1   -9.08    5.75
   1  26   1    6.66   10.52
  -1  26  -1    3.07   10.91
   1 -26   2    6.63    8.82
   1 -26   2   10.90   10.17
  -1 -26  -2    7.62    8.18
   1  26   2   12.42    8.01
  -1  26  -2    2.51    7.89
  -1 -26  -2   21.61   10.55
  -1  26  -2    9.99   12.76
   1 -26   2   13.81   10.44
   1  26   2    7.40   10.77
  -1  26  -2   -1.68    8.93
  -1  26  -2   24.61   10.07
   1  26   2    6.51    8.28
  -1 -26  -3   -1.50    8.05
   1  26   3    4.90    9.81
  -1 -26  -3   -3.51    8.46
   1 -26   3    9.04    8.89
  -1  26  -3   -3.57   12.93
   1  26   3    9.94   10.24
   1  26   3    2.75    7.65
  -1  26  -3   25.70   10.12
   1  26   4   15.67   10.47
   1  26   4   -5.77   14.54
  -1  26  -4    5.04    9.32
  -1  26  -4  -11.84   21.25
   1  26   4    3.45    8.77
   1 -26   4    0.24    9.26
  -1 -26  -4    9.42    9.15
  -1 -26  -4    3.60    8.91
   1  26   4    9.52   13.10
  -1 -26  -5    3.33   10.45
  -1 -26  -5    5.42    9.52
   1  26   5   -9.96    9.09
   1  26   5   18.57   12.33
  -1  26  -5   18.32   11.49
   1 -26   5   15.49   12.65
  -1  27   4   10.50   10.29
   1  27  -4   -5.21   18.99
  -1  27   4    0.00    9.10
  -1 -27   4   20.68   12.47
   1 -27  -4   13.64   10.75
   1 -27  -4   -2.96    8.99
   1  27  -3   13.40   16.61
   1 -27  -3   -8.21    8.80
  -1  27   3   -1.12    7.78
  -1  27   3   -3.92   10.57
   1 -27  -3    1.48    8.35
  -1  27   3   15.81   10.62
  -1 -27   3    1.04   10.09
   1 -27  -2   -3.58   10.37
  -1  27   2   11.61    8.62
   1 -27  -2   23.35   12.71
   1  27  -2   16.89   14.48
   1  27  -2   21.52    9.93
  -1  27   2   10.61   10.59
  -1 -27   2   30.20   11.52
  -1  27   2   -3.35    9.39
  -1 -27   1   -2.02    9.58
  -1  27   1    4.87    6.60
   1 -27  -1    7.14    8.42
  -1 -27   1   13.07   10.03
   1 -27  -1    8.15    8.70
   1  27  -1   -0.88   11.52
   1  27  -1   11.58    8.19
   1  27  -1   12.38    9.08
  -1  27   1    5.94    6.93
  -1  27   1    7.92   10.49
  -1  27   0   29.27   10.45
   1  27   0   49.04   11.69
   1 -27   0   34.14   10.16
  -1 -27   0   31.44   10.45
   1  27   0   38.48   10.50
  -1  27   0   32.72   10.00
   1 -27   0   20.13   10.27
  -1  27   0   29.48   12.07
  -1 -27   0   43.60   11.79
   1  27   0   24.56   12.21
  -1 -27  -1   -7.32    7.88
  -1 -27  -1   -6.26    8.23
   1 -27   1   -3.64    7.65
  -1  27  -1   -1.46    7.63
   1 -27   1    3.30    9.83
   1  27   1    8.39    6.74
  -1  27  -1   18.14   11.94
  -1  27  -1    2.62    7.94
   1  27   1   18.47   11.74
   1  27   1   -3.86    6.94
  -1  27  -2   22.45    9.33
   1  27   2    9.80    9.20
   1  27   2   -3.78    9.69
  -1  27  -2   11.38    9.36
  -1 -27  -2   10.95    8.84
   1  27   2    0.45    7.48
   1 -27   2    8.05    9.30
  -1  27  -2   32.38   10.42
  -1 -27  -2   25.68   11.11
   1 -27   2   13.02   10.72
   1 -27   2   29.24   14.55
  -1  27  -2    1.57   11.86
  -1  27  -3   11.06    9.25
  -1  27  -3    0.71   13.50
   1 -27   3   -5.18   10.18
  -1 -27  -3    8.87    9.03
   1  27   3   -9.12    9.31
   1  27   3  -11.94    7.15
  -1 -27  -3   -6.05    8.82
   1  27   3   -6.70    9.28
  -1  27  -4    8.19    9.48
  -1 -27  -4   14.09   10.31
   1  27   4   11.40    9.21
  -1 -27  -4    2.08    9.10
   1  27   4   -0.36    9.52
   1 -27   4   12.71   11.95
  -1  28   4    6.91    9.87
   1  28  -4   21.54   20.12
  -1 -28   4   -7.87   11.52
  -1  28   4   10.49    9.62
   1 -28  -4    5.25    9.97
   1 -28  -4    5.58   11.38
   1  28  -3    2.83   16.09
  -1 -28   3   -4.19   11.83
  -1  28   3   -0.14    9.14
   1 -28  -3   -9.95    8.83
   1 -28  -3    0.33   11.13
  -1  28   3    5.32    8.50
   1  28  -2   -1.07   13.38
  -1  28   2   17.70   11.40
  -1  28   2   33.86   10.41
   1  28  -2    6.52    9.24
  -1 -28   2    7.68   10.20
  -1  28   2   19.94   11.93
   1 -28  -2    5.97    9.95
  -1 -28   1    5.56    9.57
  -1  28   1    3.73    8.56
  -1  28   1    9.92    8.17
   1 -28  -1   -3.79    7.52
   1  28  -1   -6.69   10.96
  -1 -28   1   -6.04    8.83
   1  28  -1    1.21    9.29
   1 -28  -1    3.72   10.59
  -1  28   1    7.53   11.18
   1  28  -1   -2.07    7.89
  -1 -28   0    6.18    8.81
   1  28   0   16.49   12.20
  -1  28   0    0.23    8.78
  -1 -28   0   -5.53    8.92
   1  28   0   15.03    8.46
  -1  28   0   -1.98    7.11
   1 -28   0   -4.61    8.57
  -1  28   0  -11.51   10.06
   1  28   0   -0.96    7.70
   1 -28   0    6.76    8.98
   1  28   1    4.99    8.92
  -1  28  -1   12.22   10.31
  -1 -28  -1    7.63    8.94
  -1 -28  -1   10.76    9.65
   1  28   1    4.54   11.44
   1 -28   1    6.15    9.14
  -1  28  -1    1.44   11.48
   1 -28   1    4.10    9.19
  -1  28  -1   16.18    8.57
   1  28   1    2.96   11.89
  -1 -28  -2   52.84   13.44
  -1  28  -2   59.23   17.74
  -1 -28  -2   34.62   11.47
   1  28   2   74.32   15.17
  -1  28  -2   49.02   12.48
   1  28   2   33.68   11.37
  -1  28  -2   43.88   11.82
   1 -28   2   34.33   12.63
   1  28   2   58.14   14.87
   1 -28   3    3.90   10.13
  -1  28  -3  -15.25    7.97
  -1 -28  -3  -10.09   10.69
   1  28   3   10.40   11.09
  -1 -28  -3   -3.72    9.32
  -1  28  -3    7.44   14.95
   1  28   3   -0.12    8.57
  -1  28  -4   -1.57    9.59
  -1 -29   3   -7.01   10.97
  -1  29   3   -0.61    8.81
   1 -29  -3   -3.07    9.60
   1 -29  -3    0.11   10.43
   1  29  -3   20.04   17.18
  -1  29   3    5.86    9.93
   1  29  -2   25.88   15.49
  -1  29   2   14.61    8.97
   1 -29  -2    6.94    9.53
  -1  29   2   14.55   13.90
  -1 -29   2    4.84   11.89
  -1  29   2   10.61   10.43
  -1  29   1    8.77   11.44
   1 -29  -1   -3.36   10.31
  -1 -29   1    6.59   14.49
  -1 -29   1   -9.43    9.40
   1  29  -1    7.33   10.95
   1 -29  -1   28.35   11.83
  -1  29   1   -5.60    8.97
   1  29  -1   19.31   13.14
  -1  29   1   -9.69    6.94
   1  29  -1    4.34    8.16
  -1 -29   0    6.53   10.10
   1  29   0   23.01   10.16
   1  29   0   38.32   14.75
  -1  29   0   -4.25   10.82
  -1 -29   0   -2.73   10.41
  -1  29   0   -1.55    9.58
  -1  29   0   13.78   10.06
   1 -29   0    6.05   10.76
   1  29   0    6.70    8.30
   1 -29   0   10.52    9.20
  -1 -29  -1    8.71   10.19
   1 -29   1  -10.67    9.81
  -1  29  -1    8.17   11.99
  -1  29  -1   21.33    9.68
  -1  29  -1   10.25    9.22
   1 -29   1   10.28   10.55
  -1 -29  -1    7.44   10.03
   1  29   1   -8.98    8.26
   1 -29   1    5.36   11.25
   1  29   1   -2.72   10.06
   1  29   1   -1.65    8.79
   1  29   2    8.87   10.92
  -1 -29  -2    8.47   13.06
  -1  29  -2   24.21   14.78
   1 -29   2   22.62   12.05
   1  29   2    9.07    8.83
  -1 -29  -2   -6.77    9.43
  -1  29  -2   14.64    9.56
   1  29   2   -1.43   10.50
  -1 -29  -3    1.42   10.64
  -1 -29  -3   -3.03   10.65
  -1  29  -3   -0.94   17.57
  -1  29  -3    0.69    8.08
   1  29   3    7.47   10.38
   1 -29   3   -0.94   11.73
   1  29   3   -6.30    8.36
   1  30  -2   35.53   17.20
  -1 -30   2   -2.19   12.01
   1 -30  -2    5.69   11.38
   1 -30  -2   15.50   11.05
  -1  30   2    1.09   10.93
  -1  30   2    9.74    8.78
  -1  30   1   -0.76   11.27
  -1  30   1  -15.08    7.36
  -1  30   1    6.89   12.94
   1  30  -1   -0.71    9.07
   1 -30  -1   -9.67    9.05
  -1 -30   1    0.37   10.88
   1 -30  -1   30.14   12.20
   1  30  -1   19.79   13.78
   1  30   0   12.10    9.01
  -1  30   0   -2.67   11.84
   1 -30   0   10.05   11.07
  -1  30   0   -0.33   11.76
   1 -30   0   -6.23    9.23
  -1 -30   0    4.76   11.37
   1  30   0   10.02   12.66
  -1  30   0   -3.88    7.43
  -1 -30   0    6.74   10.88
   1  30   0    1.48    9.86
   1  30   1   -0.88   11.53
   1 -30   1   25.11   14.54
  -1 -30  -1  -11.04   10.50
   1 -30   1   -0.67   13.11
   1 -30   1    7.86   10.39
  -1 -30  -1   12.29   11.10
  -1  30  -1   -0.22    8.83
   1  30   1   -4.46    9.99
   1  30   1   -1.45    7.35
  -1  30  -1   15.97   10.69
  -1  30  -1   11.32   12.64
  -1  30  -2   54.85   17.79
  -1  30  -2   43.84   13.33
   1 -30   2   66.67   16.60
  -1 -30  -2   51.33   14.49
  -1 -30  -2   50.61   14.40
   1  30   2   94.10   15.03
   1  30   2   74.88   16.77
   2   0  -9  -21.84    8.81
  -2   0   9    4.94    8.40
  -2   0   9    2.92    9.38
   2   0  -9   -2.96    7.77
  -2   0   8   -8.36    5.90
  -2   0   8   -0.63    7.50
   2   0  -8   -0.38    6.58
   2   0  -8   -0.31    7.86
  -2   0   7   -1.59    6.18
   2   0  -7   -4.97    6.20
  -2   0   7  -12.16    5.81
   2   0  -7   -1.03    6.05
  -2   0   6  164.11   15.51
  -2   0   6  202.16   18.25
   2   0  -6  165.30   14.95
   2   0  -6  194.23   12.89
  -2   0   6  166.51   15.40
   2   0  -6  182.15   14.05
   2   0  -5    4.75    4.85
   2   0  -5    7.72    5.13
  -2   0   5    7.94    4.55
   2   0  -5   -4.45    3.80
  -2   0   5   -1.24    4.35
  -2   0   5   -1.54    3.96
  -2   0   5   -2.32    3.25
  -2   0   4   38.16    6.48
   2   0  -4   38.75    5.06
   2   0  -4   29.83    5.96
  -2   0   4   31.36    6.08
   2   0  -4   34.88    5.78
  -2   0   4   34.00    4.75
  -2   0   4   33.57    4.93
  -2   0   3    0.46    3.55
   2   0  -3    0.98    3.08
  -2   0   3   -1.65    3.33
   2   0  -3    0.35    2.33
  -2   0   3    1.65    2.84
   2   0  -3    0.18    3.07
  -2   0   3   -0.33    2.01
   2   0  -2 3995.28  138.93
  -2   0   2 3822.01  141.31
   2   0  -2 3798.35  136.13
   2   0  -2 3720.65  149.32
   2   0  -2 3720.51  143.24
  -2   0   2 3810.32  149.39
  -2   0   2 3635.82  143.59
  -2   0   1    1.44    2.29
  -2   0   1   -1.40    2.45
  -2   0   1   -1.65    1.95
  -2   0   1   -2.83    1.24
   2   0  -1   -0.73    1.35
   2   0  -1   -0.10    1.76
   2   0  -1   -1.03    1.21
  -2   0   0 4200.02  173.92
   2   0   0 4403.78  173.94
  -2   0   0 4488.01  161.70
   2   0   0 4405.78  165.35
  -2   0   0 4557.01  163.63
  -2   0  -1   -1.45    2.84
  -2   0  -1   -1.94    2.12
   2   0   1   -2.03    3.24
   2   0   1    7.23    2.92
  -2   0  -1   -1.66    2.42
   2   0   2    4.37    3.02
  -2   0  -2   -0.57    3.95
  -2   0  -2   -0.78    3.40
   2   0   2    5.41    3.23
   2   0   2   -0.57    3.56
   2   0   2   -2.56    3.11
   2   0   3   -0.50    3.30
  -2   0  -3   -7.06    4.20
   2   0   3    1.92    3.34
   2   0   3    0.08    2.98
   2   0   3   -5.03    3.73
  -2   0  -3    2.58    3.66
  -2   0  -4  176.66   15.77
   2   0   4  184.93   12.32
   2   0   4  175.39   12.81
   2   0   4  163.13   13.59
   2   0   4  163.33    9.96
  -2   0  -4  164.55   12.68
  -2   0  -5   -4.28    5.34
  -2   0  -5   -1.31    4.96
   2   0   5    5.93    5.10
   2   0   5   -3.42    4.22
   2   0   5    0.96    5.50
   2   0   6   -2.43    5.90
   2   0   6   -1.55    5.66
  -2   0  -6    8.23    4.78
  -2   0  -6   -2.75    7.18
  -2   0  -6    5.96    5.71
   2   0   6    3.31    5.64
  -2   0  -7    1.30    6.84
  -2   0  -7    4.02    6.12
   2   0   7   -5.41    6.46
   2   0   7    6.33    6.62
   2   0   7   -6.19    7.10
  -2   0  -7    2.69    7.06
   2   0   8    4.55    7.79
  -2   0  -8   16.99   10.02
   2   0   8   -5.97    7.74
  -2   0  -8   -1.09    7.61
   2   0   9    7.88    8.48
  -2   0  -9    4.33   10.64
  -2   0  -9  -11.53   10.17
   2   0   9    4.87    9.20
   2  -1  -9   -7.11    9.06
  -2   1   9   -2.72    7.81
   2  -1  -9   -5.03    8.39
  -2  -1   9    6.60    8.85
   2   1  -9   -7.23    8.65
  -2  -1   9    0.91    9.17
   2   1  -9   -7.13    9.52
  -2   1   9    9.40    9.73
  -2   1   8  -13.91    6.22
  -2   1   8  -13.51    6.65
   2   1  -8   -1.42    6.75
  -2  -1   8   -6.01    6.30
   2  -1  -8   -7.62    7.80
  -2  -1   8    3.47    7.91
   2   1  -8    4.37    8.11
   2  -1  -8   -3.90    7.45
  -2   1   7   -1.57    6.11
   2   1  -7   -0.25    6.31
  -2   1   7    4.80    7.03
   2   1  -7   -4.99    6.19
  -2  -1   7    1.86    7.31
   2  -1  -7   -3.44    6.25
  -2  -1   7   -0.11    6.11
   2  -1  -7    0.05    5.80
  -2   1   6   66.05    8.60
   2   1  -6   58.86    9.32
  -2   1   6   38.88    9.26
   2   1  -6   51.76    8.89
   2  -1  -6   70.58    9.89
  -2  -1   6   56.99    9.40
   2  -1  -6   37.67    8.00
  -2   1   6   50.35    9.33
   2  -1  -6   50.65    7.75
  -2  -1   6   45.65    8.93
   2  -1  -5    7.17    4.54
  -2  -1   5   12.66    4.55
  -2   1   5   -3.16    4.58
   2  -1  -5    4.66    4.74
   2   1  -5   13.26    4.13
  -2  -1   5    5.65    4.50
  -2  -1   5    4.82    3.69
   2   1  -5    1.21    4.57
  -2   1   5   12.01    4.54
   2  -1  -5    9.10    5.16
  -2   1   5   -1.37    4.35
   2   1  -5    8.45    4.80
  -2   1   5    7.30    4.13
  -2  -1   5    7.05    5.38
   2   1  -4   56.39    7.40
  -2  -1   4   63.61    6.40
  -2   1   4   43.85    6.92
   2   1  -4   60.32    7.12
   2  -1  -4   45.36    6.31
   2  -1  -4   56.18    5.84
  -2   1   4   51.92    5.87
  -2   1   4   58.45    5.79
  -2  -1   4   47.47    6.73
   2  -1  -4   53.07    7.13
   2   1  -4   56.70    5.53
  -2  -1   4   61.84    5.64
  -2   1   4   60.93    8.38
  -2  -1   4   49.50    7.24
   2   1  -3   82.56    7.80
  -2  -1   3   58.17    7.30
   2   1  -3   63.85    6.11
  -2  -1   3   73.02    5.08
  -2   1   3   90.41    8.68
   2   1  -3   73.54    6.23
   2   1  -3   70.38    5.06
  -2   1   3   68.89    7.67
   2  -1  -3   70.20    5.58
  -2  -1   3   81.22    6.68
  -2  -1   3   68.01    7.31
  -2   1   3   80.87    6.15
  -2   1   3   66.33    5.75
   2  -1  -3   56.74    6.01
   2   1  -2 4269.25  155.80
  -2  -1   2 4246.57  164.40
   2  -1  -2 4395.60  156.22
  -2  -1   2 4393.59  162.09
  -2   1   2 4409.30  164.48
  -2  -1   2 4290.99  170.84
   2   1  -2 4402.28  170.86
   2   1  -2 4340.40  164.29
  -2   1   2 4365.05  164.47
  -2   1   2 4412.34  161.77
  -2  -1   2 4320.58  164.39
  -2   1   2 4268.52  171.70
   2  -1  -2 4433.65  159.65
  -2  -1   1  882.40   34.48
   2   1  -1  857.91   34.89
  -2   1   1  888.34   34.68
   2   1  -1  872.55   35.26
  -2  -1   1  871.51   35.29
  -2   1   1  847.39   32.54
  -2   1   1  873.69   33.39
   2   1  -1  932.94   34.75
   2  -1  -1  920.52   35.99
  -2   1   1  847.40   35.91
  -2   1   1  866.84   34.66
  -2   1   1  898.04   34.31
   2   1  -1  898.23   35.27
  -2  -1   1  848.43   34.98
  -2  -1   0  471.75   21.11
  -2   1   0  531.72   20.13
   2   1   0  549.18   21.24
   2  -1   0  479.86   21.22
  -2   1   0  516.75   19.65
  -2  -1   0  473.29   19.56
   2   1   0  484.31   20.70
  -2   1   0  469.04   21.32
  -2  -1   0  501.47   20.06
  -2   1   0  499.66   19.80
  -2   1  -1   22.03    3.89
   2   1   1   14.65    4.06
  -2  -1  -1   18.38    3.78
   2  -1   1   16.09    3.70
   2  -1   1   18.99    3.69
  -2  -1  -1   17.58    3.47
   2   1   1   18.07    3.45
  -2  -1  -1   23.03    3.18
   2   1   1   13.20    2.88
  -2   1  -1   24.96    4.32
  -2   1  -1   17.13    3.38
   2  -1   1   20.02    3.63
  -2  -1  -2  257.69   12.86
  -2   1  -2  266.70   13.01
   2  -1   2  268.92   12.25
  -2   1  -2  270.15   13.56
   2  -1   2  255.62   13.85
   2   1   2  261.30   13.65
   2  -1   2  271.98   12.61
  -2  -1  -2  246.34   11.56
   2   1   2  226.62   13.54
   2   1   2  276.50   12.61
  -2  -1  -2  261.33   12.79
   2  -1   2  251.23   13.23
   2   1   2  247.09   11.75
   2   1   3  297.71   16.27
  -2  -1  -3  301.65   15.36
   2   1   3  315.92   15.56
   2  -1   3  282.51   15.79
  -2  -1  -3  314.44   15.54
   2   1   3  317.35   13.78
  -2   1  -3  296.62   15.31
   2  -1   3  291.48   15.11
   2   1   3  291.19   16.46
   2  -1   3  288.70   14.43
  -2   1  -3  301.13   15.91
   2  -1   3  326.94   16.77
   2   1   4  126.92   11.22
   2   1   4  134.94    8.74
   2  -1   4  147.58   12.48
  -2   1  -4  178.92   13.50
   2  -1   4  151.18   12.53
   2   1   4  142.80   12.08
   2   1   4  163.34   13.40
   2  -1   4  157.72   12.13
  -2   1  -4  140.82   11.41
   2  -1   4  129.25    9.58
  -2  -1  -4  146.24   12.11
  -2  -1  -4  182.54   12.78
   2  -1   5  323.72   19.74
  -2   1  -5  279.55   16.96
   2  -1   5  305.27   18.45
  -2   1  -5  326.67   17.65
  -2  -1  -5  282.29   17.59
   2   1   5  308.50   18.47
   2   1   5  332.20   19.41
  -2  -1  -5  315.73   17.90
   2  -1   5  309.09   15.66
   2  -1   5  286.05   18.24
   2   1   5  296.26   18.91
  -2   1  -5  310.82   18.54
   2   1   6  135.16   14.08
  -2   1  -6  130.07   12.62
   2   1   6  149.94   14.19
   2  -1   6  120.99   13.62
  -2   1  -6  129.81   13.69
  -2   1  -6  148.25   13.41
  -2  -1  -6  111.25   13.08
   2  -1   6  165.67   14.70
   2  -1   6  138.14   13.62
  -2  -1  -6  128.62   12.91
   2   1   6  131.45   13.86
   2   1   7    8.90    7.90
  -2  -1  -7   -8.93    6.38
   2   1   7   -6.15    7.19
   2  -1   7    1.15    7.53
  -2   1  -7   -3.11    8.39
  -2  -1  -7  -12.66    7.27
   2  -1   7   -3.56    6.46
  -2   1  -7    0.80    6.82
  -2  -1  -7   -0.45    6.50
   2   1   7    2.60    6.91
   2  -1   7    2.88    6.97
  -2   1  -7   -7.82    6.24
   2   1   8   49.61   11.96
  -2  -1  -8   31.28   11.53
  -2  -1  -8   38.58   10.86
  -2   1  -8   21.71    9.63
   2   1   8   34.47   10.29
   2  -1   8   38.65   11.50
  -2   1  -8   17.16    9.26
   2  -1   8   16.75    8.99
   2   1   9   15.06   10.25
  -2  -1  -9    3.85   10.38
  -2  -1  -9   -4.61    9.90
  -2   1  -9   13.56   10.48
   2  -1   9   -4.41    7.76
   2  -1   9   -3.67    8.94
  -2   1  -9    8.79   10.07
   2   1   9   -1.14    8.57
   2  -2  -9   -2.44   11.79
   2   2  -9    3.40    9.82
  -2   2   9    6.00    8.76
  -2   2   9   -2.51   10.22
   2  -2  -9   -2.83    8.49
   2   2  -9   -5.24    8.80
  -2  -2   9    2.75    8.79
  -2  -2   8    0.43    6.98
   2  -2  -8   -1.70    6.77
  -2   2   8   -3.04    7.22
  -2  -2   8    8.38    7.81
   2  -2  -8    5.07   10.38
   2   2  -8   17.29    8.95
  -2   2   8  -11.05    7.12
   2   2  -8   -1.02    6.48
  -2  -2   7   11.76    8.50
   2  -2  -7    4.12    5.87
  -2  -2   7   27.20    9.20
   2   2  -7   12.58    7.60
   2  -2  -7   19.54    7.90
   2   2  -7   14.61    7.36
  -2   2   7   22.66    8.13
  -2   2   7   19.04    8.78
   2  -2  -6   74.97    9.64
   2   2  -6   85.17   11.34
  -2  -2   6   78.34   10.80
   2  -2  -6   47.13    8.29
  -2  -2   6   62.45   10.20
  -2   2   6   63.96   10.53
   2  -2  -6   80.13    9.26
   2   2  -6   58.07    9.19
  -2   2   6   77.53    9.50
  -2   2   6   67.90   11.68
   2   2  -5   19.11    5.75
  -2   2   5   24.68    5.01
  -2  -2   5   20.69    4.69
  -2   2   5   21.78    6.73
   2   2  -5   26.40    6.58
  -2  -2   5   26.99    6.25
  -2   2   5   19.03    5.12
   2   2  -5   26.43    4.50
  -2  -2   5   16.65    5.05
  -2   2   5   32.42    7.22
   2  -2  -5   25.27    6.07
  -2  -2   5   23.23    6.17
   2  -2  -5   18.26    4.83
  -2   2   4  139.65    8.46
   2   2  -4  117.64   10.61
   2   2  -4  126.39   10.02
  -2   2   4  118.78   11.46
   2  -2  -4  125.91    8.81
  -2  -2   4  137.34   10.11
   2  -2  -4  135.82   10.93
  -2   2   4  142.84    9.36
  -2   2   4  143.23   12.44
  -2  -2   4  140.48    8.29
  -2  -2   4  146.01   11.63
   2   2  -4  128.86    7.99
  -2  -2   3  201.43    9.82
  -2   2   3  214.70   11.43
  -2   2   3  228.22   13.32
  -2   2   3  219.18   10.47
   2  -2  -3  199.49   10.56
   2   2  -3  207.88    9.36
   2   2  -3  195.16   12.10
   2   2  -3  213.37   10.05
   2   2  -3  214.45   10.97
  -2  -2   3  221.07   12.92
  -2  -2   3  221.03   11.65
   2  -2  -3  198.70   11.21
  -2  -2   3  204.26   12.25
   2  -2  -2 6456.05  231.14
  -2   2   2 6575.05  242.95
   2  -2  -2 6617.14  236.69
  -2   2   2 6357.25  239.12
  -2  -2   2 6618.55  239.98
   2   2  -2 6408.63  230.44
  -2   2   2 6347.51  254.62
   2   2  -2 6428.12  252.85
  -2   2   2 6490.94  242.78
  -2   2   2 6453.28  236.83
  -2   2   2 6451.99  231.32
  -2  -2   2 6376.63  242.73
  -2  -2   2 6402.71  252.85
   2   2  -2 6483.06  242.56
  -2   2   1  784.45   30.53
  -2  -2   1  734.37   30.63
  -2   2   1  745.56   31.86
  -2   2   1  790.87   28.96
  -2   2   1  754.34   29.57
   2   2  -1  759.83   30.94
   2   2  -1  750.74   30.65
   2   2  -1  768.29   30.64
  -2   2   1  768.26   30.45
  -2  -2   1  781.40   31.07
  -2   2   1  784.93   30.15
  -2  -2   0  169.87    8.40
  -2   2   0  182.42    8.44
  -2   2   0  178.07    8.46
   2   2   0  182.77    8.71
  -2  -2   0  158.03    8.56
   2   2   0  173.29    9.50
  -2   2   0  173.83    8.81
   2   2   0  178.00    8.85
  -2  -2   0  174.97    8.10
   2  -2   1 3762.45  141.61
   2  -2   1 3768.14  141.10
   2  -2   1 3643.30  150.26
  -2  -2  -1 3763.99  139.75
   2   2   1 3869.05  143.14
  -2  -2  -1 3878.80  140.38
  -2   2  -1 3788.39  139.73
   2   2   1 3647.76  150.32
  -2   2  -1 3798.02  136.27
  -2   2  -1 3791.44  141.02
  -2  -2  -1 3814.56  135.72
   2   2   1 3831.11  141.95
   2  -2   2   -5.66    2.55
   2   2   2   -0.96    3.18
  -2  -2  -2   -3.73    3.07
   2  -2   2   -4.47    3.15
   2   2   2    0.21    3.89
   2   2   2    1.62    3.19
  -2   2  -2   -5.76    4.21
   2  -2   2    0.07    2.51
  -2   2  -2   -1.66    3.43
  -2  -2  -2   -0.49    2.37
  -2   2  -2   -2.83    2.33
   2  -2   2    5.60    3.70
  -2  -2  -2   -3.14    3.00
  -2   2  -3  246.80   12.19
  -2  -2  -3  233.43   12.76
   2   2   3  215.30   13.74
   2  -2   3  237.83   12.96
   2   2   3  217.26   13.70
   2  -2   3  234.25   12.41
  -2   2  -3  218.76   12.51
  -2  -2  -3  226.26   12.96
  -2   2  -3  236.52   13.19
   2  -2   3  225.50   13.54
   2  -2   3  219.01   12.11
   2   2   3  240.77   13.14
   2   2   3  230.76   10.69
   2   2   4  723.92   29.10
  -2   2  -4  749.71   32.01
   2   2   4  720.71   34.32
   2  -2   4  737.68   33.15
   2  -2   4  721.20   34.48
   2   2   4  739.85   35.05
   2  -2   4  736.33   31.16
  -2   2  -4  764.41   32.45
  -2   2  -4  723.79   31.93
  -2  -2  -4  730.86   32.17
   2  -2   4  757.68   32.59
  -2  -2  -4  717.82   32.14
   2   2   4  767.34   34.16
  -2  -2  -5   93.47   11.02
  -2  -2  -5  105.37   10.49
   2  -2   5   85.18    9.81
   2   2   5   85.95   10.70
  -2   2  -5   91.20   10.85
  -2   2  -5   98.04    9.97
   2  -2   5  108.37    9.30
   2  -2   5   94.62   10.48
   2   2   5   90.90   10.56
   2   2   5  114.73   12.34
   2  -2   5  107.18   11.10
  -2   2  -5   93.77    9.81
   2   2   6   12.18    6.69
   2  -2   6    7.61    6.26
   2  -2   6   10.79    6.52
   2   2   6   -2.09    5.63
  -2  -2  -6   -0.19    5.40
   2  -2   6    3.49    5.02
  -2   2  -6    4.92    5.48
   2   2   6   -2.38    6.01
  -2   2  -6    3.59    6.18
  -2   2  -6    4.86    6.31
  -2  -2  -6    7.27    7.04
  -2  -2  -7    6.61    6.67
   2   2   7   18.66    8.59
  -2  -2  -7    4.04    8.31
   2   2   7   -0.31    7.34
  -2  -2  -7    9.82    7.77
  -2   2  -7   -4.77    7.37
  -2   2  -7    4.04    6.46
   2  -2   7   16.08    6.95
   2   2   7   10.75    8.21
   2  -2   7   -0.65    7.07
  -2   2  -7   14.81    7.49
   2  -2   7    3.89    8.49
   2  -2   8   14.08    8.39
  -2  -2  -8   -1.39    9.53
   2   2   8   -1.37    7.88
   2   2   8    6.08    7.38
  -2   2  -8   -0.29    8.78
   2  -2   8    1.29    7.60
  -2  -2  -8   -1.25    7.41
  -2  -2  -8    4.42    9.77
  -2   2  -8   -3.96    9.23
   2   2   9   -1.34    7.92
  -2  -2  -9    5.11    9.84
   2  -2   9   -0.38    8.79
  -2   2  -9   16.74   13.48
   2   2   9    9.75   10.06
  -2  -2  -9   -2.84   10.48
  -2   2  -9    3.80   12.00
   2  -2   9    7.19    9.63
   2   3  -9   -7.46    9.78
   2  -3  -9  -13.39    9.28
  -2   3   9    0.92    8.83
   2  -3  -9   -0.26    8.41
   2   3  -9   -4.89    9.38
  -2   3   9   17.66   10.88
  -2  -3   9   -8.97    8.06
  -2   3   8   16.73    8.14
   2  -3  -8   10.28    7.78
  -2  -3   8    1.78    7.36
   2   3  -8    9.54    7.61
   2   3  -8    8.59    9.27
   2  -3  -8    3.24    6.98
  -2   3   8   10.50    7.64
   2  -3  -7    2.31    7.11
  -2  -3   7   -7.93    5.84
  -2   3   7    1.96    6.85
   2   3  -7   -3.51    6.77
   2  -3  -7    4.98    6.37
   2   3  -7    1.99    5.87
  -2   3   7   -6.26    6.11
  -2  -3   7   -6.74    6.60
  -2   3   6   82.86   11.67
   2  -3  -6   93.20   10.08
   2   3  -6  101.80   10.79
   2  -3  -6  107.68   12.21
  -2   3   6  103.31   12.87
  -2  -3   6   85.34   11.28
   2  -3  -6   78.05   10.03
  -2   3   6  112.19   11.12
  -2  -3   6   79.36   11.24
   2   3  -6   98.18   12.04
  -2  -3   6   97.20   14.38
   2   3  -5   11.20    5.32
  -2  -3   5   16.27    5.07
  -2   3   5    8.12    4.40
   2   3  -5   10.92    3.90
  -2  -3   5   11.86    5.38
   2  -3  -5    4.31    4.24
  -2  -3   5    7.60    3.62
  -2   3   5   21.99    6.69
  -2  -3   5    2.85    4.78
  -2   3   5   16.04    5.66
   2  -3  -5    9.11    4.75
   2   3  -5    2.50    4.83
   2  -3  -4  596.27   25.73
  -2  -3   4  611.09   26.30
   2   3  -4  602.10   23.81
  -2   3   4  563.29   28.20
  -2   3   4  587.89   24.39
  -2  -3   4  586.84   28.31
  -2   3   4  575.63   27.57
   2  -3  -4  594.50   26.08
  -2  -3   4  595.31   27.72
  -2  -3   4  605.59   25.60
  -2   3   4  632.37   28.95
   2   3  -4  561.90   27.44
   2   3  -4  584.61   25.89
  -2   3   3  178.75   10.88
  -2  -3   3  189.85    8.76
  -2   3   3  207.86   12.10
  -2  -3   3  186.84   11.10
  -2   3   3  188.94    9.58
  -2   3   3  226.93   12.83
  -2  -3   3  175.24   11.38
   2  -3  -3  180.45   10.23
   2   3  -3  186.41    8.83
   2   3  -3  201.72   10.68
   2  -3  -3  194.03   10.85
   2   3  -3  183.52   11.44
  -2   3   2  485.48   21.13
  -2   3   2  510.96   20.85
  -2   3   2  483.31   22.52
  -2  -3   2  515.78   22.42
   2  -3  -2  506.76   20.96
   2   3  -2  498.54   20.08
   2   3  -2  511.63   22.53
  -2  -3   2  512.61   21.94
   2  -3  -2  498.96   20.96
  -2   3   2  508.00   22.70
  -2   3   2  538.20   22.54
  -2   3   2  509.68   21.12
  -2  -3   1 2488.21  100.06
  -2   3   1 2596.86   92.15
  -2   3   1 2583.89   95.37
  -2  -3   1 2523.31   95.89
   2   3  -1 2489.10  100.01
   2   3  -1 2567.73   97.08
  -2  -3   1 2516.20   97.09
  -2   3   1 2464.53  101.57
  -2   3   1 2587.41   96.27
  -2   3   1 2570.35   94.38
   2   3  -1 2557.17   96.84
  -2   3   1 2554.52   96.32
  -2   3   0   43.48    4.14
  -2   3   0   47.53    4.61
   2   3   0   41.07    5.45
  -2   3   0   43.48    4.09
  -2  -3   0   49.45    4.31
   2  -3   0   38.69    4.14
   2   3   0   44.84    3.94
  -2   3   0   40.87    4.52
   2   3   0   62.64    5.96
  -2  -3   0   43.34    3.95
   2   3   1   60.02    6.31
   2   3   1   59.86    5.86
   2  -3   1   83.55    6.89
   2   3   1   57.81    6.89
  -2  -3  -1   72.11    6.26
  -2   3  -1   58.97    5.59
  -2   3  -1   68.08    6.44
   2  -3   1   87.02    6.89
  -2  -3  -1   74.12    5.53
  -2  -3  -1   72.15    4.90
   2  -3   2  419.03   17.46
  -2  -3  -2  397.65   16.44
  -2  -3  -2  424.25   18.81
  -2  -3  -2  406.02   18.05
   2  -3   2  398.93   18.01
  -2   3  -2  401.20   18.33
   2   3   2  399.68   19.24
  -2   3  -2  425.08   17.41
   2   3   2  392.18   18.52
  -2   3  -2  408.96   19.06
   2  -3   2  410.91   18.74
   2  -3   2  391.49   19.71
  -2  -3  -3    7.88    3.97
   2   3   3   18.11    5.25
  -2  -3  -3    8.09    4.37
   2   3   3   13.20    4.19
   2  -3   3   16.60    4.34
   2  -3   3    8.92    4.36
  -2   3  -3   12.24    3.39
   2   3   3   16.67    5.02
  -2   3  -3   19.70    4.62
   2  -3   3   12.65    4.29
  -2   3  -3   15.63    5.40
   2  -3   3   23.14    4.92
   2  -3   4 2026.57   80.39
   2  -3   4 2043.46   80.87
  -2   3  -4 2064.50   78.88
   2  -3   4 2083.92   85.23
  -2   3  -4 2016.37   80.12
  -2  -3  -4 2034.35   79.68
   2  -3   4 2017.76   78.93
   2   3   4 2021.88   85.57
   2   3   4 1984.78   81.82
  -2   3  -4 2054.57   78.49
  -2  -3  -4 2013.17   78.16
   2   3   4 2043.37   81.17
  -2  -3  -5   23.48    6.59
   2   3   5   13.87    6.28
  -2  -3  -5   15.88    6.01
   2  -3   5   12.40    5.42
   2   3   5   32.99    7.33
  -2   3  -5   10.53    5.29
   2   3   5   13.97    5.80
   2  -3   5   30.48    6.28
  -2   3  -5   23.01    5.91
   2  -3   5   12.61    5.68
  -2   3  -5    8.45    6.12
   2  -3   5   27.50    6.69
   2  -3   6    5.40    6.32
  -2  -3  -6    4.67    5.86
   2  -3   6    5.00    5.48
  -2   3  -6   -4.86    4.91
  -2   3  -6   -3.81    5.25
   2   3   6    4.87    5.71
   2  -3   6   -5.71    5.32
   2   3   6    3.69    6.25
   2   3   6   -6.21    6.15
  -2   3  -6   -5.40    5.95
  -2  -3  -6    4.27    5.72
   2  -3   7   -3.13    6.41
   2  -3   7    9.05    7.00
   2   3   7    2.52    6.93
  -2  -3  -7    2.24    6.64
  -2  -3  -7   -4.19    9.12
   2   3   7   -0.43    6.40
  -2   3  -7    1.89    6.30
  -2   3  -7   -5.35    7.33
   2   3   7    1.96    6.72
  -2   3  -7    7.30    6.80
   2   3   8   53.93   11.27
   2   3   8   46.04   11.38
  -2   3  -8   29.37   10.21
  -2  -3  -8   27.83   10.90
   2  -3   8   50.89   11.15
  -2  -3  -8   28.29    8.88
  -2  -3  -8   53.77   11.41
  -2   3  -8   27.07   10.90
   2  -3   8   41.73   11.38
   2  -3   9   -1.76    8.81
   2   3   9    9.91   10.57
  -2   3  -9  -23.45    9.80
  -2  -3  -9  -22.51    7.65
   2   3   9   -4.33    8.72
  -2  -3  -9   15.72   11.97
  -2   4   9    6.46    9.85
   2   4  -9  -21.93    8.04
   2  -4  -9   -0.89    8.35
   2   4  -9   -9.73    8.18
   2  -4  -9    5.27    9.23
  -2  -4   9    4.17    9.14
  -2   4   9   -2.89    9.07
  -2  -4   8    0.16    7.18
   2   4  -8   -7.19    8.21
  -2   4   8    8.70    8.53
   2   4  -8   -3.80    6.60
   2  -4  -8   14.67    7.55
   2  -4  -8   11.58    8.49
  -2   4   8    4.41    7.06
  -2  -4   7    8.94    7.18
  -2   4   7    8.15    7.80
   2  -4  -7    9.72    6.63
   2  -4  -7   10.57    7.29
   2   4  -7   11.93    7.19
   2   4  -7    8.02    6.00
  -2   4   7    9.06    6.77
  -2   4   6   21.63    7.55
   2  -4  -6   48.54    8.31
  -2   4   6   54.17   10.36
   2   4  -6   59.09   10.04
   2   4  -6   46.38    8.88
   2  -4  -6   42.46    8.62
  -2  -4   6   50.07    8.99
  -2   4   6   47.95    8.49
  -2  -4   6   60.57    8.91
   2   4  -5    1.19    4.24
   2  -4  -5    0.09    3.97
   2   4  -5    7.48    5.30
  -2  -4   5    3.89    4.86
  -2  -4   5    1.77    3.25
  -2   4   5   -3.89    4.40
   2  -4  -5    1.56    4.02
  -2   4   5   -9.30    3.38
   2   4  -5    4.72    3.58
  -2  -4   5    5.28    4.73
  -2   4   5   -3.99    4.49
  -2   4   4   23.24    5.00
   2   4  -4   18.02    4.88
   2  -4  -4   18.54    4.45
  -2   4   4   21.40    6.08
   2  -4  -4   12.97    4.54
  -2   4   4   18.37    4.00
  -2  -4   4   14.65    3.09
   2   4  -4   15.68    5.03
  -2  -4   4   19.82    5.03
  -2  -4   4   17.91    5.32
  -2   4   4   18.99    5.84
  -2  -4   3    8.08    3.95
  -2   4   3   10.09    3.13
   2   4  -3    4.24    1.59
  -2  -4   3   11.55    4.49
  -2   4   3    3.24    3.99
   2   4  -3    8.66    4.26
  -2  -4   3    2.82    1.49
  -2   4   3   -2.22    4.07
   2  -4  -3    5.70    3.27
   2   4  -3    9.47    3.82
  -2   4   3    8.39    3.15
   2  -4  -3   -2.87    3.23
  -2  -4   2 1064.36   42.65
   2  -4  -2 1057.57   41.04
  -2   4   2 1054.36   40.82
  -2   4   2 1048.60   40.47
  -2   4   2 1085.97   44.40
  -2   4   2 1035.56   42.75
   2   4  -2 1010.50   42.50
   2  -4  -2 1011.48   40.43
  -2   4   2 1113.53   42.74
   2   4  -2 1023.56   39.28
  -2  -4   2 1005.94   42.15
  -2   4   2 1075.54   41.36
   2   4  -2 1082.77   42.96
  -2   4   1  236.49   12.34
  -2   4   1  272.20   12.16
  -2  -4   1  241.93   12.40
  -2   4   1  221.67   12.05
  -2   4   1  237.38   11.58
   2   4  -1  250.47   10.77
  -2   4   1  238.54   11.60
  -2  -4   1  242.14   10.88
   2  -4  -1  260.63   12.02
   2   4  -1  241.27   12.69
  -2   4   1  240.99   11.70
   2  -4   0  221.37   11.74
   2  -4   0  232.61   11.35
   2   4   0  222.64   13.00
   2   4   0  226.19   11.16
  -2   4   0  221.68   11.10
  -2  -4   0  225.95   10.47
  -2   4   0  221.62   11.58
  -2   4   0  223.18   10.71
  -2   4   0  216.26   11.38
   2   4   0  236.73   13.35
  -2  -4   0  222.13   10.92
   2   4   1  805.05   33.16
  -2  -4  -1  812.71   31.30
  -2  -4  -1  778.25   30.68
   2   4   1  793.98   34.50
  -2   4  -1  817.03   31.97
  -2   4  -1  840.48   32.06
  -2  -4  -1  788.55   32.17
   2   4   1  790.55   33.79
   2  -4   1  766.14   34.33
   2  -4   1  810.20   32.87
  -2   4  -2   17.18    5.27
  -2  -4  -2    0.23    3.25
  -2   4  -2    7.20    3.41
  -2  -4  -2    1.66    2.14
   2  -4   2   -0.41    2.89
   2  -4   2    3.18    4.39
  -2  -4  -2    1.95    3.25
  -2   4  -2    3.81    2.88
   2   4   2    1.58    3.54
   2  -4   2   -0.38    2.86
   2   4   2    4.10    4.66
   2   4   2    0.13    2.88
   2   4   3   41.79    7.34
   2  -4   3   38.61    5.71
  -2  -4  -3   54.18    6.68
  -2   4  -3   48.33    7.36
   2  -4   3   49.82    6.67
  -2  -4  -3   45.28    6.57
  -2   4  -3   43.20    5.90
   2   4   3   42.96    6.83
   2   4   3   39.26    6.13
   2  -4   3   40.83    6.12
  -2   4  -3   48.04    5.51
   2  -4   4  560.01   25.85
   2   4   4  534.66   26.30
   2   4   4  526.31   27.05
   2  -4   4  556.68   27.32
  -2  -4  -4  541.72   25.67
  -2  -4  -4  552.73   26.00
   2  -4   4  576.32   25.74
   2  -4   4  563.38   25.50
  -2   4  -4  545.42   26.00
  -2   4  -4  519.35   24.71
  -2   4  -4  550.42   25.23
   2   4   4  582.98   28.36
  -2   4  -5   70.45    8.91
  -2  -4  -5   66.24    9.31
   2  -4   5   71.29    9.19
  -2  -4  -5   86.43   10.03
   2  -4   5   72.59    9.50
   2  -4   5   75.49    9.02
  -2   4  -5   91.79    9.77
  -2   4  -5   72.28   10.29
   2   4   5   64.81    9.31
   2  -4   5   68.16    9.03
   2   4   5   85.09   10.54
   2   4   5   89.26   10.68
  -2   4  -6    5.50    7.85
   2  -4   6   20.62    7.23
  -2  -4  -6    9.27    7.27
   2   4   6   17.56    7.07
   2  -4   6    8.67    6.12
  -2   4  -6    9.20    5.94
  -2  -4  -6   17.17    7.20
   2  -4   6   20.19    6.68
  -2   4  -6   14.77    6.31
   2   4   6   14.83    6.75
   2   4   6   13.82    7.30
  -2  -4  -7   -3.36    6.52
   2   4   7  -11.44    6.28
   2  -4   7   -3.01    6.95
   2   4   7    2.95    7.22
  -2   4  -7    1.11    7.35
   2  -4   7    1.62    6.55
   2   4   7    2.48    6.46
  -2   4  -7   -5.64    6.49
  -2  -4  -7    8.74    7.76
  -2   4  -8    5.94   10.02
  -2  -4  -8   14.48    9.30
   2  -4   8    1.42    7.54
   2   4   8   14.48    9.30
  -2  -4  -8    7.52    8.10
   2   4   8   -4.96    7.25
  -2   4  -8   -0.22    7.60
  -2  -4  -8   -3.19    6.58
   2   4   9    4.59    9.37
  -2  -4  -9  -22.01    9.40
   2   4   9    5.79    9.32
  -2  -4  -9   -2.65    9.29
  -2   4  -9   -7.21    9.85
   2  -4   9    0.01    9.57
  -2  -5   9    0.88    9.15
   2  -5  -9   14.92   10.29
   2   5  -9   16.69   11.04
   2   5  -9    5.01   10.29
  -2   5   9    5.40    9.19
  -2   5   9   10.93   10.59
   2  -5  -9   15.53    9.95
  -2  -5   8    3.76    6.98
   2  -5  -8   -9.15    7.05
   2  -5  -8   -8.38    6.24
   2   5  -8   -3.35    8.68
  -2   5   8    7.79    8.97
   2   5  -8   -2.37    8.64
  -2   5   8    9.87    9.02
   2   5  -7   -8.23    6.83
  -2   5   7    2.82    6.81
  -2   5   7   -1.44    7.51
   2   5  -7   -5.55    5.00
  -2  -5   7    5.02    6.70
   2  -5  -7   -4.28    5.68
   2  -5  -7   -2.39    6.09
   2   5  -6   55.68    9.29
   2  -5  -6   59.93    9.61
  -2   5   6   32.18    8.06
  -2   5   6   44.97    9.79
  -2  -5   6   47.83    8.35
   2  -5  -6   41.73    8.10
  -2   5   6   65.78    9.52
  -2  -5   6   72.92   10.76
   2   5  -6   36.03    7.94
  -2  -5   5  103.04   10.80
  -2  -5   5  116.57   10.58
  -2   5   5  110.41   10.75
  -2   5   5   96.72   11.16
   2  -5  -5  127.64   10.72
   2   5  -5   91.25   10.18
  -2   5   5  122.18   12.66
   2   5  -5   82.84    9.82
   2  -5  -5  106.05   10.45
  -2  -5   5  103.66   10.82
  -2  -5   4  249.40   14.87
  -2   5   4  259.64   16.25
   2   5  -4  283.84   11.67
  -2   5   4  258.52   12.11
  -2  -5   4  265.25   14.69
  -2   5   4  242.78   15.07
   2   5  -4  236.32   15.29
   2   5  -4  260.48   14.23
  -2  -5   4  248.34   11.94
  -2   5   4  237.61   16.02
   2   5  -4  244.90   11.98
   2  -5  -4  239.13   14.18
   2  -5  -4  255.72   14.22
  -2   5   3   81.03    7.78
  -2  -5   3   66.66    7.24
  -2   5   3   73.86    8.24
  -2  -5   3   74.89    7.75
   2  -5  -3   72.74    6.98
   2  -5  -3   84.38    7.54
  -2  -5   3   75.66    4.08
  -2   5   3   68.82    8.13
   2   5  -3   82.14    7.19
  -2  -5   3   74.06    4.16
   2   5  -3   63.85    7.45
  -2   5   3  103.37    8.95
  -2   5   3   85.42    6.24
  -2   5   2  174.69   10.47
  -2   5   2  179.34   10.92
  -2   5   2  186.50   10.18
   2   5  -2  179.07   10.63
  -2  -5   2  189.63   11.12
   2   5  -2  195.88    9.81
   2   5  -2  190.81   11.41
  -2   5   2  185.57    9.86
  -2   5   2  187.75   11.01
   2  -5  -2  178.78   10.19
  -2   5   2  191.07   11.40
   2  -5  -2  192.93    9.81
   2  -5  -2  186.91   10.28
  -2   5   1  464.50   21.68
   2   5  -1  448.23   19.84
  -2  -5   1  479.62   21.03
  -2   5   1  436.95   19.87
  -2   5   1  498.41   20.30
   2  -5  -1  497.56   20.54
   2   5  -1  473.12   21.28
  -2  -5   1  455.53   20.03
  -2   5   1  481.94   20.65
   2   5  -1  480.99   21.87
  -2   5   1  468.62   19.93
  -2  -5   1  470.92   19.10
   2   5  -1  522.87   19.25
  -2   5   1  464.75   20.20
  -2   5   0   64.19    5.58
   2   5   0   59.58    4.09
   2   5   0   62.04    8.57
  -2   5   0   63.48    6.50
  -2   5   0   56.52    5.49
  -2   5   0   64.40    5.71
  -2  -5   0   59.90    4.39
   2  -5   0   58.84    6.54
   2   5   0   65.03    5.46
  -2  -5   0   55.22    4.93
   2  -5   0   52.00    5.31
  -2  -5   0   41.54    4.92
   2  -5   1  288.29   14.77
  -2   5  -1  291.65   13.49
  -2   5  -1  285.99   14.78
  -2   5  -1  294.09   13.67
   2   5   1  286.66   15.33
  -2  -5  -1  284.03   12.76
  -2  -5  -1  291.74   12.85
   2   5   1  288.81   16.07
   2   5   1  276.03   14.85
   2  -5   1  258.03   14.34
   2  -5   2  484.68   21.64
  -2   5  -2  460.81   20.40
   2   5   2  463.49   22.13
  -2   5  -2  459.83   21.31
  -2  -5  -2  476.16   18.80
   2  -5   2  455.17   22.06
  -2   5  -2  470.52   19.96
  -2  -5  -2  454.91   20.08
  -2  -5  -2  455.58   20.93
   2  -5   2  460.56   19.48
   2   5   2  445.76   22.46
   2   5   2  461.45   21.37
  -2   5  -3  526.25   23.00
   2  -5   3  499.49   24.99
   2   5   3  521.71   24.33
  -2   5  -3  535.31   23.30
  -2  -5  -3  496.32   24.00
   2  -5   3  535.59   24.21
   2   5   3  517.68   25.02
   2  -5   3  519.21   23.05
   2   5   3  546.33   26.28
  -2   5  -3  507.26   24.29
  -2  -5  -3  521.35   23.57
   2   5   4  272.56   16.91
   2  -5   4  227.30   15.20
  -2   5  -4  260.85   14.39
   2  -5   4  254.54   14.55
   2   5   4  247.01   15.35
  -2   5  -4  256.51   14.36
   2   5   4  250.35   16.55
  -2  -5  -4  250.86   15.24
  -2   5  -4  239.11   16.15
  -2  -5  -4  241.88   15.31
   2  -5   4  262.10   15.17
  -2  -5  -5  206.01   15.97
   2   5   5  216.24   16.65
   2   5   5  190.45   17.25
  -2  -5  -5  188.49   15.44
  -2   5  -5  161.22   14.73
  -2   5  -5  186.64   12.95
   2   5   5  208.67   15.46
  -2   5  -5  184.79   13.31
   2  -5   5  190.22   13.57
   2  -5   5  188.69   13.48
   2  -5   5  185.84   15.25
   2  -5   6    2.49    6.10
   2   5   6   14.96    7.79
   2   5   6   38.05    9.44
   2   5   6    1.63    5.68
  -2   5  -6    9.77    6.27
   2  -5   6   15.89    6.44
  -2  -5  -6   18.52    7.83
  -2   5  -6   17.19    6.04
  -2  -5  -6   12.49    6.39
  -2   5  -6   20.91    8.27
  -2   5  -7    0.96    6.70
  -2  -5  -7    3.55    7.91
   2  -5   7   -3.89    6.08
  -2  -5  -7    8.37    7.99
   2   5   7    3.76    7.56
  -2   5  -7    2.71    7.65
   2   5   7   17.35    7.94
   2   5   7   -0.46    6.61
  -2  -5  -8    0.92   10.37
  -2   5  -8   29.11   10.54
   2   5   8   27.13   11.84
  -2   5  -8   23.38   11.03
   2   5   8   17.65   10.65
   2  -5   8   31.15   10.16
  -2  -5  -8   18.05    9.83
   2   5   8   24.50    9.34
  -2  -5  -9    6.34   10.20
   2  -5   9   -9.32    8.46
  -2  -5  -9   -4.43    9.76
   2   5   9    9.31    9.34
  -2   5  -9   10.66   11.78
   2   5   9    4.50    9.74
  -2   6   9    3.91    9.87
   2   6  -9   -2.16   10.25
   2  -6  -9    8.83    9.65
  -2  -6   9   -3.58    8.78
  -2   6   9   -3.12   10.08
   2   6  -9  -16.34   10.10
   2  -6  -9    7.54    8.17
  -2  -6   8   -4.05    6.99
  -2   6   8   -8.85    8.02
   2  -6  -8    4.33    7.16
   2  -6  -8   -9.72    6.23
   2   6  -8    3.85    8.00
   2   6  -8   -4.00    6.50
  -2   6   8    6.50    8.69
  -2   6   7   -4.59    5.91
  -2   6   7    0.00    8.55
   2   6  -7    6.46    6.48
  -2  -6   7   -8.76    5.61
   2  -6  -7  -11.62    5.17
  -2   6   7   -0.34    5.88
   2   6  -7  -19.14    6.97
   2  -6  -7    8.14    6.79
   2   6  -6   45.13    8.88
  -2   6   6   41.28    9.17
  -2  -6   6   55.27    9.41
   2  -6  -6   51.67    9.47
  -2  -6   6   72.76    9.64
   2  -6  -6   49.04    8.39
  -2   6   6   46.76    9.69
  -2   6   6   52.65    9.41
   2   6  -6   33.45    8.57
   2  -6  -5    0.21    3.99
   2  -6  -5   10.52    5.02
   2   6  -5    1.84    5.18
  -2  -6   5    2.99    5.13
  -2   6   5   11.32    6.61
   2   6  -5   -1.33    5.23
  -2   6   5    7.71    5.16
  -2  -6   5    5.82    5.05
  -2   6   5    4.39    4.86
   2   6  -4   78.29    9.07
  -2   6   4   49.94    7.93
   2   6  -4   55.90    4.51
  -2  -6   4   48.67    4.35
  -2  -6   4   43.71    7.11
  -2   6   4   57.59    7.65
  -2  -6   4   47.69    6.95
   2   6  -4   62.85    4.51
   2  -6  -4   57.21    7.67
  -2  -6   4   47.45    4.56
  -2   6   4   46.35    7.24
   2  -6  -4   47.10    6.73
   2   6  -4   59.18    7.46
  -2   6   4   63.26    5.53
   2  -6  -4   66.93    5.49
  -2   6   3  355.51   18.56
   2   6  -3  347.29   16.35
   2   6  -3  347.12   17.59
   2   6  -3  349.13   18.40
  -2  -6   3  337.63   14.41
  -2   6   3  331.89   15.25
  -2   6   3  340.24   18.07
   2  -6  -3  347.11   15.39
  -2  -6   3  328.50   14.44
  -2   6   3  339.79   18.16
   2  -6  -3  358.08   17.12
  -2   6   3  328.79   17.13
   2  -6  -3  360.67   16.89
  -2  -6   3  339.29   17.50
  -2  -6   3  359.26   17.88
  -2   6   2  219.72   12.16
  -2   6   2  247.71   13.02
  -2   6   2  254.26   13.69
  -2   6   2  224.42   13.33
   2  -6  -2  255.42   12.17
   2   6  -2  242.64   10.55
  -2  -6   2  255.26   13.55
   2   6  -2  258.10   13.34
   2   6  -2  254.67   14.18
  -2   6   2  235.59   12.81
  -2  -6   2  238.72   10.64
   2   6  -2  251.78   11.92
  -2  -6   2  213.75   13.15
  -2   6   2  250.10   12.00
   2  -6  -2  244.60   12.58
  -2  -6   2  233.19   10.58
  -2   6   1   59.15    5.93
  -2   6   1   61.14    6.28
  -2  -6   1   48.11    4.51
   2   6  -1   63.53    7.93
  -2  -6   1   60.24    6.48
   2  -6  -1   73.45    6.71
   2   6  -1   60.82    4.97
   2   6  -1   68.55    4.62
  -2   6   1   54.15    5.94
   2   6  -1   53.78    7.15
  -2   6   1   44.73    5.32
  -2  -6   1   69.39    4.75
  -2   6   1   60.76    5.52
  -2  -6   0 2083.76   78.96
  -2   6   0 2124.01   78.13
  -2  -6   0 2108.22   80.30
   2  -6   0 2153.74   80.78
  -2   6   0 2019.84   80.36
   2   6   0 2035.49   82.92
  -2   6   0 2156.08   85.59
   2   6   0 2152.46   76.10
  -2   6   0 2041.81   79.43
   2   6   0 2112.47   84.95
   2   6   0 2154.37   83.01
  -2  -6  -1   14.62    4.00
   2   6   1   11.77    5.86
  -2   6  -1   11.90    3.66
  -2   6  -1   -1.19    4.23
   2  -6   1    5.23    5.15
   2   6   1   10.17    3.50
  -2   6  -1   12.15    3.79
  -2   6  -1   13.71    4.97
   2   6   1    6.98    3.19
  -2  -6  -1    6.98    3.16
   2  -6   1    7.05    3.47
   2   6   1    2.50    5.92
  -2  -6  -1    6.31    2.90
  -2   6  -2  304.68   14.43
   2  -6   2  286.18   13.19
  -2  -6  -2  307.72   13.01
   2  -6   2  300.20   16.06
  -2  -6  -2  311.43   14.77
  -2  -6  -2  297.13   15.39
   2   6   2  283.79   16.57
   2   6   2  291.91   16.21
  -2   6  -2  293.11   15.67
   2  -6   2  285.30   15.67
  -2   6  -2  318.74   14.98
   2   6   2  299.37   16.57
   2   6   3    0.85    4.30
   2  -6   3    4.08    3.78
   2  -6   3   -6.42    4.56
  -2  -6  -3   -1.14    3.48
  -2   6  -3    5.31    5.45
  -2  -6  -3    6.40    4.54
   2   6   3    6.85    5.49
   2   6   3   -1.40    4.01
  -2   6  -3   -2.17    4.20
   2  -6   3    1.09    3.02
  -2   6  -3    2.25    3.74
  -2   6  -4  208.13   15.40
  -2  -6  -4  200.29   13.38
  -2  -6  -4  169.55   13.72
  -2   6  -4  169.48   11.72
   2   6   4  189.88   14.59
   2  -6   4  187.52   12.97
   2  -6   4  180.22   11.98
   2   6   4  189.17   14.01
   2   6   4  169.01   14.56
  -2   6  -4  191.83   12.12
   2  -6   4  190.95   13.42
  -2   6  -5   33.68    6.99
  -2   6  -5   26.88    8.23
   2   6   5   29.45    8.21
   2  -6   5   22.70    7.11
   2  -6   5   20.78    6.41
  -2  -6  -5   24.37    6.68
  -2  -6  -5   29.25    7.12
   2   6   5   13.21    6.42
   2  -6   5   39.98    7.81
   2   6   5   23.70    6.73
  -2   6  -5   31.05    6.51
   2   6   6   27.81    7.34
   2   6   6   32.01    8.52
  -2   6  -6   10.42    8.61
  -2  -6  -6   14.56    7.35
  -2   6  -6   14.28    6.65
   2   6   6   16.08    7.33
   2  -6   6   29.56    7.92
  -2  -6  -6   29.39    7.69
   2  -6   6   15.42    6.56
   2  -6   6   23.00   10.03
  -2   6  -6   31.37    7.41
   2   6   7    2.81    7.23
   2   6   7   13.75    8.76
  -2  -6  -7    1.57    7.13
  -2  -6  -7    3.22    7.57
  -2   6  -7   -1.07    8.93
   2   6   7    4.82    7.49
   2  -6   7    3.81    7.04
  -2   6  -7    4.28    7.71
  -2   6  -8    6.70   10.19
   2   6   8   11.97   12.25
   2   6   8    0.72    8.42
   2   6   8   -6.69    7.57
  -2  -6  -8    8.30    8.55
  -2  -6  -8   -3.44    7.80
   2  -6   8   -9.49    6.92
  -2   6  -8    6.00   10.17
  -2   6  -9   -2.83   10.67
  -2  -6  -9    2.58   10.66
   2  -6   9   16.06    9.81
  -2  -6  -9   -4.07   10.38
   2   6   9  -15.28   10.55
   2   6   9   10.48    9.65
   2   7  -9   -6.76    9.45
   2   7  -9    5.03   10.09
   2  -7  -9   -6.88    8.05
   2  -7  -9    1.75    7.88
  -2   7   9    0.37   10.04
  -2   7   9   11.64    9.97
  -2  -7   9    1.59    9.31
  -2   7   8   -7.69    8.03
  -2   7   8    0.66    8.38
   2   7  -8   -9.63    7.08
   2  -7  -8    2.86    7.97
  -2  -7   8    4.15    7.39
   2   7  -8    1.53    9.57
   2   7  -7    7.55    8.47
   2  -7  -7   -1.65    6.35
   2  -7  -7    2.23    6.58
  -2   7   7   -4.57    6.91
  -2   7   7   -0.51    5.97
   2   7  -7    6.24    7.93
  -2   7   7    2.49    7.11
  -2  -7   7    5.16    6.57
  -2   7   6   13.59    7.11
  -2   7   6   12.53    7.66
  -2  -7   6   10.58    5.91
   2  -7  -6    6.04    5.58
   2  -7  -6   20.02    7.43
   2   7  -6    1.52    6.63
   2   7  -6   22.78    8.33
  -2   7   6   14.34    6.60
  -2  -7   6   29.50    7.87
  -2  -7   5   12.06    5.05
  -2   7   5    5.58    5.52
   2   7  -5   21.00    6.95
   2  -7  -5   12.52    5.53
   2   7  -5   18.82    6.27
   2  -7  -5    9.26    5.62
  -2   7   5    4.25    5.62
  -2  -7   5    4.62    5.83
  -2   7   5   10.13    5.49
  -2  -7   4  121.00   11.22
   2  -7  -4  115.97   10.94
  -2   7   4  132.34   11.77
  -2  -7   4  103.15   10.50
  -2   7   4  122.09    8.03
   2  -7  -4  124.14   10.42
   2  -7  -4  116.36    7.62
   2   7  -4  122.87   11.80
   2   7  -4  118.37    6.46
   2   7  -4  107.70   10.40
  -2   7   4  126.95   12.31
  -2   7   4  124.19   12.22
  -2  -7   4  116.93    6.83
  -2  -7   4  110.26    7.32
   2  -7  -3  630.05   27.78
  -2   7   3  631.50   26.46
  -2  -7   3  652.55   28.97
  -2  -7   3  671.13   29.10
  -2   7   3  632.04   27.82
   2   7  -3  641.13   26.86
  -2  -7   3  619.58   26.35
   2  -7  -3  644.84   26.40
  -2   7   3  642.48   29.40
   2  -7  -3  664.62   28.18
   2   7  -3  654.74   28.78
  -2  -7   3  612.15   26.41
  -2   7   3  667.03   30.36
   2   7  -3  647.32   29.73
  -2   7   3  657.10   29.42
  -2  -7   2   77.69    7.98
  -2  -7   2   76.20    5.06
   2   7  -2   77.41    7.65
   2   7  -2   72.10    4.71
   2   7  -2   85.45    6.99
  -2   7   2   90.62    7.98
  -2  -7   2   81.97    4.86
   2  -7  -2   78.67    7.23
  -2   7   2   69.09    7.10
   2  -7  -2   93.79    7.15
  -2   7   2   77.29    7.63
  -2   7   2   78.82    7.44
  -2  -7   2   67.37    7.40
   2   7  -2   79.90    8.88
  -2   7   2   91.81    8.42
   2   7  -1  266.55   15.77
  -2   7   1  254.31   13.21
  -2   7   1  260.99   13.72
   2  -7  -1  286.49   13.57
  -2  -7   1  268.20   11.69
   2   7  -1  257.04   12.26
  -2  -7   1  239.49   13.62
  -2   7   1  239.40   13.10
   2   7  -1  249.04   11.45
   2   7  -1  235.72   14.22
  -2   7   1  233.61   13.76
  -2   7   1  252.31   12.38
   2  -7   0  942.46   38.76
   2   7   0  948.35   41.22
  -2  -7   0  913.53   38.21
   2   7   0  953.46   35.57
   2   7   0  928.58   39.98
  -2   7   0  925.36   37.82
  -2   7   0 1010.12   40.99
  -2   7   0  945.88   37.81
   2   7   0  964.29   40.96
  -2   7   0  971.70   38.37
  -2  -7   0  919.16   37.25
   2   7   1  252.39   15.17
  -2   7  -1  239.36   14.05
   2  -7   1  261.22   14.56
  -2  -7  -1  242.96   13.12
   2   7   1  260.17   12.12
   2   7   1  256.37   15.29
  -2   7  -1  250.57   12.71
   2   7   1  259.66   13.86
  -2  -7  -1  248.71   12.09
   2  -7   1  256.98   13.89
  -2   7  -1  221.33   13.83
  -2  -7  -1  242.40   12.25
  -2   7  -1  252.13   13.67
  -2   7  -2  593.73   24.26
  -2  -7  -2  519.60   23.55
   2   7   2  561.81   26.81
  -2   7  -2  546.32   24.08
   2  -7   2  528.81   25.29
  -2  -7  -2  542.21   24.86
   2   7   2  532.39   25.36
   2   7   2  572.62   25.98
   2  -7   2  566.57   22.41
  -2   7  -2  558.43   25.06
   2  -7   2  530.76   25.80
  -2  -7  -2  563.62   22.50
  -2   7  -3  444.78   20.99
  -2   7  -3  432.83   22.60
   2   7   3  453.16   22.30
   2  -7   3  459.58   20.27
   2   7   3  478.60   23.65
  -2  -7  -3  469.50   21.48
  -2   7  -3  423.68   21.12
   2  -7   3  428.25   22.67
  -2  -7  -3  464.37   22.49
  -2  -7  -3  473.94   18.27
   2  -7   3  470.34   22.61
   2   7   3  439.64   23.76
   2   7   4   13.69    5.79
   2   7   4   18.85    6.50
  -2  -7  -4    7.99    5.66
  -2   7  -4    0.75    4.60
  -2  -7  -4    4.69    4.74
  -2   7  -4   14.79    6.91
   2  -7   4   14.31    4.99
   2  -7   4    9.03    4.23
  -2   7  -4    7.11    5.16
   2   7   4   23.82    6.38
   2  -7   4   10.87    6.01
  -2   7  -5   41.84    7.29
  -2  -7  -5   42.75    8.24
  -2   7  -5   32.23    8.32
   2  -7   5   52.02    8.37
   2   7   5   29.14    8.47
   2   7   5   37.72    7.87
   2  -7   5   50.26    7.67
   2  -7   5   43.06    8.36
  -2   7  -5   42.88    7.91
  -2  -7  -5   33.66    8.03
   2   7   5   43.78    8.63
  -2  -7  -6   37.83    9.06
   2   7   6   27.83    8.98
  -2  -7  -6   25.67    8.72
   2   7   6   48.65   10.45
   2  -7   6   61.37    9.79
   2   7   6   51.04    9.68
  -2   7  -6   47.87    8.03
   2  -7   6   34.33    8.44
   2  -7   6   49.99    8.73
  -2   7  -6   27.93    8.46
  -2   7  -6   49.67   11.19
  -2  -7  -7   25.91    9.15
   2  -7   7   54.37   10.42
   2   7   7   45.91   10.15
  -2   7  -7   40.93   11.47
   2   7   7   64.79   12.39
  -2  -7  -7   38.43   10.13
   2   7   7   39.96    9.81
  -2   7  -7   42.98   10.63
   2  -7   8   11.94    8.55
   2   7   8   20.55   10.22
   2   7   8    9.29    8.84
   2   7   8    8.13    9.55
  -2  -7  -8   21.74   10.95
  -2   7  -8   15.84   11.22
  -2  -7  -8    4.81    9.24
  -2  -7  -9   -7.88   10.55
   2   7   9    2.57    9.74
   2   7   9  -10.92    9.57
  -2   7  -9   14.02   11.34
   2   8  -9   11.02   11.58
  -2   8   9   -9.36    9.04
   2  -8  -9    3.32    9.67
  -2  -8   9    7.40    8.85
   2   8  -9   13.38   10.89
   2  -8  -9    6.46    9.79
  -2   8   9    5.81   10.46
   2  -8  -8    8.32    7.59
  -2   8   8    8.64    8.44
  -2  -8   8    8.42    7.63
   2   8  -8    0.50    9.27
   2   8  -8    7.78    9.33
  -2   8   8   -7.78    6.72
  -2   8   7   70.93   11.83
   2   8  -7   63.53   11.95
   2  -8  -7   49.78   10.21
  -2  -8   7   59.00   11.04
  -2   8   7   29.73   10.12
   2  -8  -7   44.45    9.50
   2   8  -7   60.30   11.64
  -2   8   7   49.85   10.27
   2  -8  -6    5.04    5.53
   2   8  -6   11.35    7.44
  -2   8   6   12.08    7.45
   2   8  -6   14.97    7.63
  -2   8   6    4.48    6.65
  -2   8   6   10.22    6.56
  -2  -8   6    0.78    6.92
   2  -8  -6   15.64    6.94
  -2  -8   6   13.37    6.18
  -2   8   5  162.37   14.11
  -2  -8   5  105.35   11.42
  -2  -8   5  128.65   12.54
   2  -8  -5  140.74   12.19
  -2   8   5  122.47   13.82
   2  -8  -5  150.43   13.37
   2   8  -5  122.14   11.77
  -2   8   5  103.42   12.36
   2   8  -5  127.66   13.61
   2  -8  -4   62.19    8.14
  -2   8   4   39.97    7.94
   2  -8  -4   44.04    5.28
  -2   8   4   42.55    8.16
   2  -8  -4   51.57    7.51
   2   8  -4   54.69    7.62
  -2  -8   4   47.13    4.41
  -2  -8   4   56.81    8.22
   2   8  -4   51.59    8.54
  -2  -8   4   42.57    6.99
   2   8  -4   50.58    4.35
  -2   8   4   54.64    7.94
   2   8  -4   59.82    8.08
  -2   8   3  327.07   17.98
   2   8  -3  330.62   13.47
  -2   8   3  314.16   16.99
  -2   8   3  336.04   17.98
  -2  -8   3  302.20   14.41
  -2   8   3  336.78   18.33
   2   8  -3  322.05   18.57
   2  -8  -3  298.27   16.65
   2  -8  -3  337.70   15.38
   2   8  -3  336.91   17.41
   2  -8  -3  339.45   16.92
  -2  -8   3  312.41   17.75
  -2  -8   3  316.00   14.58
  -2  -8   3  319.94   17.57
   2   8  -3  354.81   16.60
  -2   8   2  223.35   14.13
  -2   8   2  241.08   13.56
  -2   8   2  230.03   13.84
   2   8  -2  243.99   12.72
   2   8  -2  250.41   11.71
  -2  -8   2  257.92   11.10
   2  -8  -2  244.34   12.74
   2   8  -2  277.15   15.81
  -2  -8   2  235.14   12.18
  -2   8   2  242.46   13.01
   2   8  -2  253.97   14.00
   2  -8  -2  252.45   13.49
  -2  -8   2  248.76   14.33
  -2   8   2  256.16   14.01
  -2  -8   1 3043.61  118.33
  -2   8   1 3143.39  116.85
  -2   8   1 3098.85  114.07
   2  -8  -1 3093.12  116.53
  -2   8   1 3125.20  125.68
  -2  -8   1 3094.75  115.09
   2   8  -1 3159.83  112.46
   2   8  -1 3117.85  120.35
  -2   8   1 3003.40  117.75
   2   8  -1 3090.05  123.73
   2  -8  -1 3132.59  117.66
  -2   8   1 3157.32  118.89
  -2   8   0  720.38   30.27
   2   8   0  739.00   31.87
  -2   8   0  744.52   32.67
  -2  -8   0  750.93   30.61
   2  -8   0  695.40   31.13
  -2   8   0  732.90   30.23
  -2  -8   0  703.86   29.57
  -2   8   0  749.77   30.90
   2   8   0  681.05   32.94
   2   8   0  715.88   28.19
   2   8   0  741.92   34.16
  -2   8  -1   -5.06    5.84
   2   8   1    5.30    5.71
   2   8   1    1.62    2.90
  -2   8  -1   -0.04    2.96
  -2  -8  -1   -2.25    2.94
  -2   8  -1   -7.16    4.26
   2   8   1    1.87    2.82
  -2  -8  -1    3.74    3.51
   2  -8   1    3.95    3.02
   2  -8   1    1.52    5.02
  -2   8  -1   -1.60    2.88
  -2  -8  -1   -1.59    2.74
   2   8   1   -0.96    5.81
   2  -8   2   71.60    8.84
  -2  -8  -2   55.45    5.21
   2   8   2   61.87    7.74
  -2   8  -2   54.46    6.18
   2   8   2   46.66    7.09
  -2  -8  -2   59.77    6.70
  -2   8  -2   55.13    6.82
  -2   8  -2   44.67    7.67
   2  -8   2   55.13    6.95
   2  -8   2   66.21    4.66
   2   8   2   59.80    8.10
  -2  -8  -2   55.76    7.39
  -2  -8  -3   54.44    7.13
  -2  -8  -3   76.47    5.26
   2  -8   3   76.28    9.66
   2   8   3   70.52    9.51
   2   8   3   61.15    8.15
  -2   8  -3   71.53    7.39
   2   8   3   49.98    7.59
   2  -8   3   82.81    6.64
   2  -8   3   74.15    8.48
  -2  -8  -3   71.17    8.76
  -2   8  -3   80.69   10.14
  -2   8  -3   90.59    8.68
  -2   8  -4  103.52   10.20
  -2   8  -4   92.16   11.83
   2  -8   4  116.64   10.85
   2  -8   4  102.63   11.33
   2   8   4  122.84   12.87
  -2   8  -4  102.25   10.13
   2   8   4  123.86   12.39
  -2  -8  -4   89.04    9.98
   2  -8   4  114.92    9.47
  -2  -8  -4  103.03   11.32
   2   8   4  107.68   11.53
  -2   8  -5  320.08   20.66
   2  -8   5  347.19   19.82
   2   8   5  326.62   21.06
   2  -8   5  330.50   19.89
  -2  -8  -5  309.73   18.93
   2   8   5  364.40   21.64
  -2   8  -5  314.07   19.05
   2   8   5  330.26   20.09
   2  -8   5  330.48   18.14
  -2  -8  -5  302.96   19.51
  -2   8  -5  310.81   17.88
   2   8   6    2.31    6.93
  -2  -8  -6    7.15    7.30
  -2  -8  -6   -4.51    5.18
   2  -8   6   15.69    8.76
  -2   8  -6    7.79    6.63
  -2   8  -6    9.69    7.09
  -2   8  -6    2.87    8.63
   2  -8   6   12.30    7.32
   2   8   6    8.11    7.06
   2  -8   6   28.00    6.98
   2   8   6   12.51    7.85
   2  -8   7   -3.58    5.46
  -2  -8  -7    9.73    7.70
   2   8   7   11.49    6.89
  -2   8  -7   -4.26    7.82
   2   8   7    0.32    7.82
  -2   8  -7  -13.71    8.53
  -2  -8  -7    3.55    8.15
   2   8   7    6.22    8.24
   2   8   8    1.10    9.53
   2   8   8   10.80    8.07
  -2   8  -8  -18.42    9.60
   2  -8   8   10.49    8.74
   2   8   8   -4.91    9.76
  -2  -8  -8  -10.36    7.61
  -2  -8  -8   -7.86    7.98
  -2  -8  -9  -38.29   14.06
  -2  -8  -9  -17.52    9.59
  -2   8  -9   -2.64   10.85
   2   8   9   -4.22    8.54
   2   8   9    1.86    8.51
   2  -9  -9   -4.81    9.44
   2   9  -9    2.16   12.45
  -2  -9   9    5.87    9.52
   2   9  -9  -10.08   10.39
  -2   9   9    4.62   10.95
  -2   9   9    8.71    8.70
   2  -9  -8   12.53    9.43
  -2   9   8    5.19    9.14
   2   9  -8   -1.41   10.11
  -2   9   8  -13.35    6.79
   2   9  -8    6.42    8.58
  -2  -9   8  -11.32    6.19
  -2   9   7    4.95    7.26
   2   9  -7   -2.66    6.54
  -2   9   7   -6.87    7.41
   2  -9  -7    7.41    7.24
   2   9  -7   -1.69    7.39
  -2   9   7   -0.32    7.37
   2  -9  -7    5.13    6.92
  -2  -9   7   -6.20    5.37
  -2  -9   6  116.73   12.63
  -2   9   6   91.37   13.01
   2  -9  -6   97.39   11.73
   2  -9  -6   98.63   12.30
   2   9  -6   87.89   12.64
  -2   9   6   99.43   13.19
  -2  -9   6  111.91   12.43
   2   9  -6   94.01   12.45
  -2   9   6  101.55   12.68
  -2   9   5    6.38    6.16
  -2  -9   5    2.59    5.67
   2  -9  -5   11.57    5.62
  -2   9   5    4.22    5.15
  -2  -9   5    2.46    4.54
   2   9  -5   16.16    8.75
   2  -9  -5    4.81    5.41
   2   9  -5   13.62    5.63
   2   9  -5    5.33    6.16
  -2   9   5   13.72    6.86
   2   9  -4    1.56    5.54
  -2  -9   4    2.84    2.88
  -2   9   4   -4.31    4.88
  -2   9   4   -5.33    4.63
   2  -9  -4   -2.15    3.64
   2  -9  -4   -0.96    3.41
  -2  -9   4    0.68    4.85
  -2   9   4   -8.14    3.60
   2   9  -4    0.28    5.12
  -2  -9   4    7.19    5.09
   2   9  -4    5.49    4.41
   2  -9  -4   -3.34    3.87
  -2   9   4   -3.24    4.54
   2   9  -4   -0.01    2.72
   2  -9  -3  504.59   23.96
   2   9  -3  517.32   24.82
  -2   9   3  531.98   25.58
  -2  -9   3  522.42   25.09
   2   9  -3  532.61   21.00
   2  -9  -3  533.98   22.76
  -2  -9   3  504.93   22.63
   2  -9  -3  546.13   24.62
   2   9  -3  541.78   26.60
  -2   9   3  521.61   24.30
  -2   9   3  534.74   25.48
   2   9  -3  528.02   23.64
  -2  -9   3  484.23   23.51
  -2   9   3  518.34   26.15
  -2  -9   3  538.26   21.02
   2   9  -2  145.28   12.66
   2   9  -2  121.37   10.52
  -2   9   2  118.88    9.97
   2  -9  -2  120.38    9.24
  -2   9   2  108.50   10.29
  -2   9   2  120.64   10.38
  -2  -9   2  126.75    7.08
  -2  -9   2  107.16    9.69
   2   9  -2  118.46    7.09
   2  -9  -2  111.24    9.53
  -2   9   2  110.04   10.08
   2   9  -2  110.77    8.99
   2   9  -2  109.98    6.97
  -2   9   2   96.75    9.10
  -2  -9   1   45.33    4.95
  -2   9   1   48.41    6.41
  -2   9   1   50.34    6.38
   2   9  -1   43.07    7.54
  -2   9   1   42.58    6.42
  -2   9   1   54.67    5.33
   2   9  -1   42.77    4.75
   2   9  -1   45.15    8.65
   2  -9  -1   31.44    5.03
  -2  -9   1   53.65    7.05
   2   9  -1   47.03    5.21
   2  -9  -1   29.81    6.05
  -2   9   1   42.38    5.85
   2   9   0  299.71   17.72
   2  -9   0  286.65   15.50
  -2   9   0  278.61   14.95
  -2   9   0  260.06   12.32
   2   9   0  262.22   14.18
  -2   9   0  282.53   14.14
   2   9   0  264.19   19.09
   2   9   0  263.23   12.48
  -2   9   0  248.74   14.77
  -2  -9   0  270.92   13.60
  -2   9   0  271.22   14.30
  -2  -9   0  270.20   14.49
   2  -9   1  302.64   16.45
  -2   9  -1  325.57   15.29
  -2   9  -1  286.82   15.99
  -2   9  -1  261.99   17.17
  -2  -9  -1  318.44   15.79
   2   9   1  274.67   16.67
  -2  -9  -1  303.67   14.64
   2  -9   1  311.87   16.99
   2   9   1  299.50   14.32
   2   9   1  301.66   18.10
  -2  -9  -1  320.92   15.15
   2   9   1  314.19   16.63
  -2   9  -1  300.98   16.28
   2   9   2  139.19   11.63
   2  -9   2  138.97   11.06
  -2   9  -2  115.51   11.29
   2   9   2  132.33   11.50
   2  -9   2  133.67    7.44
  -2   9  -2  136.12    9.52
  -2   9  -2  142.19    7.46
   2   9   2  153.38   12.73
  -2   9  -2  140.55   11.31
  -2  -9  -2  127.83   10.04
   2  -9   2  149.20   12.51
  -2  -9  -2  132.36    8.16
  -2  -9  -2  142.49   11.36
  -2  -9  -3 1058.69   40.14
  -2  -9  -3 1025.02   42.23
   2   9   3 1012.65   47.16
  -2  -9  -3 1092.00   44.36
  -2   9  -3 1030.26   43.47
   2   9   3 1032.27   44.66
  -2   9  -3 1010.54   42.15
   2  -9   3  995.43   41.28
   2   9   3  997.40   44.92
   2  -9   3 1040.37   45.94
  -2   9  -3 1078.29   43.88
   2  -9   3 1049.72   44.78
   2   9   4  107.63   12.47
   2   9   4   91.67   10.77
   2  -9   4  102.86    9.08
   2  -9   4   97.86   11.17
  -2   9  -4  105.71    9.92
  -2   9  -4  102.14   12.06
   2  -9   4  119.52   11.29
  -2  -9  -4   90.36   10.88
   2   9   4  110.79   11.72
  -2   9  -4  102.78   10.55
  -2  -9  -4   82.08    9.85
  -2   9  -5   38.24    8.13
   2  -9   5   66.89    9.52
   2  -9   5   51.62    9.35
  -2   9  -5   44.87    7.62
   2  -9   5   69.19    8.46
  -2  -9  -5   39.45    8.62
  -2  -9  -5   39.99    8.34
   2   9   5   57.08   10.38
   2   9   5   42.96    8.16
  -2   9  -5   48.23   10.66
   2   9   5   71.25   10.74
  -2  -9  -6   14.03    6.89
   2  -9   6   17.07    6.00
  -2   9  -6   13.66    8.87
  -2   9  -6   10.55    7.71
   2   9   6   10.24    7.72
   2   9   6   19.79    7.74
   2   9   6    8.14    7.47
   2  -9   6   16.78    9.17
  -2  -9  -6    4.29    7.42
  -2   9  -7    2.27    8.51
  -2   9  -7   14.55    9.71
  -2  -9  -7    7.40    8.30
   2   9   7    9.50    9.02
  -2  -9  -7    5.73    7.54
   2  -9   7    9.54    7.43
   2   9   7   10.85    9.00
   2   9   7   -6.21    6.03
   2   9   8   22.35   11.44
  -2  -9  -8   30.48   11.47
   2   9   8   28.68   10.87
  -2   9  -8   18.73   11.61
  -2  -9  -8   21.36    9.15
   2   9   8   28.65   10.77
  -2  10   9    2.35   12.23
  -2 -10   9   -4.49    8.84
   2 -10  -9    8.29    9.98
   2  10  -9   -0.98   10.80
   2  10  -9    4.16   12.79
  -2  10   9   -5.71    8.85
  -2  10   8   16.33    9.16
   2 -10  -8   25.56   11.17
   2  10  -8   27.35   10.84
   2  10  -8    9.76    9.93
  -2 -10   8   15.20    8.78
  -2  10   8   26.99   10.36
   2 -10  -8   12.65   10.14
  -2 -10   7   12.29    9.66
   2  10  -7    9.24    8.31
   2  10  -7   18.70    9.43
  -2  10   7   21.81   10.28
  -2  10   7    4.55    7.18
  -2 -10   7   25.62    8.29
  -2  10   7   11.66    7.66
   2 -10  -7   20.40    8.55
   2 -10  -7   21.85    8.26
  -2  10   6    5.03    7.00
   2 -10  -6   -2.53    4.81
  -2  10   6   17.59    7.59
   2  10  -6    9.51    6.58
  -2  10   6   -5.49    5.60
  -2 -10   6    1.28    5.52
   2  10  -6    2.92    6.84
   2  10  -6   15.62    7.86
   2 -10  -6    9.44    5.91
  -2 -10   6    5.69    6.76
   2  10  -5   48.20    9.15
  -2  10   5   30.72    7.86
   2 -10  -5   42.28    7.51
   2  10  -5   52.18    8.61
  -2 -10   5   50.51    8.56
  -2  10   5   44.79    8.76
   2 -10  -5   57.35    8.72
  -2 -10   5   57.77    8.73
   2  10  -5   25.59    7.40
  -2  10   5   48.21    9.23
   2  10  -4   -0.18    5.69
  -2 -10   4    2.25    3.13
   2 -10  -4   -6.02    4.02
  -2 -10   4    5.53    4.93
   2 -10  -4   -0.99    3.72
  -2  10   4   -1.45    4.83
  -2  10   4    4.15    4.22
  -2 -10   4   -4.31    4.97
  -2  10   4    4.17    5.06
   2  10  -4    7.35    5.06
   2 -10  -4   -0.59    4.09
  -2  10   4   -0.05    4.92
   2  10  -4    6.50    5.83
  -2  10   3   30.65    6.84
  -2 -10   3   58.75    8.85
  -2  10   3   48.91    7.49
  -2 -10   3   55.38    5.14
  -2  10   3   38.91    7.12
  -2 -10   3   37.07    7.04
   2  10  -3   40.63    4.64
   2  10  -3   54.45    7.37
   2  10  -3   54.83    7.75
   2 -10  -3   39.93    6.94
  -2  10   3   56.70    8.11
   2 -10  -3   48.70    7.27
   2  10  -3   54.10    9.53
  -2 -10   3   53.61    5.57
   2 -10  -3   48.35    6.29
   2  10  -2  358.05   20.42
   2  10  -2  330.49   15.09
  -2  10   2  312.15   17.59
  -2 -10   2  331.30   18.60
  -2  10   2  366.44   18.48
  -2  10   2  310.86   18.46
   2  10  -2  322.06   16.11
   2  10  -2  345.60   18.37
  -2 -10   2  325.74   14.99
   2 -10  -2  384.89   17.28
   2  10  -2  340.76   16.02
   2 -10  -2  329.29   17.16
  -2  10   2  350.96   17.52
  -2  10   2  329.16   16.79
   2 -10  -1 1498.91   62.35
  -2 -10   1 1554.31   60.43
   2  10  -1 1630.48   65.05
   2  10  -1 1597.20   64.03
   2  10  -1 1600.53   65.18
   2  10  -1 1621.00   59.30
  -2  10   1 1608.08   62.16
  -2  10   1 1549.16   60.80
  -2  10   1 1599.19   63.17
  -2  10   1 1577.70   66.81
   2 -10  -1 1612.93   62.11
  -2  10   1 1526.67   61.62
  -2 -10   1 1528.60   63.09
   2  10   0  521.83   25.68
  -2  10   0  491.73   20.25
  -2  10   0  508.81   23.81
  -2 -10   0  468.99   22.07
  -2 -10   0  491.96   22.88
  -2  10   0  475.10   22.24
   2  10   0  533.27   23.87
   2  10   0  460.26   26.17
  -2  10   0  495.05   22.83
   2  10   0  480.85   20.85
   2 -10   0  507.92   23.47
  -2  10   0  518.46   24.30
   2  10   1  166.46   11.31
  -2  10  -1  165.38   10.44
  -2  10  -1  154.19   12.62
  -2 -10  -1  172.85   10.44
  -2  10  -1  162.32   11.15
   2  10   1  172.13   14.39
   2 -10   1  142.90   11.85
   2  10   1  175.67   13.59
   2  10   1  156.28    9.59
   2 -10   1  162.83   11.43
  -2 -10  -1  182.17   11.20
  -2 -10  -1  155.98   10.30
  -2  10  -1  165.08   13.50
   2  10   2   -8.07    5.51
  -2  10  -2   -0.21    5.44
   2 -10   2   10.59    5.51
  -2  10  -2    6.59    2.97
  -2 -10  -2   13.37    3.73
  -2  10  -2    5.74    6.12
  -2 -10  -2    6.87    5.00
  -2 -10  -2   13.73    4.65
   2  10   2    3.62    3.85
   2  10   2    8.07    6.12
   2  10   2    4.15    3.93
  -2  10  -2    9.89    4.43
   2 -10   2   14.82    4.49
  -2 -10  -3    4.79    2.75
   2 -10   3    3.04    4.25
   2  10   3   -3.64    3.21
  -2  10  -3    0.72    3.93
  -2  10  -3    5.95    6.08
  -2 -10  -3   -2.17    4.26
   2  10   3   14.66    6.82
   2 -10   3    9.24    6.38
   2 -10   3    2.84    3.03
   2  10   3   -4.18    4.63
  -2  10  -3    8.35    6.08
  -2 -10  -3   -2.89    4.40
  -2  10  -4    9.24    4.46
   2 -10   4    5.65    3.99
   2 -10   4    8.29    6.73
  -2 -10  -4    3.27    4.46
  -2  10  -4   -0.95    5.82
   2  10   4   11.64    5.38
   2  10   4    5.56    6.57
  -2  10  -4    9.03    7.41
  -2 -10  -4   10.55    5.76
   2  10   4    3.97    4.99
   2 -10   4    1.06    5.24
   2  10   5  185.46   17.27
   2  10   5  171.02   16.06
  -2  10  -5  194.14   16.04
  -2 -10  -5  168.30   15.36
   2  10   5  170.28   16.82
   2 -10   5  197.62   16.42
   2 -10   5  214.79   15.39
  -2  10  -5  214.64   18.02
  -2 -10  -5  201.25   17.20
  -2  10  -5  182.44   13.04
   2 -10   5  197.01   13.21
   2 -10   6    6.93    7.32
   2  10   6   11.49    7.86
  -2  10  -6   21.98   10.00
  -2  10  -6   -2.48    8.10
   2  10   6    7.99    7.50
  -2 -10  -6    8.75    7.42
  -2 -10  -6    9.53    7.74
   2 -10   6    5.88    6.38
   2  10   6    0.83    7.82
   2  10   7    8.76    8.15
  -2 -10  -7   -5.62    6.86
  -2  10  -7   -2.99    8.71
   2  10   7   -5.91    7.08
  -2 -10  -7   -2.80    6.74
  -2  10  -7   -2.45    9.53
   2  10   7   16.56    9.64
  -2  10  -8   -3.81    9.55
  -2 -10  -8  -10.32    9.36
   2  10   8   16.59   11.09
  -2 -10  -8   -6.92    8.01
   2  10   8  -16.83    9.86
   2  10   8    9.48    8.07
   2  11  -9   19.73   12.85
   2  11  -9   13.54   12.77
   2 -11  -8    8.79    9.03
  -2 -11   8   -6.07    6.30
  -2  11   8   -3.55    8.38
   2  11  -8    0.12    8.85
   2  11  -8    1.51    9.42
   2 -11  -8  -19.09    6.33
   2  11  -8  -16.33    7.81
  -2  11   8    7.62    9.32
   2  11  -7    8.36    7.10
  -2 -11   7    1.19    8.39
   2  11  -7    2.21    8.23
   2 -11  -7    4.78    7.35
   2 -11  -7   -8.15    5.80
  -2 -11   7   -4.58    6.63
  -2  11   7    4.17    7.84
  -2  11   7    3.84    6.79
   2  11  -7  -11.39    8.23
  -2  11   7   15.50    8.56
  -2  11   6   86.05   12.80
   2  11  -6   36.66    8.83
  -2  11   6   54.02   11.10
   2 -11  -6   51.68    9.88
  -2 -11   6   62.19   10.74
  -2 -11   6   58.79   10.01
   2 -11  -6   53.87    9.46
   2  11  -6   60.14   10.56
  -2  11   6   53.29   10.99
   2  11  -6   50.41   11.02
  -2  11   5   95.95   12.14
  -2  11   5  126.57   13.41
  -2 -11   5   99.08   11.54
   2 -11  -5   83.85   10.75
   2  11  -5  105.99   11.52
   2  11  -5   92.16   11.43
   2  11  -5  111.03   13.32
   2 -11  -5  100.50   11.13
  -2 -11   5  104.52   11.78
  -2  11   5   83.55   11.69
  -2 -11   4    9.52    5.60
   2  11  -4    5.97    5.34
   2  11  -4    7.04    5.86
   2  11  -4    1.04    5.99
  -2 -11   4   11.19    6.06
  -2  11   4   -1.14    3.77
  -2  11   4   11.18    5.22
   2 -11  -4   11.15    4.97
  -2  11   4   13.31    6.35
   2 -11  -4    7.28    5.22
   2 -11  -4    5.02    4.94
  -2  11   4   17.62    6.69
   2 -11  -3  513.27   23.09
  -2 -11   3  513.24   25.66
  -2  11   3  540.02   27.03
   2 -11  -3  511.74   24.37
  -2 -11   3  502.86   23.07
  -2  11   3  521.14   24.40
  -2  11   3  498.61   25.44
   2  11  -3  505.37   21.40
   2 -11  -3  480.97   24.49
  -2  11   3  535.11   26.14
   2  11  -3  479.81   26.80
   2  11  -3  538.93   25.20
   2  11  -3  501.99   23.64
   2  11  -3  505.23   22.78
  -2 -11   3  529.22   21.45
  -2 -11   2   10.45    5.33
   2  11  -2    6.04    2.89
  -2  11   2   10.55    5.15
  -2  11   2   -0.28    4.23
   2  11  -2   -0.37    4.40
   2 -11  -2    3.02    4.29
   2  11  -2   13.87    6.01
  -2  11   2   14.38    5.39
   2 -11  -2    8.70    4.87
   2  11  -2   18.90    8.20
  -2 -11   2    2.14    3.27
  -2  11   2    6.27    4.69
  -2  11   2    2.36    4.30
  -2  11   1    3.01    4.05
  -2 -11   1    5.40    3.39
  -2  11   1   -5.40    4.49
   2 -11  -1   -2.22    3.70
   2  11  -1   -1.08    2.52
   2 -11  -1   -4.72    4.10
   2  11  -1    7.07    6.94
   2  11  -1   -3.01    7.65
  -2  11   1   -2.97    3.47
   2  11  -1    1.98    3.40
  -2  11   1   -1.33    3.64
  -2  11   1    3.81    3.89
  -2 -11   1    0.54    4.60
  -2  11   0   30.82    4.20
   2  11   0   39.31   10.86
   2  11   0   41.80    5.32
  -2  11   0   36.76    6.36
   2  11   0   39.61    9.29
  -2  11   0   26.64    5.34
  -2  11   0   38.26    7.56
  -2 -11   0   40.37    5.93
  -2 -11   0   41.68    6.84
  -2  11   0   34.42    6.04
   2  11   0   41.73    5.79
   2 -11   0   38.16    7.04
  -2  11  -1  532.49   26.34
   2  11   1  520.21   27.02
  -2 -11  -1  497.80   24.04
   2  11   1  574.52   26.62
  -2 -11  -1  523.31   24.48
   2  11   1  556.55   23.17
  -2 -11  -1  545.55   23.52
   2 -11   1  526.82   26.10
  -2  11  -1  499.95   24.74
   2 -11   1  496.34   25.94
  -2  11  -1  543.44   24.16
   2  11   1  572.70   26.36
  -2  11  -1  546.39   25.98
  -2  11  -2  157.95   10.72
   2  11   2  156.61   11.08
  -2 -11  -2  176.90   11.42
  -2  11  -2  172.32   13.93
   2  11   2  158.87   13.91
   2 -11   2  173.77   12.37
   2  11   2  163.08   12.43
  -2  11  -2  140.10   12.89
  -2  11  -2  170.39    9.57
  -2 -11  -2  168.43   10.32
  -2 -11  -2  178.12   13.71
   2 -11   2  195.86   13.43
   2  11   2  171.76   14.34
  -2  11  -2  179.09   12.20
   2 -11   3  236.81   15.40
  -2 -11  -3  229.55   11.92
  -2  11  -3  240.73   18.17
  -2  11  -3  221.05   13.44
   2  11   3  231.05   16.19
   2 -11   3  251.24   12.39
  -2 -11  -3  236.22   14.55
  -2 -11  -3  245.66   15.61
   2  11   3  246.22   16.44
   2 -11   3  245.39   16.16
   2  11   3  219.43   15.98
  -2  11  -3  225.71   16.14
  -2  11  -3  250.06   12.30
  -2  11  -4   27.86    6.07
   2  11   4   12.28    6.78
   2 -11   4   11.46    6.65
  -2  11  -4   14.84    7.31
   2 -11   4   23.11    4.95
  -2 -11  -4    9.94    6.09
   2  11   4   10.00    6.15
  -2 -11  -4   19.27    5.95
  -2  11  -4   26.08    7.74
   2  11   4   21.96    6.61
   2 -11   4   19.25    6.51
   2 -11   5   40.80    7.41
  -2  11  -5   83.38   12.52
   2 -11   5   46.81    9.64
   2 -11   5   81.86   10.74
   2  11   5   89.14   12.20
  -2 -11  -5   68.99   10.94
  -2  11  -5   52.43    9.72
  -2 -11  -5   57.43   10.06
   2  11   5   67.58   10.57
  -2  11  -5   64.26    8.67
   2  11   5   71.13   11.38
   2  11   6   -1.26    6.10
  -2  11  -6   24.57    9.09
  -2  11  -6  -11.45    8.30
   2  11   6    3.04    6.72
   2 -11   6    1.01    7.05
  -2 -11  -6   -5.83    6.48
   2  11   6    3.10    6.59
  -2 -11  -6   10.34    7.54
   2  11   7  -10.06    7.34
  -2  11  -7    4.55    9.41
  -2 -11  -7   -2.85    6.90
   2  11   7   15.87    8.62
  -2 -11  -7    3.62    8.62
   2  11   7   -4.50    6.39
   2  11   8   32.97   10.87
   2  11   8   33.68   13.72
  -2 -11  -8   18.00    9.29
  -2 -11  -8   32.52   11.03
   2  11   8   11.35    8.89
  -2  11  -8   15.66   12.45
   2  12  -8   14.26   11.26
  -2  12   8   -0.04    8.36
  -2 -12   8  -10.06    7.63
   2 -12  -8   -3.00    6.72
   2 -12  -8   -2.06    8.21
   2  12  -8   -0.07    9.00
  -2  12   8   -3.30    8.97
   2  12  -8  -15.26    8.85
   2  12  -7    7.26    7.48
   2  12  -7   12.30    9.14
  -2  12   7    5.28    8.11
  -2  12   7   12.77    8.40
   2 -12  -7    4.06    6.81
   2  12  -7   -3.43    9.31
  -2  12   7    5.87    7.68
  -2 -12   7   -9.11    6.67
   2 -12  -7    5.10    6.96
  -2 -12   7   -1.90    8.16
   2  12  -6   34.40   10.52
  -2  12   6   63.85   11.17
  -2 -12   6   58.50   10.28
  -2 -12   6   34.72    9.53
   2  12  -6   33.56    9.79
   2 -12  -6   58.63    9.81
   2  12  -6   37.95    9.25
   2 -12  -6   33.91    9.09
  -2  12   6   41.17    9.57
  -2  12   6   43.23   10.24
  -2 -12   5   -5.28    5.69
  -2  12   5  -10.04    5.09
   2 -12  -5   -3.84    4.58
   2  12  -5    1.51    5.80
  -2 -12   5   -4.70    6.06
   2  12  -5    4.40    8.15
  -2  12   5    0.68    6.31
  -2  12   5    3.52    5.90
   2 -12  -5   -5.24    5.16
   2  12  -5   -2.31    6.97
  -2  12   4   22.27    6.06
   2  12  -4   33.89   10.28
  -2  12   4    5.57    5.93
   2 -12  -4   10.66    5.71
   2  12  -4   15.33    6.86
  -2  12   4   13.40    6.39
   2 -12  -4   15.34    5.71
  -2 -12   4   17.05    7.37
  -2  12   4   12.91    6.59
  -2 -12   4   11.05    6.15
   2  12  -4   23.72    6.76
  -2 -12   3  152.52   13.75
   2  12  -3  174.56   13.97
   2  12  -3  202.49   17.49
   2  12  -3  178.28   10.27
   2 -12  -3  170.08   12.02
  -2  12   3  189.46   14.31
  -2  12   3  203.57   14.81
  -2  12   3  191.43   15.33
  -2 -12   3  182.51   10.19
  -2  12   3  159.98   13.90
   2  12  -3  178.02   10.05
   2 -12  -3  197.14   15.00
   2 -12  -3  177.50   14.22
   2  12  -3  186.88   13.61
  -2 -12   3  186.24   10.80
   2  12  -2  200.75   12.56
   2  12  -2  241.89   19.20
  -2  12   2  233.29   13.78
   2 -12  -2  206.20   13.40
  -2  12   2  242.69   14.56
   2 -12  -2  211.75   13.46
  -2  12   2  219.77   13.52
   2  12  -2  207.30   12.01
  -2  12   2  213.37   14.67
   2  12  -2  214.27   14.87
  -2  12   2  233.55   14.79
  -2 -12   2  217.09   11.60
  -2 -12   2  210.17   14.66
  -2  12   1  472.58   23.20
  -2  12   1  445.91   22.10
   2  12  -1  426.70   21.92
   2  12  -1  440.39   24.56
  -2  12   1  426.49   22.10
   2  12  -1  482.43   27.29
   2 -12  -1  474.77   22.81
   2 -12  -1  460.77   22.09
  -2  12   1  472.25   24.18
  -2 -12   1  464.30   20.87
   2  12  -1  465.88   20.56
  -2  12   1  483.81   21.04
  -2 -12   1  444.66   23.17
  -2  12   0  413.29   23.22
  -2 -12   0  444.55   22.33
   2  12   0  427.73   26.75
  -2  12   0  476.05   19.55
   2  12   0  447.16   20.18
  -2  12   0  469.75   22.47
   2  12   0  470.33   25.23
   2 -12   0  446.53   23.06
  -2  12   0  467.07   23.64
   2  12   0  481.49   23.00
  -2 -12   0  437.48   21.18
  -2  12   0  455.33   21.87
   2 -12   1   53.08    7.22
  -2  12  -1   74.78    7.91
  -2  12  -1   62.00   10.58
  -2 -12  -1   77.24    8.81
   2  12   1   73.65    7.36
  -2 -12  -1   79.68    7.94
   2  12   1   62.25   10.88
   2 -12   1   45.58    7.78
  -2  12  -1   53.09    8.28
  -2  12  -1   62.81    7.72
   2  12   1   66.58    7.65
   2  12   1   49.60    9.02
  -2 -12  -1   51.00    7.00
  -2 -12  -2  234.75   14.38
  -2  12  -2  265.14   15.72
   2  12   2  260.63   16.94
  -2 -12  -2  276.47   15.97
   2 -12   2  242.14   15.56
  -2 -12  -2  269.70   13.96
  -2  12  -2  293.70   18.41
   2  12   2  257.60   16.26
  -2  12  -2  257.85   15.89
   2 -12   2  235.86   16.51
   2  12   2  254.66   14.64
   2  12   2  262.39   17.56
  -2  12  -2  265.26   16.80
   2  12   3  102.96   11.77
  -2 -12  -3  101.13   11.08
  -2  12  -3   95.21    9.37
   2 -12   3  113.72   12.96
  -2 -12  -3   95.16    9.89
   2 -12   3  125.33   11.63
  -2  12  -3  109.25   12.36
   2  12   3  107.62   12.12
   2 -12   3  106.59    8.35
   2  12   3   97.57   11.21
  -2 -12  -3   97.56    7.87
  -2  12  -3  104.22    8.25
  -2  12  -3  105.15   11.73
   2  12   4  132.62   13.76
   2  12   4  112.80   12.91
   2 -12   4  150.06   10.89
  -2 -12  -4  136.67   13.39
  -2  12  -4  123.04   12.01
  -2  12  -4  141.82   13.74
  -2  12  -4  134.23   14.70
  -2  12  -4  144.89   11.79
   2 -12   4  137.08   12.93
   2  12   4  139.64   14.28
   2 -12   4  148.25   15.01
  -2 -12  -4  146.66   14.23
  -2  12  -5  171.03   17.14
   2 -12   5  179.44   17.26
   2  12   5  175.22   17.78
  -2  12  -5  187.65   16.13
  -2 -12  -5  172.57   15.79
  -2  12  -5  166.59   13.76
   2  12   5  142.92   15.33
  -2 -12  -5  161.63   15.84
   2  12   5  193.76   17.61
   2 -12   5  199.11   16.31
   2  12   6    8.54    7.57
  -2 -12  -6    9.02    7.38
  -2 -12  -6   -7.98    6.54
   2  12   6    5.87    7.31
   2 -12   6   -0.66    6.98
  -2  12  -6   -2.42    8.17
   2  12   6   -9.81    7.56
  -2  12  -6   -7.89    8.88
  -2 -12  -7   19.51    9.35
   2  12   7   16.79   10.09
  -2  12  -7   12.98   10.60
  -2 -12  -7   19.16    9.95
   2  12   7   39.32   10.73
   2  12   7   28.78    9.73
  -2 -12  -8   -4.31    8.33
  -2 -12  -8    0.35    8.90
   2  12   8    5.36    9.21
   2  12   8   13.13    8.97
  -2  12  -8  -14.08   11.34
   2  12   8   -3.00   11.35
   2  13  -8   -9.53   11.19
  -2  13   8    5.75    9.12
   2 -13  -8    1.99    8.36
  -2  13   8    4.06   13.46
   2  13  -8   -5.59   11.06
  -2  13   8    1.18    8.57
  -2 -13   8   -3.16    8.77
   2 -13  -8   -1.14    9.14
  -2 -13   7   11.13    9.08
   2  13  -7   -6.32    9.29
  -2  13   7   -1.38    7.94
   2 -13  -7   -4.75    6.91
  -2  13   7    7.37    9.13
  -2 -13   7    6.09    8.78
   2  13  -7  -13.54    7.60
   2 -13  -7    2.55    6.80
   2  13  -7   -2.17    7.18
  -2  13   7   12.68    8.81
  -2  13   6   19.32    9.17
  -2 -13   6    9.63    7.57
   2  13  -6   -4.27    6.90
  -2  13   6    5.36    7.15
  -2  13   6   -6.40    6.09
   2  13  -6    1.96    8.22
   2 -13  -6    2.35    6.30
   2 -13  -6   -2.13    6.14
  -2 -13   6    1.76    7.15
   2  13  -6   -6.02    8.32
   2  13  -5   39.65    8.85
   2 -13  -5   60.74    9.80
  -2  13   5   29.89    9.31
   2  13  -5   36.40   10.15
  -2 -13   5   49.92    9.93
  -2  13   5   44.63    9.84
   2  13  -5   32.48    8.05
   2 -13  -5   46.60    8.79
  -2 -13   5   43.35    8.96
  -2  13   5   36.95    8.63
  -2 -13   4   18.85    7.30
   2  13  -4   15.47    6.40
  -2  13   4   13.44    5.79
  -2  13   4   14.57    7.25
   2 -13  -4   13.37    6.22
  -2  13   4   18.80    6.35
   2  13  -4    4.62    6.01
   2 -13  -4   19.09    5.76
   2  13  -4   32.63   10.03
  -2  13   4   15.94    7.58
  -2  13   3  198.79   14.28
   2  13  -3  189.55   11.18
  -2  13   3  207.92   15.62
   2  13  -3  226.42   16.50
   2  13  -3  196.64   11.11
   2 -13  -3  207.60   15.63
   2 -13  -3  186.91   12.74
  -2 -13   3  225.73   17.37
  -2  13   3  197.70   14.88
  -2 -13   3  199.53   11.28
  -2 -13   3  179.26   11.58
   2  13  -3  212.20   18.53
  -2  13   3  187.08   15.29
   2  13  -3  185.60   14.16
   2 -13  -3  166.37   14.18
  -2 -13   2   77.67    7.12
   2  13  -2   72.42    8.33
  -2  13   2   82.29    9.78
   2  13  -2   84.19   12.61
   2 -13  -2   76.19    8.67
  -2  13   2   48.43    8.45
  -2  13   2   80.21    8.83
   2 -13  -2   58.13    7.74
  -2  13   2   57.05    7.68
  -2  13   2   72.75    9.10
   2  13  -2   54.90    9.41
   2  13  -2   61.02    6.51
  -2 -13   2   63.02    9.58
  -2  13   1  118.97   11.44
  -2 -13   1  118.35    9.38
   2  13  -1  115.98   15.40
   2  13  -1  110.69    9.25
   2 -13  -1  100.12   10.08
   2 -13  -1  118.73   11.17
  -2  13   1  122.59   11.32
  -2 -13   1   82.91   10.02
  -2  13   1  121.64   11.19
  -2  13   1  127.41    9.44
  -2  13   1  112.80   11.75
   2  13  -1  113.60   12.60
   2  13  -1  123.39    9.98
   2  13   0  412.35   25.82
   2  13   0  407.69   22.93
  -2  13   0  415.90   22.23
  -2 -13   0  424.44   21.18
  -2  13   0  421.62   20.67
  -2  13   0  395.01   22.08
  -2  13   0  414.45   18.01
   2 -13   0  375.68   21.49
  -2 -13   0  404.84   19.97
   2  13   0  435.40   21.42
   2  13   0  383.51   18.71
  -2  13   0  384.47   20.71
  -2 -13  -1  212.54   13.64
  -2  13  -1  226.13   11.13
  -2 -13  -1  228.24   14.17
   2  13   1  227.53   16.24
   2  13   1  239.71   15.08
  -2 -13  -1  237.85   13.62
  -2  13  -1  249.34   17.56
  -2  13  -1  247.21   14.82
   2  13   1  248.85   19.94
   2 -13   1  231.59   15.07
   2 -13   1  222.50   15.70
   2  13   1  226.46   14.89
  -2  13  -1  230.32   13.79
  -2  13  -1  213.76   14.68
   2 -13   2  248.85   18.16
   2  13   2  193.29   16.20
  -2 -13  -2  198.29   13.06
  -2  13  -2  215.25   17.22
  -2  13  -2  167.64   14.61
   2  13   2  205.94   12.94
  -2 -13  -2  206.43   12.36
   2  13   2  210.51   14.26
  -2  13  -2  198.44   11.73
   2  13   2  238.45   15.82
  -2  13  -2  216.38   12.99
   2 -13   2  194.28   13.89
  -2  13  -2  212.04   13.76
  -2 -13  -2  192.50   13.39
   2  13   3  292.54   19.65
  -2  13  -3  303.13   19.53
  -2 -13  -3  323.62   15.63
   2 -13   3  310.86   20.10
   2  13   3  319.56   20.10
   2  13   3  313.99   19.66
  -2  13  -3  332.86   20.29
  -2 -13  -3  300.00   17.73
   2 -13   3  332.33   19.49
  -2 -13  -3  313.08   18.94
  -2  13  -3  313.29   17.04
   2  13   4   11.64    6.41
  -2 -13  -4    1.80    5.29
   2  13   4   14.42    6.78
  -2 -13  -4    9.42    5.59
  -2  13  -4    5.14    4.25
   2  13   4    8.28    6.77
   2 -13   4    5.68    6.08
  -2  13  -4  -10.97    7.23
  -2  13  -4   24.75    7.99
   2 -13   4    7.69    7.12
   2  13   5   -1.70    7.02
  -2 -13  -5   12.16    7.25
  -2  13  -5    0.20    7.97
  -2 -13  -5    5.98    7.00
   2 -13   5   -5.78    6.85
   2 -13   5    1.84    7.34
  -2  13  -5    4.30    4.86
   2  13   5   -3.07    5.40
  -2  13  -5    0.28    7.68
   2  13   5    1.14    6.47
   2  13   6  -10.02    6.87
  -2  13  -6   -5.19    8.24
  -2 -13  -6   -6.24    6.86
   2  13   6   11.27    7.81
   2 -13   6    4.75    7.87
  -2 -13  -6    8.23    8.48
  -2  13  -6   15.10   10.66
   2  13   6   -3.82    6.72
   2  13   7   14.77    9.30
  -2  13  -7   23.78   12.08
   2  13   7    3.83    8.54
  -2 -13  -7    5.04    7.66
  -2 -13  -7   14.86    9.64
   2  13   7   13.07    9.94
  -2 -13  -8   -1.18    9.43
  -2  13  -8   11.42   11.54
   2  13   8   19.57    9.85
   2  13   8    3.83   11.76
   2  13   8   25.19   10.99
  -2 -13  -8   -1.76    9.97
  -2  14   8   -5.46    8.82
  -2  14   8   -4.15   11.01
   2  14  -8  -12.45   10.59
   2 -14  -8    5.41    9.12
  -2  14   8   -0.92    9.09
   2 -14  -8   -9.82    7.65
  -2  14   7   18.84    9.90
  -2 -14   7   18.10   10.49
   2 -14  -7   17.88    8.00
  -2  14   7   18.73   10.02
   2  14  -7    6.41    9.64
  -2 -14   7   14.90    9.23
   2  14  -7   22.25   10.48
   2 -14  -7   10.87    7.86
  -2  14   7   40.78   12.87
   2  14  -7    9.32   11.25
  -2  14   6   36.95   10.34
  -2  14   6   29.30    9.57
  -2 -14   6   15.11    8.45
   2 -14  -6   46.19    8.86
  -2  14   6   41.03   10.47
   2  14  -6   29.13   10.58
   2  14  -6   22.18    9.68
   2 -14  -6   41.65    9.65
   2  14  -6   41.19   10.19
  -2 -14   6   35.11    9.86
   2 -14  -5   21.46    7.70
  -2 -14   5   13.31    7.48
   2  14  -5   18.86    8.08
  -2  14   5   13.99    8.59
  -2 -14   5    9.20    7.13
  -2  14   5   10.81    7.21
   2  14  -5   10.61   10.17
  -2  14   5   15.32    8.16
   2  14  -5   24.78    8.48
   2 -14  -5   -1.55    5.70
   2  14  -4    2.51    6.31
   2  14  -4    2.93    8.54
   2  14  -4    0.33    7.12
  -2  14   4   13.18    6.86
  -2  14   4    8.70    5.93
  -2 -14   4   -0.04    6.71
  -2  14   4    8.79    6.58
   2 -14  -4   15.20    6.21
  -2  14   4   21.38    7.58
   2 -14  -4   25.90    6.98
  -2 -14   3   77.00    7.58
   2 -14  -3   59.55    8.18
  -2  14   3   71.93    9.61
   2 -14  -3   96.05   10.76
   2  14  -3   62.85    8.79
   2  14  -3   60.07    9.97
  -2  14   3   74.98    9.75
  -2  14   3   75.29   10.59
   2  14  -3   68.66    6.89
   2 -14  -3   61.09    8.49
  -2 -14   3   75.04    7.79
   2  14  -3   67.74    7.09
  -2  14   3   56.47    9.34
  -2 -14   3   84.85   11.34
   2  14  -3   52.41   11.09
  -2  14   2   -5.89    4.61
  -2  14   2    6.47    6.07
   2 -14  -2   -0.36    4.09
   2  14  -2    1.13    4.42
   2  14  -2    0.35    3.08
  -2 -14   2    2.15    3.70
   2  14  -2   -4.96    6.54
  -2  14   2   -3.32    4.41
  -2  14   2   -1.85    3.78
  -2 -14   2    5.92    5.65
   2 -14  -2    2.84    5.35
  -2  14   2   -5.17    3.39
   2  14  -2    5.02    8.42
  -2  14   1  609.54   26.89
   2 -14  -1  609.99   28.39
   2  14  -1  584.60   26.46
   2  14  -1  597.97   28.44
  -2 -14   1  582.25   26.68
   2 -14  -1  578.70   28.33
  -2  14   1  656.81   28.25
  -2  14   1  610.54   30.33
   2  14  -1  576.48   30.71
  -2  14   1  625.08   29.50
  -2  14   1  606.87   28.61
  -2 -14   1  591.75   29.32
  -2  14   0  153.19    9.34
  -2  14   0  151.55   13.88
  -2 -14   0  132.03   11.04
   2  14   0  144.50   10.92
   2 -14   0  135.86   12.82
   2 -14   0  139.89   11.55
  -2  14   0  132.13   11.95
   2  14   0  155.44   14.67
  -2  14   0  135.94   12.31
  -2 -14   0  157.50   13.10
   2  14   0  155.68   12.47
  -2  14   0  127.44   11.58
   2  14   0  123.23   15.24
  -2  14  -1   45.81    9.94
   2  14   1   45.31    6.89
   2  14   1   48.31   11.05
  -2 -14  -1   68.36    8.49
  -2  14  -1   46.54    6.97
  -2  14  -1   43.13    6.51
   2  14   1   50.54    9.11
  -2  14  -1   51.25    8.10
   2 -14   1   49.79    7.97
   2 -14   1   41.15    8.70
  -2 -14  -1   52.69    7.65
   2  14   1   37.85    6.21
  -2  14  -1   55.26    5.42
   2  14   2   85.33    9.39
  -2  14  -2   67.69   11.82
   2  14   2   51.89    9.05
  -2  14  -2   89.79   11.68
  -2 -14  -2   70.33    9.09
   2 -14   2   83.73   10.59
  -2 -14  -2   72.91    7.92
  -2  14  -2   66.00    8.37
   2 -14   2   74.31    9.19
   2  14   2   85.48   11.53
   2  14   2   77.03    9.45
  -2  14  -2   78.83    8.77
  -2 -14  -2   67.04    8.54
   2  14   3  141.35   14.45
  -2 -14  -3  157.90   10.15
  -2 -14  -3  167.14   14.49
   2  14   3  128.29   13.95
  -2  14  -3  142.71   14.97
   2 -14   3  154.46   15.32
  -2 -14  -3  106.97   11.27
   2 -14   3  173.52   14.27
  -2  14  -3  132.47   11.54
  -2  14  -3  110.84   13.29
   2  14   3  123.66   12.31
   2  14   3  143.74   14.37
  -2  14  -4    2.97    8.86
   2 -14   4    9.97    6.80
  -2 -14  -4   17.19    7.12
   2 -14   4    5.41    7.62
  -2  14  -4    1.42    7.86
   2  14   4    1.30    5.05
  -2  14  -4   -0.27    4.31
   2  14   4   12.79    7.58
   2  14   4    5.15    6.47
  -2 -14  -4   -3.90    4.90
   2  14   5  103.76   13.04
   2  14   5   41.47   10.05
   2  14   5   98.22   13.39
  -2  14  -5   52.29   12.44
  -2  14  -5   71.56   12.32
   2 -14   5   56.33   11.33
  -2 -14  -5   68.88   10.51
  -2 -14  -5   84.05   12.08
  -2  14  -5   99.88   10.54
   2  14   6   10.60    8.14
   2  14   6   12.58    8.79
  -2 -14  -6   -8.55    6.06
  -2  14  -6    2.68    9.82
   2 -14   6    1.61    8.57
  -2  14  -6  -11.21   10.95
   2  14   6   10.83    8.35
  -2 -14  -6    6.34    6.28
   2  14   7   -3.13    7.75
   2  14   7   12.22    9.16
  -2 -14  -7    5.35    9.47
  -2 -14  -7   15.02    9.95
   2 -14   7   20.00   11.09
   2  14   7   15.29    8.74
  -2  14  -7    0.34   10.37
  -2 -14  -8   -8.80    8.25
   2  14   8  -12.23   11.59
   2  14   8   -6.36    9.19
  -2  14  -8   -1.69   10.62
  -2 -14  -8   -5.51    9.93
   2  14   8   -3.19    9.13
  -2  15   8   -0.68   12.81
  -2  15   8    2.12   10.83
   2  15  -8   -4.28   11.42
   2 -15  -8    5.64    9.02
  -2  15   8   -1.12    9.92
   2 -15  -8  -13.38    8.37
  -2  15   7   11.96    9.72
   2 -15  -7   12.91    8.13
   2 -15  -7   -6.16    7.13
   2  15  -7   -7.53    9.43
  -2 -15   7    0.95    8.01
   2  15  -7   -7.24    8.68
  -2  15   7   -0.03    8.85
  -2  15   7    4.79    9.42
   2  15  -6   -1.51   10.53
  -2  15   6   -4.11    6.58
   2 -15  -6   -7.20    5.86
  -2  15   6    7.43    7.76
  -2  15   6    4.79    7.26
  -2 -15   6   -1.20    6.81
   2  15  -6  -14.65    7.62
   2  15  -6   -6.43    8.65
   2 -15  -6   -5.44    6.17
  -2 -15   6   -4.14    8.21
   2 -15  -5   -2.39    5.24
  -2  15   5   -0.37    7.25
  -2  15   5   15.54    7.81
  -2  15   5   -1.33    5.01
   2  15  -5   -0.23    7.94
   2  15  -5  -21.25    6.29
  -2 -15   5    7.12    6.79
   2  15  -5   11.24    9.79
   2 -15  -5    3.10    5.67
  -2  15   5    7.35    7.12
  -2 -15   4   27.69    8.30
  -2  15   4   30.62    8.38
  -2  15   4   32.89    8.59
   2  15  -4   52.86   12.52
   2 -15  -4   25.66    7.02
  -2  15   4   37.44    7.84
  -2  15   4   41.84    9.25
   2  15  -4   36.48    8.97
   2  15  -4   42.34    9.21
   2 -15  -4   17.92    6.39
  -2  15   3   94.32   11.25
   2  15  -3   91.69    8.60
   2 -15  -3  104.64   10.61
   2  15  -3   74.79    9.88
   2 -15  -3   84.76   10.28
   2  15  -3   93.40    8.49
   2  15  -3   82.19   13.37
  -2 -15   3   94.03   11.46
  -2  15   3   98.78   11.15
  -2  15   3   99.67   12.33
   2  15  -3   86.42   11.56
  -2 -15   3  102.39    9.36
   2 -15  -3  112.64   11.91
  -2 -15   3   91.61    8.78
  -2  15   3   91.71   11.17
   2  15  -2   14.65    5.87
   2  15  -2   16.07    8.44
  -2  15   2    6.40    5.32
  -2 -15   2    9.21    4.67
  -2  15   2   12.11    4.87
   2 -15  -2   10.44    6.28
  -2 -15   2    6.98    6.25
  -2  15   2   20.27    5.95
  -2  15   2   10.40    6.56
   2 -15  -2    5.62    4.37
  -2  15   2    7.90    5.04
   2  15  -2   25.59   11.03
   2  15  -2    9.79    3.85
   2  15  -1    3.20    9.78
  -2 -15   1   13.09    4.67
  -2  15   1   23.02    6.21
  -2  15   1   22.70    6.27
  -2  15   1   19.43    7.37
   2 -15  -1   12.18    5.78
   2 -15  -1    5.48    7.75
   2  15  -1    9.00    9.06
  -2 -15   1   12.37    5.90
   2  15  -1    7.46    3.93
  -2  15   1    6.60    4.51
  -2  15   1    9.06    5.99
   2  15  -1   11.57    4.60
   2  15   0   38.55    9.34
   2  15   0    7.40    9.69
   2 -15   0   24.42    7.52
  -2 -15   0   28.37    6.38
   2 -15   0   17.50    5.69
  -2  15   0   21.74    4.87
  -2 -15   0   15.22    6.15
  -2  15   0   20.77    5.56
   2  15   0   16.99    5.01
  -2  15   0   30.53    8.45
   2  15   0   21.76    5.34
  -2  15   0   28.26    6.11
  -2  15   0   19.56    6.09
   2  15   1  344.61   21.04
  -2  15  -1  336.06   18.81
  -2 -15  -1  385.51   19.58
  -2  15  -1  365.28   18.39
   2  15   1  338.95   20.30
   2 -15   1  368.79   21.41
   2  15   1  350.04   18.14
  -2  15  -1  335.44   20.03
  -2  15  -1  366.85   20.74
  -2  15  -1  366.98   22.16
  -2 -15  -1  367.14   19.28
   2 -15   1  342.45   20.73
   2  15   1  389.34   23.79
   2  15   2   22.39    7.81
  -2  15  -2    7.04    6.44
  -2  15  -2   11.99    5.12
   2  15   2   16.93    5.54
  -2 -15  -2   29.77    6.36
  -2 -15  -2   15.59    6.26
   2  15   2   16.75    7.13
  -2  15  -2   16.03   10.57
   2 -15   2   13.29    7.42
  -2 -15  -2   19.64    5.35
  -2  15  -2   14.13    5.08
   2 -15   2   20.67    6.10
   2  15   2   18.74    5.54
  -2  15  -3  169.10   13.58
  -2 -15  -3  152.70   13.62
   2  15   3  206.21   15.93
   2 -15   3  187.30   16.81
   2  15   3  204.14   17.27
  -2  15  -3  165.12   15.97
  -2  15  -3  184.75   17.16
   2  15   3  179.72   16.28
   2 -15   3  214.50   15.36
  -2 -15  -3  219.98   15.03
  -2 -15  -3  190.03   12.23
   2  15   3  210.37   18.15
  -2  15  -4   18.13    9.22
  -2  15  -4    2.13    8.89
   2  15   4   26.16    8.60
   2  15   4    6.01    6.14
  -2  15  -4    4.14    4.80
   2 -15   4   12.48    8.05
   2 -15   4    8.83    6.40
   2  15   4   12.82    7.58
  -2 -15  -4    8.84    6.65
  -2 -15  -4   14.73    6.68
   2 -15   5   15.53    9.00
   2  15   5   19.31    7.43
  -2 -15  -5   34.07    9.81
   2  15   5   15.81    7.09
  -2  15  -5    5.51    9.80
   2  15   5    5.59    8.13
  -2 -15  -5   25.26    8.09
  -2  15  -5   14.65    9.30
  -2 -15  -6    4.31    6.73
  -2  15  -6    3.14   10.03
  -2 -15  -6    0.66    6.78
   2  15   6    1.78    7.59
   2  15   6    4.05    7.01
   2 -15   6  -11.62    7.87
   2  15   6    1.57    7.58
  -2 -15  -7   -2.35    8.29
   2  15   7   -3.63    8.09
   2 -15   7    0.66   10.05
  -2  15  -7    1.86   10.10
  -2 -15  -7    2.92    8.65
   2  15   7    8.77    9.13
   2  15   7  -13.00    9.19
   2  15   8   -3.85   10.39
  -2 -15  -8   -5.68    8.80
   2  15   8   20.12   17.76
  -2  15  -8  -11.17   10.86
   2  15   8   -2.78    8.47
  -2 -15  -8   -4.45    9.38
  -2  16   8    5.02    9.57
   2 -16  -8   -8.95    8.77
   2 -16  -8   11.44   10.17
  -2  16   8    0.74    8.97
   2  16  -8    3.87   12.80
  -2  16   8    0.78   12.72
  -2  16   7   15.07    9.43
   2 -16  -7    9.23    8.76
  -2  16   7   12.26   10.93
  -2 -16   7   24.11   10.03
   2  16  -7  -12.32   13.75
  -2  16   7   12.30    8.84
   2 -16  -7   -0.15    7.31
   2  16  -6    7.90   10.42
  -2 -16   6   13.15   14.03
  -2  16   6    2.40    7.00
   2 -16  -6   -2.25    6.11
  -2  16   6   13.09    8.82
  -2  16   6   -6.38    5.71
   2  16  -6   -9.77    7.97
   2 -16  -6   -1.24    6.37
  -2 -16   6    7.34    7.64
  -2  16   5   -1.42    6.89
  -2  16   5    2.89    7.61
  -2 -16   5   -0.46    7.31
   2  16  -5    7.20   10.20
  -2  16   5    8.73    8.63
  -2  16   5    5.84    7.43
   2 -16  -5   -4.55    4.63
   2  16  -5  -17.46    6.78
   2  16  -5    3.26    8.60
   2 -16  -5   -5.60    5.44
  -2  16   4    3.35    6.55
  -2  16   4   -1.58    5.73
   2 -16  -4   -6.59    4.38
   2  16  -4   -1.95    6.11
  -2  16   4    8.22    6.69
   2 -16  -4    9.81    6.15
  -2 -16   4   -3.39    6.74
  -2  16   4    3.94    6.91
   2  16  -4  -16.27    8.65
   2  16  -4   -3.52    7.40
   2  16  -3   28.77    8.99
   2  16  -3   24.46   10.56
   2  16  -3   28.99    5.40
  -2 -16   3   29.11    8.83
   2 -16  -3   22.74    6.93
  -2  16   3   23.81    7.33
   2 -16  -3   15.00    6.67
  -2  16   3   26.01    6.95
   2  16  -3   27.67    5.95
  -2  16   3   45.11    8.60
  -2 -16   3   26.76    6.36
   2 -16  -3   42.44    7.93
  -2  16   3   17.10    7.72
   2  16  -3   24.02    6.88
  -2  16   2   38.37    7.43
  -2  16   2   24.56    6.98
   2  16  -2   21.06    5.32
   2 -16  -2   34.57    7.76
   2  16  -2   20.68   10.86
  -2  16   2   13.67    6.37
  -2 -16   2   19.74    7.10
  -2 -16   2   23.24    5.88
  -2  16   2   26.58    7.82
   2  16  -2   25.08    6.41
  -2  16   2   15.06    6.32
   2 -16  -2   22.73    6.12
   2  16  -2    7.73    8.55
   2  16  -1  418.55   28.83
   2 -16  -1  409.40   21.16
   2  16  -1  398.65   21.27
  -2 -16   1  402.60   20.05
  -2  16   1  361.56   22.18
  -2 -16   1  359.16   21.94
   2  16  -1  401.56   19.69
  -2  16   1  375.01   19.42
  -2  16   1  407.22   21.68
   2  16  -1  417.43   25.11
   2 -16  -1  355.71   21.58
  -2  16   1  392.35   21.04
  -2  16   1  345.56   22.23
   2 -16   0    6.32    4.72
  -2  16   0    2.59    5.21
  -2 -16   0   -3.01    5.74
  -2  16   0    7.13    4.82
  -2  16   0   -3.68    3.89
   2 -16   0   -2.91    6.06
  -2  16   0   -1.89    6.37
  -2  16   0    9.21    4.64
   2  16   0   -6.46    3.35
   2  16   0    1.62    3.69
   2  16   0    9.17    7.59
  -2 -16   0    7.36    5.07
   2  16   0   -0.55    9.61
  -2 -16  -1  227.92   16.43
   2 -16   1  228.45   17.95
  -2  16  -1  225.69   18.45
  -2  16  -1  184.26   13.72
   2  16   1  188.39   15.87
   2  16   1  150.54   16.99
  -2  16  -1  184.74   15.97
  -2  16  -1  176.06   14.37
   2  16   1  194.53   14.54
  -2 -16  -1  205.39   14.16
   2  16   1  199.25   12.73
   2 -16   1  162.99   14.55
  -2  16  -2  217.60   14.07
   2  16   2  208.52   14.32
   2  16   2  211.84   17.08
  -2  16  -2  231.17   20.47
   2 -16   2  223.40   18.76
  -2 -16  -2  210.70   16.76
   2 -16   2  240.98   15.91
  -2  16  -2  202.21   14.68
  -2  16  -2  194.80   17.21
   2  16   2  248.48   16.75
   2  16   2  213.71   19.06
  -2 -16  -2  187.52   14.76
  -2 -16  -2  217.45   14.08
   2 -16   3   24.08    8.75
  -2 -16  -3   24.28    7.46
  -2  16  -3   25.94    6.14
   2  16   3   24.24    8.64
  -2 -16  -3   29.69    7.73
  -2  16  -3   33.25    9.44
  -2  16  -3   22.62   11.22
   2  16   3   17.22    7.50
  -2 -16  -3   24.75    6.22
   2  16   3   20.58    8.41
   2 -16   3   20.80    7.01
   2  16   3   24.50    7.59
   2  16   4    0.69    4.89
  -2  16  -4    2.36    9.86
   2  16   4   22.01    8.60
   2 -16   4   13.02    8.28
  -2  16  -4    7.02    8.29
  -2 -16  -4    9.15    6.00
   2 -16   4    6.60    7.57
  -2 -16  -4    0.40    6.32
  -2  16  -4   -0.78    4.76
   2  16   4   13.85    8.07
  -2 -16  -5   10.07    7.25
  -2  16  -5   26.62   11.52
   2  16   5   37.60    9.48
   2  16   5   14.34    9.06
   2 -16   5   45.12   10.90
  -2 -16  -5   20.01    8.40
   2  16   5   35.12    9.29
  -2  16  -5   21.00   10.78
  -2 -16  -6   11.43    7.62
  -2 -16  -6    7.93    7.61
   2  16   6   25.00   11.25
  -2  16  -6   27.64   11.22
   2  16   6   15.93    8.68
   2  16   6   15.05    8.46
   2 -16   6   17.79    9.85
   2  16   7   -1.85    8.50
  -2 -16  -7  -10.36    8.30
   2  16   7   -3.83    9.51
  -2 -16  -7   -4.43    8.16
   2 -16   7   -2.90   10.23
  -2  16  -7  -10.73    9.61
   2  16   7   -1.71    8.52
  -2  17   8    5.43    8.75
   2  17  -8   -0.89   13.55
   2 -17  -8   -1.00    9.37
  -2  17   7    9.47    8.79
  -2  17   7    4.18   10.62
   2 -17  -7   -4.75    7.12
   2 -17  -7   -3.64    8.68
  -2 -17   7    1.51    8.87
  -2  17   7    3.69    8.95
   2  17  -7   -7.58   10.58
  -2 -17   6    6.27    7.61
  -2  17   6   12.06    8.78
   2  17  -6  -11.88    9.69
   2 -17  -6    7.28    7.64
  -2  17   6    6.88    8.21
  -2  17   6    0.74    8.12
   2 -17  -6    5.74    7.15
   2  17  -6    4.68    9.55
   2  17  -5   83.58   12.46
  -2 -17   5   78.13   12.41
  -2  17   5   62.66   11.35
   2 -17  -5   84.64   12.59
  -2  17   5   77.40   12.96
   2 -17  -5   65.83   10.34
  -2  17   5   68.70   12.09
  -2  17   5  101.29   14.48
   2  17  -5   50.31   13.69
  -2  17   4   25.08    9.44
   2 -17  -4   17.42    7.13
  -2  17   4   14.74    8.16
   2  17  -4    8.54    9.19
  -2 -17   4   17.29    8.53
   2  17  -4   19.39   12.12
  -2  17   4   18.45    6.69
   2  17  -4   24.54    7.77
  -2  17   4   25.92    7.77
   2 -17  -4   14.75    6.14
  -2  17   3  220.08   17.02
   2  17  -3  236.84   16.44
  -2 -17   3  213.80   19.35
   2  17  -3  242.77   14.38
  -2  17   3  215.32   17.57
  -2  17   3  261.13   16.77
   2 -17  -3  249.74   17.20
   2 -17  -3  248.82   15.83
   2  17  -3  194.74   17.99
   2  17  -3  164.39   19.91
   2 -17  -3  190.44   16.56
   2  17  -3  235.09   16.18
  -2  17   3  262.32   18.12
  -2  17   2    2.43    5.19
  -2  17   2    6.16    5.73
  -2  17   2   20.79    6.49
  -2 -17   2   18.20    6.64
  -2  17   2   15.61    7.08
   2  17  -2   12.40    5.71
   2  17  -2   14.63    5.19
   2  17  -2   12.78    9.60
   2 -17  -2   10.37    6.13
  -2  17   2   21.07    7.00
   2  17  -2   20.53   12.27
   2 -17  -2   13.11    6.92
  -2 -17   2   17.18    7.59
  -2 -17   1   14.58    5.68
  -2  17   1   12.74    6.02
   2  17  -1   21.79   10.07
  -2  17   1   14.62    6.66
   2  17  -1    7.95   10.63
  -2  17   1   15.52    5.92
  -2  17   1   15.25    7.99
  -2 -17   1   20.54    7.40
   2 -17  -1    3.28    6.56
   2 -17  -1   30.06    6.96
  -2  17   1   21.61    6.55
   2  17  -1   18.44    5.59
   2  17  -1   15.92    5.01
  -2  17   0   72.56   11.40
  -2 -17   0   86.73   10.33
   2 -17   0   78.37   10.55
  -2  17   0   80.31   10.07
  -2 -17   0   93.14   11.52
   2  17   0   94.99    9.58
   2  17   0   76.69   13.87
  -2  17   0   88.14   11.47
   2 -17   0   75.16    9.41
   2  17   0   86.98   10.18
  -2  17   0  100.86   11.24
   2  17   0  102.71   12.56
  -2  17  -1  387.14   22.88
  -2 -17  -1  421.44   22.75
  -2 -17  -1  414.84   22.76
   2 -17   1  423.80   24.27
   2  17   1  406.03   23.69
   2  17   1  410.26   23.84
   2 -17   1  424.83   24.78
   2  17   1  448.08   21.38
  -2  17  -1  416.10   22.34
  -2  17  -1  428.73   23.45
  -2  17  -1  446.88   25.56
   2  17   1  423.34   26.64
  -2  17  -2    5.77    4.94
   2  17   2    0.89    4.72
   2 -17   2   -2.65    7.15
  -2  17  -2   10.83    7.28
  -2 -17  -2    0.46    4.37
  -2  17  -2    7.91   10.58
   2  17   2    5.43    7.34
   2  17   2    7.38    8.61
   2  17   2   -1.21    4.83
   2 -17   2    9.96    5.64
  -2  17  -2   14.13    5.08
  -2 -17  -2    9.99    5.72
  -2 -17  -2   15.22    6.48
  -2  17  -3   58.40   13.70
   2  17   3   93.87   13.30
   2  17   3   89.21   12.38
  -2  17  -3   74.16    9.48
  -2  17  -3   76.46   12.52
   2  17   3   78.71   11.55
   2 -17   3   56.15   11.61
   2  17   3   81.79   10.77
   2 -17   3   83.17   11.00
  -2 -17  -3   68.28   10.65
  -2 -17  -3   67.10   10.06
  -2  17  -4    5.24    9.06
   2  17   4   -1.34    7.17
   2 -17   4   11.33    7.43
   2  17   4   -3.64    5.34
   2  17   4   11.64    7.71
  -2 -17  -4    5.91    7.42
  -2 -17  -4   -4.85    5.60
  -2  17  -4   -0.08    4.99
  -2  17  -4  -10.56   10.26
   2 -17   4    0.62    8.34
   2  17   5    6.30    8.01
   2  17   5   -7.08    7.89
  -2 -17  -5    0.65    6.13
   2 -17   5   -1.15    8.38
  -2 -17  -5    7.42    7.36
  -2  17  -5    7.11    9.06
   2  17   5   -5.11    6.98
  -2  17  -5   -1.86   11.17
  -2 -17  -6    4.29    7.49
  -2  17  -6   21.57   11.67
   2  17   6   13.88    8.49
   2 -17   6   14.18    9.69
   2  17   6    7.22    9.22
   2  17   6   18.08    9.56
  -2 -17  -6    7.38    9.09
   2  17   7    2.72    8.80
   2  17   7   -4.03   11.00
   2 -17   7    3.73   11.16
   2  17   7   -6.48    7.93
  -2 -17  -7    4.11    9.46
  -2  17  -7    9.75   11.15
  -2 -17  -7    8.76   10.99
  -2  18   7   20.57   10.73
   2  18  -7    2.56   12.15
  -2 -18   7   -5.53    9.09
   2 -18  -7    1.86    8.29
  -2  18   7   19.23   10.78
   2 -18  -7    0.16    8.05
  -2  18   7    6.93   11.20
  -2 -18   6    8.32    9.16
   2 -18  -6   17.75    9.02
   2 -18  -6   -3.16    6.74
   2  18  -6   -2.87   11.26
  -2  18   6    3.91    9.66
  -2  18   6   20.17    9.52
  -2  18   6    4.55    8.74
  -2  18   5    4.85    7.31
   2 -18  -5    2.54    6.17
   2 -18  -5    6.93    6.46
   2  18  -5   -6.88    9.89
  -2  18   5   -5.49    5.94
  -2  18   5    1.48    6.91
  -2 -18   5   -0.73    7.26
   2  18  -5   -4.63    6.83
  -2  18   5    1.91    7.13
   2  18  -4    8.35    7.43
  -2  18   4    2.19    6.02
  -2  18   4   14.65    7.63
  -2  18   4   21.36    8.47
  -2  18   4    4.48    6.78
  -2 -18   4   37.38   10.21
   2 -18  -4   14.59    7.59
   2  18  -4   11.19   11.66
   2 -18  -4   15.33    6.87
  -2  18   3   24.47    7.35
   2  18  -3   27.09    7.49
   2 -18  -3   12.50    6.44
  -2  18   3   17.84    8.19
   2 -18  -3   20.00    7.43
  -2 -18   3    1.40    7.04
   2  18  -3   17.29    9.93
   2 -18  -3   19.05    7.69
  -2  18   3   26.25    7.61
   2  18  -3   27.71    6.28
   2  18  -3   15.38   12.26
  -2  18   3   21.03    7.49
   2 -18  -2   45.99    9.11
  -2  18   2   39.23    7.68
  -2 -18   2   49.28    7.72
   2  18  -2   32.11   11.02
  -2 -18   2   49.98   10.16
   2 -18  -2   41.29    8.56
   2  18  -2   22.77   14.18
   2  18  -2   60.58    8.83
  -2  18   2   55.32    9.19
   2  18  -2   42.91    6.99
  -2  18   2   28.60    8.78
  -2  18   2   58.46    9.17
  -2 -18   1   88.30    9.91
  -2 -18   1   89.69   11.70
   2  18  -1  116.31   11.37
  -2  18   1   96.98   11.34
  -2  18   1  104.28   12.06
  -2  18   1   89.06   11.48
  -2  18   1  121.70   13.94
  -2  18   1  113.26   10.52
   2  18  -1   93.66   14.91
   2 -18  -1  114.90   12.38
   2  18  -1  112.89   17.44
   2 -18  -1  105.27   12.16
   2  18  -1  111.75   10.90
   2 -18   0    7.51    5.65
  -2  18   0    9.92    5.70
   2  18   0   -3.72    4.07
   2  18   0    0.98    4.36
   2  18   0   -5.06    9.44
   2 -18   0   -9.24    6.17
  -2 -18   0   -8.53    4.24
  -2  18   0    3.90    4.45
   2  18   0    9.73    8.62
  -2  18   0    4.47    7.74
  -2  18   0    7.08    5.29
  -2 -18   0    8.40    6.09
  -2  18  -1   25.69    7.61
   2  18   1   25.06   10.97
  -2 -18  -1   19.04    6.83
  -2  18  -1   34.57   10.66
   2 -18   1   27.26    9.32
   2  18   1   22.75    6.69
  -2  18  -1   24.95    6.78
   2 -18   1   19.29    6.82
  -2 -18  -1   25.03    7.05
   2  18   1   36.46    9.39
   2  18   1   33.49    6.63
  -2  18  -1   19.91    6.38
   2 -18   1   30.10    7.45
  -2 -18  -2  192.52   16.60
  -2  18  -2  170.13   16.66
   2 -18   2  213.70   17.52
  -2 -18  -2  213.86   15.90
   2  18   2  168.27   18.05
  -2 -18  -2  199.05   15.28
  -2  18  -2  172.39   19.14
  -2  18  -2  174.29   15.45
   2  18   2  197.11   17.55
  -2  18  -2  209.16   15.67
   2  18   2  197.44   17.11
   2  18   2  189.54   14.99
   2 -18   2  194.45   18.92
  -2  18  -3    8.44    7.44
  -2 -18  -3    6.84    6.01
   2 -18   3    2.55    5.81
   2  18   3    6.82    7.89
   2 -18   3    6.60    7.16
   2  18   3    9.03    8.84
   2  18   3   -1.98    5.40
  -2  18  -3   -0.06   11.26
  -2  18  -3    1.15    4.83
  -2 -18  -3    0.49    5.89
   2  18   3    8.87    6.55
  -2  18  -4    1.18    8.65
   2  18   4    7.13    7.62
   2  18   4    9.22    8.23
  -2  18  -4   -5.73   11.60
  -2 -18  -4    0.49    6.28
   2 -18   4    2.57    6.77
   2 -18   4    5.14    8.27
   2  18   4   -3.32    5.50
  -2  18  -4   12.05    6.25
  -2 -18  -4    5.71    7.02
  -2  18  -5   62.99   13.34
  -2 -18  -5   80.08   12.63
  -2  18  -5   76.07   16.71
   2  18   5   73.10   13.40
   2  18   5   83.22   13.43
  -2 -18  -5   78.89   12.29
   2  18   5   83.79   14.31
   2 -18   5   83.11   14.44
  -2  18  -6   72.17   15.37
   2  18   6   29.20   11.79
   2  18   6   45.97   12.32
  -2 -18  -6   13.17   10.32
   2 -18   6   42.66   11.99
   2  18   6   36.51   11.18
  -2 -18  -6   37.29   10.12
  -2 -18  -7    3.05    9.97
   2  18   7    7.28   11.97
   2  18   7    5.87   10.06
  -2  18  -7   -5.52   10.52
  -2 -18  -7    5.74    9.39
   2  18   7   -5.95    9.75
   2 -18   7    0.57   10.25
   2 -19  -7   -4.00    6.94
  -2  19   7   -3.49    9.39
   2 -19  -7    2.53    9.03
  -2  19   7    4.38   10.50
   2  19  -7   -8.29   13.56
  -2 -19   7    0.47   10.58
  -2  19   7   17.72   13.85
   2 -19  -6   16.25    8.11
   2 -19  -6    8.10    7.25
  -2  19   6   11.06   10.10
  -2  19   6    6.40    9.12
  -2 -19   6   -0.55    7.56
  -2  19   6    7.93    8.53
   2  19  -6  -19.39   11.37
  -2 -19   5   39.98   11.05
   2  19  -5   47.05   11.09
   2 -19  -5   40.48    8.75
   2 -19  -5   44.38   10.97
  -2  19   5   92.95   14.49
  -2  19   5   45.10   11.22
   2  19  -5   46.42   14.58
  -2  19   5   46.85   10.01
  -2  19   5   52.12   11.39
   2 -19  -4   31.34    8.33
  -2  19   4   74.85   11.94
   2  19  -4   43.32   10.01
   2 -19  -4   67.28   11.04
  -2  19   4   50.36   10.56
  -2  19   4   67.22   12.31
  -2 -19   4   71.32   12.92
   2  19  -4   37.46   13.56
  -2  19   4   60.76   11.42
  -2 -19   3   55.80   11.68
  -2  19   3   67.09   11.69
   2 -19  -3   72.66   11.68
   2  19  -3   80.57   10.79
  -2  19   3   92.66   11.40
   2  19  -3   31.56   15.31
   2 -19  -3   53.98    9.94
   2 -19  -3   68.64   10.07
  -2  19   3   71.95   11.05
   2  19  -3   98.13   19.54
  -2  19   3   71.87   11.59
  -2 -19   2   91.34   10.31
  -2  19   2  105.48   11.47
   2 -19  -2   88.40   11.55
  -2  19   2   84.06   12.74
  -2 -19   2   92.89   13.56
   2  19  -2   97.81   10.50
   2  19  -2   60.25   13.76
   2  19  -2   92.40   10.83
  -2  19   2   92.57   12.17
   2 -19  -2   71.01    9.96
   2  19  -2  107.39   18.97
  -2  19   2  101.28   12.06
  -2  19   1    8.63    5.85
   2  19  -1    8.01    5.06
   2  19  -1   15.97   10.17
   2 -19  -1   12.06    6.45
   2  19  -1    7.90   12.60
   2 -19  -1    5.21    6.47
   2  19  -1    7.39    4.74
  -2  19   1   16.92    8.76
  -2  19   1   10.15    5.87
  -2 -19   1    8.37    6.59
  -2 -19   1    8.91    5.90
  -2  19   1    6.27    5.99
  -2  19   0   61.99   11.10
  -2  19   0   63.18    9.30
   2  19   0   82.49    9.36
  -2 -19   0   67.69    9.26
  -2 -19   0   45.91    9.51
   2  19   0   57.39   13.69
   2  19   0   71.79    9.72
   2  19   0   74.57   11.88
  -2  19   0   67.53   10.15
  -2  19   0   56.18    9.45
   2 -19   0   76.40   10.28
   2 -19   0   62.15   10.46
  -2 -19  -1  127.88   13.42
  -2  19  -1  141.67   14.05
  -2  19  -1  122.32   15.54
  -2  19  -1  117.93   12.52
   2 -19   1  119.77   13.96
   2  19   1  129.18   16.87
   2 -19   1  149.42   13.95
   2  19   1  139.30   12.40
   2 -19   1  153.80   14.95
   2  19   1  135.95   14.30
  -2 -19  -1  154.15   14.38
  -2  19  -1  131.81   14.40
   2  19   1  114.28   13.82
   2  19   2  106.57   11.84
  -2 -19  -2  114.60   11.87
   2 -19   2  106.23   14.46
  -2 -19  -2   73.88   10.85
  -2  19  -2  101.27   11.68
  -2  19  -2  127.11   16.90
  -2  19  -2  113.51   12.40
   2  19   2  124.77   16.14
  -2 -19  -2  107.57   12.13
   2 -19   2  112.53   13.04
  -2  19  -2   93.97   12.69
   2  19   2  127.45   13.70
   2  19   2  122.52   13.71
   2 -19   3   82.11   13.13
  -2 -19  -3   68.39   10.47
   2  19   3   70.20   12.44
   2  19   3   67.26   12.50
  -2 -19  -3   51.80    9.64
  -2  19  -3   65.79   17.49
  -2  19  -3   74.26   12.73
   2  19   3   86.88   12.92
  -2  19  -3   79.24    9.86
   2  19   3   81.23   11.26
   2 -19   3  118.54   13.21
  -2 -19  -4   10.00    7.92
   2  19   4   17.66    8.70
   2 -19   4   14.65    8.33
  -2  19  -4   25.82   14.08
   2 -19   4   18.91   10.41
  -2  19  -4   24.36   10.42
  -2  19  -4    4.23    5.63
  -2 -19  -4   -1.51    6.45
   2  19   4   -4.00    6.74
   2  19   4   11.27    9.94
  -2 -19  -5   -3.54    7.29
   2  19   5   -4.12    8.91
  -2  19  -5   -6.84    8.97
  -2 -19  -5   -2.50    6.05
   2 -19   5   -0.93    8.15
   2  19   5   -7.37    7.00
   2  19   5    4.77    8.12
   2 -19   6   -0.92    8.46
  -2 -19  -6    5.78    8.80
   2  19   6    0.24    8.94
  -2 -19  -6    4.96    9.32
   2  19   6    9.18    9.32
   2  19   6    0.47    7.91
  -2  19  -6    6.47   10.49
  -2 -19  -7    0.21    9.77
   2  19   7    0.91   11.77
  -2 -19  -7   -2.57    9.93
  -2  19  -7    0.68   10.47
   2  19   7   19.54   11.09
   2 -19   7   24.02   12.20
   2  20  -7  -21.17   12.85
   2 -20  -7    3.72    8.13
  -2  20   7    3.64   15.04
  -2  20   7    3.34   10.25
  -2  20   7  -10.67    7.64
  -2 -20   7    4.19   10.87
   2 -20  -7   -2.63    8.15
   2 -20  -6   -3.57    7.11
   2 -20  -6   12.20    8.60
  -2  20   6    8.06    9.58
   2  20  -6   -3.46   14.20
  -2  20   6   -2.44    8.58
  -2  20   6   12.56    9.98
  -2 -20   6   -3.86    7.58
  -2  20   5   18.68    9.23
  -2  20   5   -4.69    6.63
   2  20  -5   15.20   13.07
  -2  20   5    9.51    8.58
  -2  20   5   11.88    8.68
  -2 -20   5    4.44    7.88
   2 -20  -5   -2.86    6.69
   2 -20  -5   19.41    7.93
   2  20  -4  -20.14   11.13
  -2  20   4   11.50    8.12
  -2 -20   4    3.27    7.81
  -2  20   4   -1.56    8.44
  -2  20   4    4.07    6.37
   2 -20  -4   17.05    7.55
   2  20  -4   -5.92    6.39
  -2  20   4    5.40    8.48
   2 -20  -4   -3.95    6.01
  -2  20   3    8.19    8.34
   2 -20  -3   -4.83    5.16
   2 -20  -3    7.81    7.18
   2  20  -3   18.96   14.57
  -2  20   3    5.70    6.92
  -2  20   3   27.13    7.96
   2 -20  -3    5.06    6.20
  -2 -20   3   10.56    8.27
   2  20  -3   11.01    7.01
  -2  20   3   12.82    7.98
  -2 -20   2   11.31    8.33
   2  20  -2    1.80   11.86
  -2  20   2    7.57    6.35
   2  20  -2    3.43    5.27
  -2 -20   2   11.97    6.46
   2 -20  -2   -5.61    6.05
   2  20  -2   15.77    6.30
   2  20  -2   22.69   15.24
  -2  20   2   -0.30    7.37
   2 -20  -2   -0.06    5.46
  -2  20   2    3.83    6.63
   2 -20  -1   86.42   11.39
  -2 -20   1  103.77   12.99
  -2  20   1  116.01   13.67
  -2 -20   1   97.02   11.14
   2  20  -1  114.44   15.23
  -2  20   1  119.76   14.40
   2  20  -1   99.15   11.19
  -2  20   1  108.87   13.23
   2  20  -1  101.76   17.30
  -2  20   1   76.25   11.54
   2 -20  -1   99.14   12.78
   2  20  -1  104.78   11.47
   2 -20   0    4.41    6.73
   2 -20   0    9.38    6.29
   2  20   0   26.74   10.05
  -2 -20   0   19.23    7.20
   2  20   0   21.56    6.82
  -2  20   0   22.10    9.03
   2  20   0    2.56    9.37
  -2 -20   0    2.82    6.45
  -2  20   0    4.39    6.06
   2  20   0    0.55    5.04
  -2  20   0   -0.78    5.69
  -2  20   0    6.14    6.11
   2 -20   1  152.72   15.25
   2  20   1  126.17   14.16
  -2  20  -1  114.85   13.81
   2 -20   1  135.19   15.94
   2 -20   1  127.72   13.09
   2  20   1  123.97   12.10
  -2  20  -1  103.03   12.10
  -2 -20  -1  128.56   13.23
   2  20   1  113.70   13.10
   2  20   1   88.25   14.71
  -2  20  -1  144.06   16.95
  -2 -20  -1  145.06   14.40
  -2  20  -1  125.96   13.75
   2  20   2   -8.29    7.10
  -2  20  -2    1.11    5.04
   2 -20   2   -0.29    5.79
  -2 -20  -2    4.44    5.68
   2 -20   2   -2.85    7.24
  -2  20  -2   -2.52    7.65
  -2 -20  -2    7.45    6.72
   2  20   2    4.36    5.83
  -2 -20  -2   17.30    6.96
  -2  20  -2   -0.49    5.37
   2  20   2    5.35    5.35
  -2  20  -2    7.43   11.06
   2  20   2   -4.19    8.40
   2 -20   3   45.69    9.47
   2  20   3   38.28   11.56
  -2 -20  -3   26.71    8.94
  -2  20  -3   55.08   16.55
   2  20   3   37.97    9.45
  -2 -20  -3   36.14    9.16
  -2  20  -3   41.18   11.01
   2 -20   3   39.25   11.51
   2  20   3   50.26   10.55
  -2  20  -3   28.17    7.83
   2  20   3   47.63   10.77
   2  20   4   21.18    9.93
  -2 -20  -4   12.01    7.70
  -2  20  -4    0.28    6.29
   2  20   4   -6.69    6.66
   2  20   4   17.46    9.08
  -2  20  -4   12.59   14.16
  -2 -20  -4    1.59    7.52
  -2  20  -4   19.13   10.41
   2 -20   4    6.01    8.45
   2  20   5    8.70    8.57
   2  20   5   12.19    8.76
  -2 -20  -5   15.59    9.18
  -2  20  -5   25.64   11.60
  -2 -20  -5   17.13    7.67
   2  20   5   13.73    9.36
   2 -20   5   17.99   10.56
  -2 -20  -6   19.44    9.02
  -2 -20  -6   28.50   11.99
   2  20   6    7.23    9.32
  -2  20  -6   27.25   12.11
   2  20   6   23.76   10.46
   2 -20   6   29.54   12.14
   2  20   6   21.31   10.76
   2  20   7   -1.73    8.88
  -2 -20  -7   18.58    9.52
  -2 -20  -7    6.00   11.17
   2 -20   7    4.71   11.32
   2  20   7   -4.41    9.30
  -2  20  -7   -4.46   11.64
   2 -21  -7   -2.48    9.11
  -2  21   7   -1.89    8.14
   2 -21  -7   -9.16    7.48
  -2  21   7   -4.50   10.15
  -2 -21   7    6.91   12.79
   2  21  -7  -23.70   14.33
  -2 -21   6    7.94    8.54
  -2  21   6  -26.64    9.44
   2 -21  -6    2.44    8.14
  -2  21   6    3.84    9.47
   2  21  -6  -11.94   12.87
   2 -21  -6  -11.80    6.85
  -2  21   6   13.37   10.56
   2 -21  -5   -1.83    6.93
  -2  21   5   -1.21    7.10
  -2  21   5    3.50    8.29
  -2  21   5    2.88    7.74
   2 -21  -5    0.72    7.61
  -2 -21   5  -10.61    8.02
   2  21  -5   -7.87   12.90
  -2  21   5    7.53    9.44
  -2  21   4   16.30    9.24
   2 -21  -4   36.57    9.87
  -2  21   4   34.74   10.45
  -2  21   4   13.38    9.78
  -2 -21   4   45.47   11.64
  -2  21   4   36.21   10.80
   2  21  -4   17.16   15.03
   2  21  -4   20.58    8.21
   2 -21  -4   36.95    9.02
  -2 -21   3   19.27    8.95
   2 -21  -3   16.96    7.83
   2  21  -3   40.27   15.84
  -2  21   3   22.77    7.95
   2 -21  -3   26.65    8.40
   2  21  -3   26.94    7.99
  -2  21   3   28.42    8.49
  -2  21   3   15.95    8.13
  -2  21   3   16.27    8.74
  -2 -21   2   42.56   11.30
   2 -21  -2   38.66    8.76
  -2 -21   2   33.39    8.51
   2  21  -2   51.40    8.70
  -2  21   2   53.34   10.23
   2  21  -2   72.55   18.12
   2 -21  -2   49.97    9.99
  -2  21   2   42.27   10.70
  -2  21   2   64.99   11.51
   2  21  -2   45.98    8.78
   2 -21  -1   -4.39    5.57
  -2  21   1    7.32    8.48
  -2  21   1   -2.51    5.37
  -2  21   1   -1.69    6.07
   2 -21  -1   -3.38    7.39
  -2 -21   1   -5.49    6.72
   2  21  -1   -0.39    5.35
  -2 -21   1  -13.86    5.36
   2  21  -1   11.15   12.84
  -2  21   1    8.35    6.80
   2  21  -1    4.34    5.44
   2  21  -1  -12.32   10.42
   2 -21   0  101.20   12.60
   2  21   0  104.83   13.85
  -2  21   0   86.66   13.96
   2  21   0   81.97    9.98
  -2  21   0   94.79   12.88
  -2 -21   0   90.48   11.15
   2  21   0  101.63   12.76
   2  21   0   86.35   16.25
   2 -21   0  108.18   14.73
  -2  21   0   76.40   11.42
  -2 -21   0  125.86   14.47
  -2  21   0  102.05   12.70
  -2 -21  -1  346.09   21.46
   2  21   1  321.18   22.34
   2  21   1  322.60   19.21
  -2 -21  -1  294.10   20.58
   2 -21   1  346.93   23.88
   2 -21   1  356.91   22.87
  -2  21  -1  355.54   24.51
   2  21   1  282.73   25.78
   2  21   1  335.24   22.49
  -2  21  -1  320.26   21.35
   2 -21   1  347.65   21.19
  -2  21  -1  331.00   20.82
  -2  21  -1  337.19   22.08
  -2  21  -2   36.38    8.30
  -2  21  -2   61.33   14.71
   2  21   2   24.51   10.07
   2  21   2   67.25   11.97
   2  21   2   64.21   13.40
   2 -21   2   58.36   12.57
   2 -21   2   67.51   10.99
   2  21   2   55.41    9.68
  -2 -21  -2   53.29    9.53
  -2  21  -2   60.91   10.37
  -2  21  -2   51.89   10.53
  -2 -21  -2   37.04    9.15
   2 -21   2   51.72    9.78
  -2 -21  -2   54.80    9.95
   2  21   3    6.53    6.19
  -2 -21  -3    3.49    6.59
  -2 -21  -3    9.30    7.15
   2 -21   3   12.10    9.09
  -2  21  -3   10.74    8.60
  -2  21  -3    3.81   12.63
  -2  21  -3    3.03    6.32
   2  21   3    9.24    8.18
   2  21   3   14.67    8.70
   2  21   3   -3.08    8.00
   2 -21   3    8.84    7.91
  -2  21  -3    4.01    6.58
   2  21   4    7.05    9.75
  -2  21  -4   16.41   14.92
   2 -21   4   16.85   10.36
  -2  21  -4   11.67    9.61
  -2 -21  -4   -0.61    7.47
   2  21   4    3.90    8.42
  -2 -21  -4    7.97    6.88
   2  21   4    3.21    8.30
  -2 -21  -5    6.11    8.98
   2  21   5    5.97    8.50
   2  21   5   14.54    9.92
   2 -21   5    9.87   11.93
   2  21   5    5.14    9.26
  -2 -21  -5    2.47    7.95
  -2  21  -5    4.28    9.58
  -2 -21  -6    1.35    8.58
  -2  21  -6   -7.22    9.91
   2  21   6   -9.73   14.23
   2  21   6   -2.60   10.54
  -2 -21  -6   -0.24    8.93
   2 -21   6   -2.70    9.96
   2  21   6   27.98   12.33
  -2  22   6    4.73    9.08
  -2  22   6   -3.04   10.33
   2 -22  -6    2.55    8.55
   2  22  -6   -9.88   13.21
  -2 -22   6    6.76   10.44
   2 -22  -6    3.48    9.14
  -2  22   6  -15.55   10.02
   2 -22  -5    4.02    7.79
  -2  22   5   -7.49    7.19
  -2  22   5    5.73    8.69
   2 -22  -5    1.01    7.69
  -2  22   5   25.14   10.17
  -2  22   5  -11.30    7.69
   2  22  -5    0.57   13.69
  -2 -22   5   -6.86    7.92
  -2  22   4    1.53    7.84
  -2  22   4    6.72    8.54
  -2 -22   4   -5.06    8.30
   2 -22  -4    4.33    7.32
   2  22  -4   -8.31   14.39
  -2  22   4    2.70    9.12
  -2  22   4    3.83    6.95
   2 -22  -4    9.96    8.00
   2 -22  -3    5.34    7.06
   2  22  -3  -19.39   12.75
   2 -22  -3   -9.29    6.95
  -2 -22   3   -7.03    7.04
  -2  22   3    5.47    6.77
   2  22  -3   -2.74    6.26
  -2  22   3   13.51    8.64
  -2  22   3    6.56    6.56
   2  22  -2   15.77    6.76
   2 -22  -2   15.33    9.21
   2 -22  -2   30.90    8.92
  -2  22   2   18.24    7.94
  -2  22   2   21.75    7.85
  -2 -22   2    2.14    8.58
   2  22  -2  -13.77   13.16
   2  22  -2   26.93    8.07
  -2 -22   2   28.99    9.14
  -2  22   2    8.05    8.43
  -2  22   1   35.36    8.92
   2  22  -1   55.78   10.06
   2 -22  -1   45.65   10.49
  -2 -22   1   52.14   12.03
   2  22  -1   35.59    8.42
  -2  22   1   36.75    9.08
   2 -22  -1   25.15    8.27
  -2 -22   1   62.04   10.08
   2  22  -1   29.77   13.61
  -2  22   1   49.62   10.67
  -2  22   1   46.36   11.44
  -2  22   0   42.76   12.07
  -2  22   0   57.26   10.74
   2  22   0   53.83   11.95
   2  22   0   51.87    8.97
  -2  22   0   78.31   12.15
  -2 -22   0   59.08   10.18
   2  22   0   67.55   15.29
   2  22   0   63.39   10.35
   2 -22   0   57.86   10.84
  -2  22   0   59.14   10.76
  -2 -22   0   75.34   11.78
   2 -22   0   69.31   12.25
   2 -22   1  134.92   15.21
  -2  22  -1  118.92   13.90
   2  22   1   98.65   16.50
   2  22   1  115.25   14.84
  -2  22  -1  106.86   16.31
   2 -22   1  125.12   16.00
   2  22   1  131.40   15.54
  -2 -22  -1  109.77   13.12
  -2  22  -1  121.81   14.96
   2 -22   1  122.06   13.97
   2  22   1  142.31   13.83
  -2 -22  -1   93.73   13.05
  -2  22  -1  110.36   14.19
  -2  22  -2    2.75    7.48
  -2 -22  -2    0.40    7.69
   2 -22   2   -5.87    8.65
   2  22   2    1.97    9.86
  -2  22  -2   -1.15    6.10
   2  22   2    9.24    8.41
  -2 -22  -2    6.29    6.73
   2 -22   2    7.80    6.94
   2  22   2   -5.00    5.37
   2  22   2   -5.26    6.38
   2 -22   2    1.42    7.18
  -2 -22  -2   -2.70    7.12
  -2  22  -2   20.48   12.82
  -2  22  -2   -1.88    6.43
   2 -22   3   58.52   11.46
  -2 -22  -3   42.79    9.78
  -2  22  -3   28.63    9.49
  -2  22  -3   27.92   15.32
   2  22   3   66.43   11.66
  -2  22  -3   39.30    9.08
  -2  22  -3   49.46   10.72
   2 -22   3   35.87   10.81
   2  22   3   45.88   10.09
   2  22   3   39.28   11.74
   2  22   3   60.40   11.22
  -2 -22  -3   56.16   10.74
  -2  22  -4   11.66    9.61
  -2 -22  -4   10.05    7.62
   2  22   4    2.89    8.21
   2  22   4    0.03    8.81
   2 -22   4   29.94   10.80
  -2 -22  -4    8.20    7.43
   2  22   4    6.94    9.06
   2  22   5   15.97   10.87
   2  22   5    8.23   10.45
   2 -22   5   -0.74   10.06
  -2  22  -5  -10.36    8.04
  -2 -22  -5   -7.48    7.60
  -2 -22  -5    7.97    8.97
   2  22   5    5.88   10.18
  -2 -22  -6   31.46   12.08
  -2  22  -6    8.92   11.54
   2 -22   6    4.07   11.07
   2  22   6   25.04   10.39
   2  22   6   31.49   11.43
  -2 -22  -6   12.36    9.94
  -2 -23   6    1.60   10.40
  -2  23   6    1.39    9.59
  -2  23   6   15.50   11.36
   2  23  -6   -4.62   14.78
   2 -23  -6    7.83    9.24
   2 -23  -6    4.93   10.32
   2  23  -5   27.50   17.39
   2 -23  -5   10.57    9.89
   2 -23  -5    4.22    8.07
  -2  23   5   12.91    9.63
  -2  23   5   -7.08   10.02
  -2  23   5   -8.54    8.06
  -2 -23   5   14.61   10.77
  -2  23   5   -6.31    7.04
  -2  23   4   18.62    8.82
   2 -23  -4    4.76    7.03
  -2 -23   4   10.51   10.93
   2 -23  -4    5.86    7.58
  -2  23   4   13.02    9.33
   2  23  -4   -5.81   14.10
  -2  23   4   12.19    9.76
   2  23  -3   19.95   16.75
   2 -23  -3    7.33    7.39
  -2  23   3   21.35    9.43
  -2 -23   3    8.10    9.06
  -2  23   3   10.26    9.16
  -2  23   3    6.90    6.86
   2 -23  -3    9.20    7.53
   2  23  -3    8.32    7.47
   2 -23  -2    6.66    9.97
  -2  23   2   12.82    8.79
   2 -23  -2   20.80    8.66
  -2  23   2   17.15    8.49
  -2 -23   2    9.33    9.77
   2  23  -2   15.76    6.99
   2  23  -2   -2.25   13.31
   2  23  -2    0.40    6.11
  -2  23   2    9.17    7.27
  -2 -23   1   13.55    8.61
  -2  23   1    1.74    6.37
  -2 -23   1   34.59    8.90
  -2  23   1   22.81   10.19
   2  23  -1   20.22    7.30
   2  23  -1   30.57   14.95
   2 -23  -1   22.86   10.21
  -2  23   1   18.02    8.35
  -2  23   1   14.38    7.48
   2 -23  -1   20.66    8.32
   2  23  -1    4.97    6.44
   2 -23   0   44.53    9.87
  -2  23   0   52.94   13.20
  -2  23   0   54.46   10.86
  -2  23   0   53.15   10.64
   2  23   0   79.80   11.16
   2 -23   0   74.89   13.51
  -2  23   0   55.62   11.75
  -2 -23   0   77.82   12.37
  -2 -23   0   50.37   10.07
   2  23   0   44.39   13.36
   2  23   0   57.48   11.26
  -2 -23  -1  128.06   14.69
   2  23   1  138.69   16.32
   2 -23   1  121.31   14.57
   2  23   1  144.25   14.62
  -2  23  -1  118.04   16.83
  -2  23  -1  153.44   15.89
   2  23   1  164.20   16.85
   2  23   1  107.92   17.52
   2 -23   1  129.25   15.74
  -2  23  -1  168.32   16.51
   2 -23   1  126.53   16.48
  -2 -23  -1  130.25   15.12
   2  23   2   57.75   11.60
  -2  23  -2   48.09   11.23
  -2  23  -2   55.59   14.49
  -2  23  -2   83.62   11.97
   2 -23   2   73.82   11.53
   2  23   2   43.40   12.69
   2 -23   2   89.51   13.10
  -2  23  -2   75.83   11.48
   2 -23   2   59.16   12.49
  -2 -23  -2   74.62   12.31
   2  23   2   63.88   10.67
  -2 -23  -2   58.56   10.30
   2  23   2   60.36   12.35
  -2 -23  -2   68.18   11.38
  -2  23  -3    9.55    8.50
   2  23   3   20.48    9.63
  -2  23  -3   16.86    8.61
  -2 -23  -3   18.87    8.37
  -2  23  -3   25.95   15.46
   2 -23   3    0.49    7.47
   2  23   3   21.30    9.28
   2 -23   3    9.86    9.31
   2  23   3   26.74    9.53
  -2 -23  -3   14.60    8.63
   2  23   3    9.94    7.69
  -2  23  -3    5.69    8.15
   2 -23   3   27.45    9.92
  -2 -23  -4    8.62    8.16
  -2 -23  -4   -8.69    6.96
   2  23   4   -2.31    8.34
   2  23   4   -5.89    7.51
  -2  23  -4   -4.16    8.48
   2  23   4   -7.74    7.39
   2 -23   4   27.71   10.68
  -2 -23  -5   -2.39    8.33
   2 -23   5    2.77    9.43
   2  23   5   11.98   10.06
   2  23   5    4.00   10.06
  -2  23  -5   -5.18    9.00
  -2 -23  -5    8.06    9.05
   2  23   5   -4.57    9.58
   2  23   6   28.11   11.91
  -2 -23  -6  -10.27   10.44
  -2 -23  -6    6.37    9.47
   2 -23   6   -5.40   10.62
  -2  23  -6    6.02   11.07
   2  23   6   11.13   10.56
   2  24  -6  -25.90   14.55
  -2  24   6   -2.78   12.15
  -2  24   6    6.46   10.70
   2 -24  -6   11.34    9.82
   2 -24  -5   -3.98    7.43
  -2  24   5   -4.16    8.86
   2 -24  -5  -13.56    7.67
  -2  24   5   -5.41    8.32
  -2 -24   5    1.63   10.37
   2  24  -5   -1.71   17.00
  -2  24   5   -8.73    9.73
  -2  24   4   -0.47    9.00
  -2  24   4   17.80   10.16
  -2  24   4    2.70    8.04
   2 -24  -4    1.90    8.09
  -2 -24   4   21.17   11.42
   2 -24  -4   15.52    8.64
   2  24  -4   21.48   17.06
  -2  24   3   14.76    8.71
  -2 -24   3   12.89    9.72
   2 -24  -3    6.41    8.53
  -2  24   3    0.10    7.87
   2 -24  -3    0.00    7.09
   2  24  -3   20.19   16.28
  -2  24   3    8.93    6.67
   2  24  -2   -1.58   15.03
   2  24  -2   16.88    8.63
  -2 -24   2   24.41   11.31
  -2  24   2   39.59   11.15
  -2  24   2   25.94    8.80
   2 -24  -2    9.62    9.19
   2 -24  -2   15.64    8.25
  -2  24   2   21.51    8.60
  -2 -24   1   20.56    9.72
   2 -24  -1    0.48    6.46
  -2  24   1   -1.57    6.16
   2  24  -1    2.58    6.55
  -2 -24   1    3.18    7.79
  -2  24   1   -1.73    6.50
  -2  24   1    0.01    8.50
   2  24  -1   -1.84   12.37
   2 -24  -1   -2.75    7.97
   2  24  -1    6.11    6.45
  -2  24   0   47.25    9.95
  -2  24   0   63.78   11.25
  -2 -24   0   51.94   10.93
   2  24   0   59.03    9.87
   2 -24   0   52.09   11.00
   2  24   0   65.36   15.29
  -2  24   0   43.57   10.43
  -2 -24   0   58.45   10.74
   2 -24   0   72.67   12.69
   2  24   0   49.93   10.36
  -2  24   0   17.69   10.10
  -2 -24  -1   -2.72    7.26
  -2 -24  -1   -9.38    6.57
  -2  24  -1   -6.51    5.56
  -2  24  -1  -10.43    6.43
   2 -24   1   14.98    8.43
  -2  24  -1   -4.31    6.23
   2  24   1    5.45    6.42
   2 -24   1  -24.57    6.58
   2 -24   1   -1.35    6.10
   2  24   1    1.93    7.87
   2  24   1   -2.70    9.95
   2  24   1   14.79   11.19
  -2  24  -1    4.31    9.79
  -2 -24  -2   31.49   10.33
  -2  24  -2   33.43   13.20
   2  24   2   25.72   12.83
  -2 -24  -2   23.08    8.64
   2 -24   2   10.18    9.91
  -2  24  -2   18.73    8.89
  -2 -24  -2   29.91    9.93
   2 -24   2   12.48    8.53
   2  24   2   10.35    7.57
   2  24   2   32.76    9.47
  -2  24  -2   26.68    9.32
   2 -24   2   48.65   11.58
   2  24   2   23.44    9.70
  -2  24  -2   25.93    8.34
  -2 -24  -3    3.42    7.86
   2  24   3    8.45    8.30
  -2 -24  -3   -3.49    7.62
   2  24   3   23.12   11.05
   2  24   3    0.07    8.61
   2 -24   3    3.74    9.67
  -2  24  -3   10.52    7.44
  -2  24  -3   14.89    9.28
  -2  24  -3    4.39   13.93
  -2  24  -3   -3.36    9.59
   2 -24   3    7.74    9.44
   2 -24   3    7.23   11.52
   2  24   3    3.50    7.84
  -2 -24  -4   11.04    9.67
   2 -24   4   19.79   10.90
   2  24   4   18.21   11.07
   2  24   4   19.40   10.85
   2  24   4   22.30   10.14
  -2 -24  -4   28.30   10.80
  -2  24  -4   28.65   10.88
  -2 -24  -5    6.25    9.02
  -2 -24  -5    3.92    8.80
   2  24   5   19.70    9.84
   2  24   5   23.38   12.21
   2 -24   5    3.01   10.21
  -2  24  -5    7.07    9.82
   2 -25  -5   -3.65    9.85
  -2 -25   5   -6.18    9.80
  -2  25   5    6.89    7.79
  -2  25   5    1.33   10.84
   2  25  -5   -3.29   16.11
   2 -25  -5   -2.82    8.13
  -2  25   4   39.74   12.42
  -2  25   4   25.53    9.55
   2  25  -4   15.14   17.20
  -2 -25   4   13.37    9.32
   2 -25  -4   22.05   11.12
  -2  25   4   34.77   11.31
   2 -25  -4   15.45    9.88
   2 -25  -3   -4.34    6.89
  -2  25   3   14.60    9.54
  -2  25   3   -3.57    7.13
  -2 -25   3   -6.19    8.57
   2  25  -3   24.91   16.62
  -2  25   3   -5.43    8.51
   2 -25  -3    0.44    9.29
  -2  25   2   32.05    9.37
   2 -25  -2   22.89    9.93
  -2 -25   2   30.94    9.81
   2  25  -2   -2.24    7.21
  -2  25   2   17.32   10.35
   2 -25  -2   15.24    8.41
  -2  25   2   34.18    9.62
   2  25  -2   17.01   16.22
  -2  25   1    0.49    7.43
  -2  25   1    1.05    8.94
   2  25  -1   -3.18    6.11
   2  25  -1   24.65   12.78
  -2  25   1   -3.12    7.25
  -2 -25   1   -1.95    7.69
   2 -25  -1    0.86    6.08
   2 -25  -1   15.02    9.48
  -2 -25   1    1.09    9.78
   2  25  -1   -3.19    6.57
  -2  25   0    5.74    7.85
   2  25   0   -3.91   10.89
   2  25   0   21.51    8.29
   2 -25   0    8.72    8.43
  -2  25   0   19.45    8.27
  -2  25   0    7.71    8.61
  -2 -25   0    0.61    7.92
  -2  25   0    5.57    9.77
   2  25   0   17.15    7.50
   2 -25   0   18.09    9.45
  -2 -25   0    2.43    8.27
  -2 -25  -1    5.07    8.15
   2  25   1    1.70    7.89
   2 -25   1   -4.35    7.11
   2 -25   1   14.18    8.94
   2  25   1    2.47    6.15
  -2  25  -1    1.00    6.75
  -2 -25  -1   -0.13    7.64
  -2  25  -1    4.41   10.41
  -2  25  -1    6.57    8.24
   2  25   1   12.33   10.33
  -2  25  -1    8.83    7.76
   2 -25   1   13.33   10.01
   2 -25   2   26.41    9.86
   2  25   2   32.36   10.75
   2 -25   2   28.45   10.99
  -2  25  -2   21.15    8.46
  -2  25  -2   36.09   10.63
   2  25   2   23.13   12.35
  -2 -25  -2   27.32    9.21
  -2  25  -2   35.79   14.42
   2  25   2   30.40   10.47
  -2 -25  -2   32.95   10.80
   2  25   2   36.84    9.73
  -2  25  -2   27.69    8.93
   2 -25   2   27.74   11.09
  -2  25  -3    3.90    8.28
  -2 -25  -3   24.00   10.06
  -2  25  -3    9.10    8.89
   2  25   3    6.69   10.40
   2  25   3   12.23    7.91
   2  25   3   22.97   10.20
  -2 -25  -3   -1.30    8.16
  -2  25  -3    4.33   14.23
   2  25   3   11.29    9.59
   2 -25   3   -6.15    9.48
   2  25   4    9.72   11.95
   2  25   4    0.72    8.86
  -2  25  -4   10.66   10.09
  -2 -25  -4  -10.41    8.93
   2 -25   4    8.70   10.60
   2  25   4    0.28    9.73
  -2 -25  -4  -10.60    8.04
  -2 -25  -5    5.84    9.27
   2  25   5   -8.19   10.86
   2  25   5   17.00   11.63
  -2 -25  -5    9.12    9.45
   2 -25   5  -14.34    9.54
  -2  25  -5   11.55   11.10
  -2  26   5   -5.88    9.85
   2  26  -5   -3.42   18.38
   2 -26  -5  -16.48    8.79
  -2  26   5   -4.16    7.85
  -2 -26   5    2.34   11.97
   2 -26  -5    6.29    9.69
  -2 -26   4   -2.66    9.10
   2 -26  -4   14.23    9.59
  -2  26   4   15.88    9.62
  -2  26   4    8.05   10.16
   2  26  -4   -2.84   17.85
   2 -26  -4   12.53   10.25
  -2  26   4   -7.84   11.23
   2  26  -3    9.36   16.48
  -2  26   3   -0.58    8.54
   2 -26  -3  -14.22    8.27
  -2  26   3   -3.73    8.23
   2 -26  -3    2.04    8.69
  -2  26   3   10.41    9.21
  -2 -26   3   -7.83    8.45
  -2  26   2   17.46    8.02
  -2  26   2   14.48    9.22
   2 -26  -2   12.66    9.51
   2 -26  -2   13.90    9.28
  -2 -26   2   12.61    9.85
   2  26  -2   25.35   15.01
  -2  26   2    9.30   10.60
   2  26  -1   -5.31    6.97
  -2 -26   1   13.64    8.70
  -2  26   1   -6.18    8.13
   2  26  -1    7.63   12.29
  -2  26   1   -2.84    6.88
   2  26  -1    4.53    6.96
  -2  26   1    6.92    9.37
   2 -26  -1   10.98    9.37
   2 -26  -1    1.31    7.49
  -2 -26   1   -5.66    7.81
  -2 -26   0    7.68    8.58
  -2  26   0   20.21    8.69
  -2  26   0   22.47    8.95
  -2  26   0   10.93   10.27
  -2  26   0   13.52    7.82
   2  26   0   18.46    8.65
   2  26   0    5.71   11.47
  -2 -26   0   18.07   10.48
   2 -26   0    3.85    9.12
   2  26   0   13.20    8.01
   2 -26   0    1.50    7.50
  -2  26  -1   -6.74    6.85
  -2  26  -1   10.13    8.34
  -2 -26  -1   -0.10    7.25
   2 -26   1   -5.04    8.24
   2  26   1   15.22    7.68
   2 -26   1   -3.52    8.17
  -2 -26  -1   11.93    8.25
  -2 -26  -1    6.04    9.77
  -2  26  -1  -11.64    9.13
   2  26   1    8.24   11.18
   2  26   1   -0.56    8.07
   2 -26   1    0.60    9.60
  -2  26  -1   -0.65    6.82
   2  26   2    8.89    9.03
   2  26   2   -0.75    7.11
  -2  26  -2   17.86   13.16
  -2  26  -2   -8.31    7.06
  -2 -26  -2   -0.03    8.98
   2 -26   2   -3.84    8.33
   2  26   2   18.24   10.68
   2 -26   2    2.48    8.69
  -2 -26  -2   -0.34    8.86
  -2  26  -2   10.09    8.26
   2 -26   2    9.74    9.43
  -2  26  -2   15.95    9.20
   2  26   3   11.21   10.22
   2  26   3   19.98   10.87
   2 -26   3   22.26   10.29
  -2 -26  -3    6.65    9.92
  -2 -26  -3   -2.19    8.81
   2  26   3    3.35    9.22
  -2  26  -3    9.39    9.22
   2  26   3   -6.62    6.57
   2  26   4    4.22    9.61
   2 -26   4   10.51   11.69
  -2 -26  -4    8.18   11.24
  -2 -26  -4   14.65   10.52
   2  26   4    2.98    9.89
  -2  26  -4    6.18    9.43
   2  26   4   27.57   10.09
   2 -27  -4    8.27    9.30
  -2  27   4   28.33   10.87
   2  27  -4   -7.03   18.83
  -2 -27   4   16.36   10.47
  -2  27   4   14.13   10.62
   2 -27  -4    9.23    9.17
   2 -27  -3    0.77    9.29
  -2  27   3    1.55    9.71
   2  27  -3  -12.67   15.29
   2 -27  -3    1.37   10.22
  -2  27   3   20.72   10.36
  -2 -27   3   18.31   11.21
  -2  27   3   -4.53    8.00
  -2 -27   2   21.93   15.50
   2 -27  -2   25.26   11.50
  -2  27   2    7.75   10.47
   2  27  -2   21.37   14.45
   2 -27  -2   16.81   10.02
  -2  27   2   30.37   10.21
  -2  27   2   31.25   11.00
  -2  27   1   -9.15    8.55
   2 -27  -1   -1.53    7.32
  -2  27   1  -12.46    6.71
  -2 -27   1   -4.86    8.55
   2  27  -1   -1.71    7.08
   2  27  -1   -0.75    8.28
  -2 -27   1    5.92    9.68
  -2  27   1    2.82    9.11
   2 -27  -1   -0.50    8.67
   2  27  -1   -0.37   11.98
   2 -27   0   -0.94    9.03
   2 -27   0    7.78    8.86
   2  27   0   25.02    9.53
  -2  27   0   12.18    8.70
  -2  27   0   21.52   11.41
  -2 -27   0   20.57    9.74
  -2  27   0   22.33    8.97
   2  27   0   17.24    8.46
  -2  27   0   27.79    9.39
  -2 -27   0   14.86   10.04
   2  27   0    8.67   11.58
   2  27   1    1.25    7.17
  -2  27  -1   24.03   10.17
   2 -27   1    6.86    9.00
   2  27   1   28.66   12.62
  -2 -27  -1    2.37   10.43
   2  27   1   15.03    9.33
  -2  27  -1    9.09    8.07
   2 -27   1   13.71   10.93
  -2 -27  -1   19.94    9.82
  -2 -27  -1    6.69    8.87
  -2  27  -1   33.97   13.37
  -2  27  -1    6.81    8.42
   2 -27   1   11.71   10.10
   2 -27   2   19.68   11.26
  -2  27  -2   29.82   14.37
  -2  27  -2   28.15   10.10
   2 -27   2   38.31   12.68
  -2  27  -2   32.02   10.46
   2  27   2   40.16   13.40
  -2  27  -2   25.80   10.02
  -2 -27  -2   55.79   12.68
  -2 -27  -2   42.44   11.73
   2  27   2   23.97   11.52
   2  27   2   28.17    9.93
   2 -27   2   37.36   11.12
   2 -27   3   -7.24   10.19
  -2 -27  -3  -10.34    8.46
   2  27   3  -14.80    9.53
  -2  27  -3   10.19    9.49
   2  27   3   -3.07    7.06
  -2 -27  -3    0.86   11.16
   2  27   3   -0.46    9.30
  -2 -27  -4   -0.19    9.55
  -2 -27  -4   -5.56   11.54
   2  27   4   16.66    9.72
   2  27   4   12.09   12.14
   2  27   4    3.52   10.03
   2 -27   4    5.59   12.25
  -2  27  -4    7.44    9.96
   2  28  -4   23.07   21.92
  -2  28   4    1.70   10.26
   2 -28  -4   -5.31   10.16
   2 -28  -3    6.85    9.36
  -2  28   3   20.00   10.64
   2 -28  -3    2.39   10.10
   2  28  -3   12.01   18.29
  -2 -28   3   -1.11    8.72
  -2  28   3   -8.96    7.96
  -2  28   2   -4.33    8.02
   2 -28  -2   16.47   10.75
  -2 -28   2    0.78    9.69
  -2  28   2   -5.08    8.96
  -2  28   2    3.36    8.47
   2  28  -2    8.74   16.11
   2 -28  -1    3.12   10.11
  -2  28   1   -6.80    7.59
  -2  28   1    7.02   10.99
   2  28  -1   10.51   14.38
   2 -28  -1   -3.84    7.77
  -2 -28   1   -6.61    8.77
  -2  28   1   -3.87    9.80
  -2 -28   0   11.26    9.86
   2  28   0    5.95    8.45
  -2 -28   0   33.95   11.81
   2 -28   0   22.26    9.73
   2  28   0   28.90   13.31
   2 -28   0   32.51   11.55
  -2  28   0   32.04   10.00
   2  28   0   14.66    9.13
  -2  28   0   16.10   11.06
  -2  28   0   49.79   13.04
  -2  28  -1   -0.87    7.72
  -2  28  -1    4.62   10.68
  -2 -28  -1   -0.80   11.48
  -2  28  -1    2.09    7.75
   2  28   1    5.44    9.47
   2 -28   1   -2.66    8.63
   2  28   1    3.29   11.79
   2 -28   1   13.68   11.29
   2 -28   1   -2.31    8.79
  -2  28  -1    4.22    8.24
  -2 -28  -1    4.23    8.64
   2  28   1   10.84    7.84
  -2 -28  -1   -1.18    8.44
   2  28   2    0.58    8.02
   2 -28   2    9.83   10.70
   2 -28   2    1.01   11.43
  -2  28  -2   11.44    9.01
  -2 -28  -2   -6.38    9.22
  -2 -28  -2   -2.72   10.17
  -2  28  -2   -8.60    8.21
   2  28   2   -0.23   10.54
   2  28   2   -2.07    7.75
  -2  28  -2    3.54   12.58
  -2  28  -2    9.75    9.26
   2 -28   2   13.00    9.93
   2  28   3   -5.15    9.75
  -2 -28  -3   30.52   12.17
  -2  28  -3   -3.11    9.18
   2 -28   3    1.52   11.37
   2  28   3   -4.88    8.98
  -2 -28  -3   -9.46    9.74
  -2  29   3   -2.09    9.47
   2 -29  -3    7.05   13.88
  -2 -29   3   12.85   11.94
   2  29  -3   19.31   16.42
   2 -29  -3    7.81   11.99
  -2  29   3   -0.90    8.72
  -2  29   2   -4.63    9.70
   2 -29  -2    6.02   10.85
  -2 -29   2    6.05   10.19
  -2  29   2    3.45    8.12
   2  29  -2   20.27   15.70
  -2  29   1    2.39    7.23
  -2  29   1    2.01   10.85
   2 -29  -1  -14.69    8.39
  -2  29   1  -12.80    8.58
   2  29  -1    3.79   13.14
  -2 -29   1    5.33    8.83
   2 -29  -1  -15.57    8.35
  -2  29   0   13.68   11.83
   2  29   0   25.64   14.05
   2  29   0   10.57    8.83
   2  29   0    5.79    9.49
  -2  29   0   33.03   13.66
  -2  29   0  -16.13    9.14
  -2 -29   0    2.49    9.00
  -2 -29   0   11.51   10.34
   2 -29   0   15.37    9.94
   2 -29   0   16.74   11.03
  -2  29  -1   -4.32   10.64
   2 -29   1    1.33   16.52
   2  29   1    0.88   11.53
  -2 -29  -1    0.70    9.89
   2 -29   1    4.75    9.67
   2 -29   1    4.63   12.24
  -2  29  -1    3.61    8.91
  -2  29  -1    1.76   10.26
  -2  29  -1    4.62    8.70
   2  29   1    1.31    9.16
   2  29   1    3.32    9.09
  -2 -29  -1   11.15    9.21
   2  29   2   48.47   11.76
  -2  29  -2   51.23   12.48
  -2 -29  -2   22.01   13.06
   2 -29   2   60.39   15.41
  -2  29  -2   47.08   17.66
  -2 -29  -2   24.55   11.59
  -2  29  -2   48.48   12.68
   2  29   2   73.45   16.92
   2  29   2   50.85   15.10
   2 -29   2   41.19   14.59
   2  29   3    5.79   10.58
  -2 -29  -3    8.53   11.07
  -2  29  -3    0.62    9.49
  -2  30   2   39.29   13.32
  -2  30   2   12.37    9.15
  -2 -30   2    8.75   11.14
   2  30  -2    6.61   14.63
   2 -30  -2   -5.74   10.27
  -2 -30   1  -19.26    7.37
  -2  30   1   -1.74    7.49
   2 -30  -1   -0.09    9.45
   2  30  -1   19.45   14.37
   2 -30  -1   22.57   10.79
  -2  30   1   12.51   12.37
  -2 -30   0   24.27   13.02
  -2  30   0   46.03   15.15
  -2  30   0   27.94   10.66
   2  30   0   47.20   15.48
   2 -30   0   18.10   11.69
   2  30   0   18.33   11.62
   2 -30   0   55.80   14.80
  -2 -30   0   21.35   11.99
  -2  30   0   26.92   12.62
  -2 -30  -1   -0.03   12.07
   2  30   1   16.38   13.76
  -2  30  -1   -2.07    8.14
   2  30   1  -10.90    9.08
  -2  30  -1   25.81   13.48
  -2 -30  -1   11.15   10.79
  -2  30  -1   10.95   13.66
   2 -30   1    2.97   10.68
   2 -30   1    3.75   11.81
   2 -30   1   11.82   14.50
   2  30   1   -2.91    8.87
  -2  30  -2    6.31   10.91
   3   0  -9    1.66    8.35
   3   0  -9    2.16    9.09
  -3   0   9    3.47    9.28
  -3   0   9   18.02    9.89
  -3   0   8    6.37    8.29
  -3   0   8  -11.91    6.05
   3   0  -8    2.16    7.54
   3   0  -8   -5.96    7.52
  -3   0   7    7.38    7.95
   3   0  -7    3.82    6.41
  -3   0   7    5.11    7.76
   3   0  -7   -7.68    6.22
   3   0  -6   73.52    9.88
  -3   0   6  108.97   13.35
  -3   0   6  113.82   12.90
   3   0  -6   96.66   12.16
   3   0  -5    1.24    4.45
  -3   0   5    0.66    3.33
  -3   0   5   -0.96    4.36
   3   0  -5    5.12    3.62
  -3   0   5   -3.31    4.32
   3   0  -5   -3.40    3.73
  -3   0   5    6.09    5.70
  -3   0   4   17.26    4.92
   3   0  -4   11.54    4.44
  -3   0   4   16.19    4.44
   3   0  -4   18.79    3.69
   3   0  -4   13.85    4.34
  -3   0   4   13.44    5.01
  -3   0   4   13.97    3.42
   3   0  -3   -3.53    2.17
  -3   0   3    2.90    4.10
   3   0  -3   -1.27    2.10
  -3   0   3   -2.02    1.93
  -3   0   3    0.49    3.04
   3   0  -3   -0.77    2.57
  -3   0   3   -0.46    3.79
  -3   0   2 1416.55   53.20
   3   0  -2 1383.58   56.01
   3   0  -2 1433.11   52.47
  -3   0   2 1407.04   56.38
  -3   0   2 1451.77   56.40
  -3   0   2 1451.79   55.33
   3   0  -2 1390.94   57.20
  -3   0   2 1435.82   57.30
   3   0  -1    2.38    2.39
  -3   0   1   -0.94    3.48
   3   0  -1    1.08    2.87
  -3   0   1   -0.97    2.07
  -3   0   1   -3.37    2.11
  -3   0   1   -2.71    2.25
   3   0  -1   -1.71    2.17
   3   0  -1   -1.80    2.16
  -3   0   1    1.23    3.23
  -3   0   0  110.46    6.88
  -3   0   0  115.72    7.55
  -3   0   0  120.60    7.37
   3   0   0  126.62    7.87
   3   0   0  129.69    8.48
  -3   0  -1    1.44    3.78
  -3   0  -1    0.85    3.21
   3   0   1  -11.97    4.80
  -3   0  -1   -1.33    4.03
   3   0   1    1.98    3.20
   3   0   2 2171.57   81.84
  -3   0  -2 2089.18   82.07
   3   0   2 2188.29   82.01
  -3   0  -2 2166.02   80.07
  -3   0  -2 2171.00   81.82
   3   0   2 2130.70   88.60
   3   0   2 2150.84   83.41
   3   0   3    5.35    3.45
  -3   0  -3    1.87    5.11
   3   0   3    3.44    4.09
   3   0   3   -0.69    3.97
  -3   0  -3    1.74    4.50
   3   0   3   -1.93    3.58
   3   0   4  525.37   27.41
  -3   0  -4  537.21   25.57
   3   0   4  531.51   26.11
  -3   0  -4  542.74   25.60
   3   0   4  531.20   25.01
   3   0   4  532.40   23.44
  -3   0  -5   -2.29    6.10
   3   0   5   -0.01    4.33
  -3   0  -5   -9.05    4.17
   3   0   5   -1.19    4.93
   3   0   5   -5.08    4.96
  -3   0  -6    9.67    8.16
  -3   0  -6   22.33    7.62
   3   0   6   14.04    6.89
   3   0   6   37.69    9.17
  -3   0  -6   20.75    7.06
   3   0   6   21.23    7.60
  -3   0  -7    4.25    7.07
  -3   0  -7   -5.15    6.33
   3   0   7    3.92    6.89
  -3   0  -7   -9.63    6.41
   3   0   7    1.41    7.66
   3   0   7  -11.16    5.38
  -3   0  -8   25.98   11.97
   3   0   8   17.54    9.66
   3   0   8   15.96    9.04
  -3   0  -8   33.78   11.90
  -3   0  -8   15.85   10.17
  -3   0  -9   -0.08   10.71
   3   0   9    2.93    8.28
   3  -1  -9    1.24   10.15
   3  -1  -9   -6.77    9.41
  -3   1   9   -3.10    8.71
  -3   1   9   -2.42    8.58
  -3  -1   9  -11.06    8.11
   3   1  -9  -25.66    7.86
   3   1  -9   -6.60    8.69
  -3   1   8   -1.03    8.25
   3  -1  -8   -7.82    7.07
   3   1  -8    4.44    8.04
   3   1  -8   -3.61    6.03
  -3  -1   8   -7.63    6.13
  -3   1   8    4.69    7.43
  -3  -1   8    0.58    6.91
   3  -1  -8   -6.08    6.92
   3  -1  -7   -1.94    5.89
   3  -1  -7    6.13    6.36
  -3  -1   7   12.01    7.74
  -3   1   7   -6.50    6.74
  -3  -1   7   -5.35    6.45
   3   1  -7    3.44    7.07
   3   1  -7   -1.98    5.92
  -3   1   7    5.76    7.22
   3   1  -6   11.59    7.17
   3  -1  -6   21.15    6.18
   3  -1  -6   16.29    6.54
  -3   1   6   29.59    7.99
  -3   1   6   11.89    7.48
   3   1  -6   15.62    6.18
  -3  -1   6   16.92    7.43
  -3  -1   6   10.72    7.24
  -3   1   5    2.50    4.50
  -3   1   5    0.32    4.48
  -3  -1   5    3.63    3.53
  -3   1   5    3.19    3.76
   3  -1  -5    1.32    3.60
  -3  -1   5   -0.16    4.47
   3   1  -5    2.45    4.32
   3   1  -5    5.69    3.82
  -3   1   5    2.77    4.85
   3  -1  -5    3.03    4.24
  -3  -1   5    5.22    5.37
  -3  -1   5   11.17    6.04
   3  -1  -5    6.74    4.93
   3   1  -5    2.28    4.62
   3  -1  -4   22.01    4.91
  -3   1   4   19.46    6.21
  -3  -1   4   27.69    6.62
  -3  -1   4   25.07    6.15
  -3  -1   4   25.05    5.77
   3   1  -4   15.05    5.09
  -3  -1   4   23.93    3.57
  -3   1   4   44.82    7.08
  -3   1   4   24.14    4.13
   3  -1  -4   24.24    5.46
   3   1  -4   27.22    3.95
   3  -1  -4   27.33    4.36
   3   1  -4   20.16    5.08
  -3   1   4   43.58    5.51
  -3  -1   3   36.38    6.36
  -3  -1   3   25.99    3.20
  -3   1   3   26.88    5.96
  -3   1   3   28.95    4.71
   3   1  -3   29.53    3.30
   3   1  -3   31.72    3.24
  -3  -1   3   32.25    5.29
   3   1  -3   36.53    4.60
  -3  -1   3   38.04    5.48
   3  -1  -3   36.75    5.60
   3  -1  -3   35.29    4.02
   3   1  -3   24.86    5.08
  -3   1   3   26.19    5.18
  -3   1   3   31.51    3.92
   3  -1  -3   36.57    4.89
  -3  -1   2 3565.77  135.67
   3   1  -2 3573.61  137.10
   3   1  -2 3571.43  129.45
   3   1  -2 3734.32  142.29
  -3  -1   2 3529.32  137.50
  -3   1   2 3516.38  137.15
   3  -1  -2 3610.06  130.05
  -3   1   2 3583.48  132.94
  -3   1   2 3671.39  137.35
  -3  -1   2 3528.27  137.34
  -3   1   2 3549.94  130.07
   3  -1  -2 3731.79  137.03
  -3   1   2 3671.31  143.09
  -3  -1   2 3654.88  142.25
   3   1  -2 3587.52  142.16
  -3   1   2 3633.64  135.34
  -3  -1   1 2345.53   91.06
   3   1  -1 2238.93   90.94
   3  -1  -1 2280.94   86.72
  -3   1   1 2310.87   82.61
  -3   1   1 2302.37   84.99
  -3  -1   1 2298.27   84.53
  -3   1   1 2349.30   87.04
  -3  -1   1 2135.02   86.60
  -3   1   1 2209.63   87.39
  -3   1   1 2282.02   86.70
  -3   1   1 2196.25   91.37
  -3  -1   1 2280.79   87.90
   3   1  -1 2352.89   87.95
   3   1  -1 2299.02   87.10
   3  -1  -1 2313.23   87.38
   3  -1  -1 2369.25   91.57
   3  -1   0  345.87   16.79
  -3   1   0  353.32   16.12
  -3  -1   0  357.94   15.70
   3   1   0  354.83   15.45
  -3  -1   0  371.49   16.32
  -3   1   0  353.10   15.26
  -3   1   0  345.10   15.67
   3   1   0  354.38   16.97
   3  -1   0  358.89   16.11
   3   1   0  347.86   16.56
  -3   1  -1  846.12   34.06
   3   1   1  838.45   33.28
  -3  -1  -1  865.40   34.21
   3   1   1  859.34   35.48
  -3   1  -1  832.58   34.00
  -3  -1  -1  847.30   33.70
   3  -1   1  867.71   34.59
   3  -1   1  816.72   36.66
   3   1   1  840.57   36.57
  -3  -1  -1  836.99   32.57
  -3   1  -1  836.38   33.04
  -3   1  -2  398.13   18.65
   3   1   2  413.37   17.67
   3   1   2  383.21   20.03
  -3  -1  -2  408.71   17.58
   3   1   2  398.33   17.72
  -3  -1  -2  397.81   18.07
   3  -1   2  383.50   18.12
  -3   1  -2  396.32   17.93
  -3   1  -2  392.89   18.68
   3  -1   2  411.69   17.12
   3  -1   2  423.54   18.60
  -3  -1  -2  374.59   18.48
   3  -1   2  410.40   20.36
   3   1   2  397.54   19.21
  -3  -1  -3  171.34   12.77
   3   1   3  180.74   10.23
  -3   1  -3  167.40   11.51
  -3   1  -3  196.48   12.19
   3   1   3  182.48   11.02
   3  -1   3  181.03   10.54
   3  -1   3  195.50   10.97
  -3  -1  -3  187.40   11.83
   3  -1   3  177.00   12.57
   3   1   3  185.67   12.77
   3  -1   3  164.99   11.67
   3   1   3  162.49   11.89
   3   1   4  696.85   31.90
   3   1   4  673.43   33.11
   3   1   4  669.85   30.67
  -3   1  -4  664.72   30.96
   3   1   4  707.38   28.64
  -3  -1  -4  659.73   30.37
  -3  -1  -4  696.36   31.00
   3  -1   4  667.32   29.11
   3  -1   4  661.95   30.29
   3  -1   4  712.06   31.83
   3  -1   4  692.20   33.36
  -3   1  -4  709.44   30.81
  -3   1  -5    2.12    5.28
  -3  -1  -5    3.86    5.48
   3   1   5   -7.26    4.46
  -3   1  -5   12.86    7.18
   3  -1   5    4.95    4.63
   3   1   5   -7.57    4.48
  -3   1  -5    7.48    4.83
   3  -1   5   -1.49    5.17
  -3  -1  -5    0.72    6.38
   3  -1   5    7.50    5.93
   3   1   5    7.96    5.10
   3  -1   5   10.51    5.99
  -3   1  -6   -1.37    6.28
  -3  -1  -6    6.09    7.64
   3  -1   6  -12.37    5.08
   3   1   6   -1.50    5.16
   3  -1   6   -5.22    5.34
   3   1   6    5.36    7.03
   3   1   6    0.95    6.19
  -3   1  -6    3.16    6.20
  -3   1  -6    5.39    5.17
   3  -1   6   -1.42    5.27
  -3  -1  -6   -4.07    5.34
   3   1   7   -0.73    7.26
  -3  -1  -7    3.66    7.80
   3  -1   7    1.48    6.78
  -3  -1  -7    2.12    7.36
  -3   1  -7    4.23    6.71
  -3   1  -7    5.96    8.28
  -3   1  -7   -4.60    6.54
   3   1   7   -0.18    7.32
   3  -1   7   -6.67    7.72
   3  -1   7    7.92    6.93
   3   1   7  -10.62    7.75
  -3  -1  -7   -0.49    7.74
  -3  -1  -8   -3.09    8.33
  -3  -1  -8    6.07    8.48
  -3  -1  -8    5.34    8.18
   3  -1   8    6.49    9.05
   3   1   8    6.57    7.60
   3   1   8  -11.63    6.66
  -3   1  -8    1.59    9.85
  -3   1  -8    8.05    9.59
   3  -1   8    4.91    7.19
   3   1   9   14.29    9.80
   3  -1   9    6.09   10.30
   3   1   9   -2.10   10.33
  -3   1  -9   -6.23   10.00
  -3  -1  -9    3.42   11.27
   3   2  -9    3.14    9.84
   3   2  -9    2.97    8.63
  -3   2   9   -4.99    9.18
  -3  -2   9   -8.07    8.38
   3  -2  -9   -7.54    7.92
   3  -2  -9  -10.28    9.21
  -3   2   9    6.71    8.65
  -3   2   8   -1.15    8.40
  -3  -2   8    3.00    7.00
   3  -2  -8   -6.43    7.21
   3   2  -8    3.67    7.68
  -3   2   8    0.46    7.28
   3   2  -8  -17.52    7.33
   3  -2  -8   -3.57    6.46
   3   2  -7    6.52    7.34
   3  -2  -7    2.16    6.69
  -3  -2   7    3.60    6.06
   3   2  -7   -5.83    5.46
  -3   2   7    3.87    7.73
  -3   2   7   -2.36    7.03
  -3  -2   7    6.75    7.16
   3  -2  -7    2.55    6.06
   3   2  -6   29.85    7.97
   3  -2  -6   42.83    7.12
  -3   2   6   37.97    9.07
  -3   2   6   36.70    9.29
  -3   2   6   55.81   10.09
  -3  -2   6   55.26    9.92
   3   2  -6   37.58    8.14
  -3  -2   6   61.66    9.51
   3  -2  -6   57.94    9.60
   3  -2  -6   36.14    8.54
  -3   2   5   10.65    4.55
  -3  -2   5    0.44    4.91
   3   2  -5    5.57    3.59
  -3   2   5    7.77    6.05
   3  -2  -5   15.94    4.27
  -3  -2   5    9.21    5.41
  -3  -2   5    7.26    3.52
   3   2  -5   16.25    5.59
   3   2  -5    5.29    5.29
  -3   2   5   17.87    4.85
  -3  -2   5   10.51    5.07
   3  -2  -5   11.26    4.94
   3  -2  -5    9.65    4.84
  -3   2   5    6.99    4.90
   3   2  -4  505.95   24.80
   3  -2  -4  526.37   24.83
  -3   2   4  525.28   25.37
  -3  -2   4  500.18   24.83
  -3  -2   4  532.11   23.44
   3   2  -4  524.97   22.50
  -3   2   4  531.45   22.53
   3  -2  -4  528.10   23.02
  -3  -2   4  485.80   21.88
   3  -2  -4  511.96   22.09
  -3   2   4  505.54   23.69
   3   2  -4  488.55   20.47
  -3   2   4  491.20   25.67
  -3  -2   4  478.22   25.18
  -3   2   3  209.92   12.88
  -3   2   3  220.94   11.50
   3   2  -3  218.70   12.78
  -3  -2   3  237.17   13.85
  -3  -2   3  220.61   12.99
  -3  -2   3  211.54    9.89
   3  -2  -3  226.98   11.02
   3   2  -3  210.94   10.99
  -3   2   3  214.07   11.74
  -3  -2   3  206.52   12.11
   3  -2  -3  220.30   11.55
   3   2  -3  226.44    9.99
  -3   2   3  245.29   13.90
   3   2  -2   -2.20    2.77
  -3   2   2   -1.40    3.52
   3  -2  -2   -2.47    2.59
  -3  -2   2    5.17    3.76
  -3  -2   2   -1.20    2.97
  -3   2   2    5.40    2.64
  -3   2   2   -1.63    2.65
  -3   2   2    1.99    2.93
   3   2  -2    0.28    1.29
  -3   2   2   -0.25    3.07
   3   2  -2    4.04    1.58
   3   2  -2   -0.90    2.27
  -3   2   2    0.14    3.15
   3   2  -2    1.28    3.14
  -3   2   1  761.48   32.74
   3   2  -1  781.30   31.49
  -3  -2   1  716.04   31.70
   3   2  -1  761.41   32.03
   3  -2  -1  800.04   31.26
  -3   2   1  769.40   31.15
  -3   2   1  772.69   30.38
  -3   2   1  749.16   30.92
   3   2  -1  800.89   31.81
  -3  -2   1  758.24   31.49
  -3  -2   1  797.83   29.60
  -3   2   1  767.61   29.58
  -3   2   1  744.93   31.23
   3  -2  -1  807.91   32.85
   3  -2   0  511.25   20.60
  -3   2   0  493.34   20.61
   3   2   0  493.05   22.32
  -3   2   0  518.50   21.10
   3  -2   0  489.39   22.17
  -3   2   0  480.32   20.28
  -3  -2   0  457.69   20.20
   3   2   0  485.30   21.06
   3   2   0  493.66   21.73
  -3  -2   0  455.87   20.55
   3   2   1    8.75    5.50
  -3   2  -1    5.66    4.70
   3   2   1    7.26    3.72
  -3  -2  -1   10.66    3.50
  -3  -2  -1    8.08    4.05
   3  -2   1    3.42    3.67
   3  -2   1   -0.52    4.09
  -3   2  -1    2.17    3.32
  -3  -2  -1    7.77    3.37
   3   2   1    9.23    4.05
   3  -2   1    2.21    3.52
  -3   2  -1    3.55    3.35
   3   2   2 1790.52   69.85
   3   2   2 1756.02   73.65
   3  -2   2 1813.42   68.75
  -3  -2  -2 1805.59   68.47
  -3   2  -2 1768.46   68.24
  -3   2  -2 1769.39   66.97
   3  -2   2 1773.14   67.47
   3  -2   2 1741.09   68.46
   3  -2   2 1800.22   73.82
  -3  -2  -2 1769.63   67.32
   3   2   2 1736.62   68.34
  -3  -2  -2 1776.52   66.32
  -3   2  -2 1712.40   67.19
   3   2   3  273.23   15.70
   3   2   3  276.61   14.78
  -3  -2  -3  280.49   15.63
   3  -2   3  273.63   14.07
   3  -2   3  288.40   14.95
  -3  -2  -3  282.34   13.21
  -3  -2  -3  295.89   15.64
   3  -2   3  286.03   15.34
  -3   2  -3  270.84   13.55
   3   2   3  281.54   16.81
   3   2   3  282.76   13.56
  -3   2  -3  290.68   15.42
   3  -2   3  300.74   16.76
  -3   2  -3  300.99   15.77
   3  -2   4  158.44   11.57
  -3   2  -4  160.61   10.56
  -3  -2  -4  173.19   13.07
   3  -2   4  180.57   14.14
   3   2   4  153.44   13.35
   3   2   4  164.73    9.64
   3  -2   4  145.79   10.55
  -3  -2  -4  154.54   12.83
  -3   2  -4  152.92   12.98
   3  -2   4  130.71   11.58
   3   2   4  160.17   12.45
  -3   2  -4  172.86   13.07
   3   2   4  136.53   12.48
   3  -2   5  113.89   11.88
   3   2   5  124.09   13.45
   3   2   5  122.33   12.24
  -3   2  -5  127.46   11.29
   3  -2   5  122.04   11.35
  -3  -2  -5  115.73   12.59
  -3  -2  -5  126.37   11.93
  -3   2  -5   88.44   11.09
   3  -2   5  143.53   13.44
  -3   2  -5  116.93   11.28
   3  -2   5  136.35   11.03
   3   2   5  134.88   13.86
   3  -2   6  109.55   12.51
   3   2   6  116.14   13.51
   3  -2   6  141.46   14.17
  -3  -2  -6  105.13   12.34
   3  -2   6  107.49   11.91
  -3  -2  -6  110.82   13.37
   3   2   6   97.56   13.34
   3   2   6  126.30   13.49
  -3   2  -6  134.61   13.56
  -3   2  -6  118.81   13.85
  -3   2  -6  130.29   12.43
   3  -2   7   -6.85    6.98
  -3   2  -7    8.56    6.80
  -3  -2  -7   11.15    7.93
  -3   2  -7   -4.19    6.87
   3   2   7   -3.72    7.17
   3  -2   7   -2.87    6.35
  -3  -2  -7   -4.53    6.18
   3  -2   7    3.51    7.64
  -3   2  -7   13.52    9.34
   3   2   7    8.62    7.80
   3   2   7    4.15    6.68
   3  -2   8   42.87   11.00
  -3  -2  -8   40.24   12.23
   3   2   8   32.73   10.38
  -3  -2  -8   28.68   10.15
   3   2   8   39.25   10.98
  -3   2  -8   52.62   12.95
  -3  -2  -8   36.41   10.76
  -3   2  -8   36.33   12.60
   3  -2   8   31.79   10.68
   3  -2   9    3.55    9.20
  -3   2  -9    4.19   11.27
   3   2   9    1.84    8.64
   3   2   9   -3.99    9.04
  -3  -2  -9  -13.38    9.48
  -3   3   9    3.14    9.96
  -3  -3   9    1.03    8.72
   3   3  -9    5.51    8.62
   3  -3  -9   11.90   10.48
  -3   3   9    6.86    8.42
   3  -3  -9   -0.63    8.28
   3   3  -9   -6.55    9.24
   3  -3  -8   12.12    7.63
   3  -3  -8  -11.45    6.52
   3   3  -8    8.44    9.07
  -3  -3   8    1.24    7.71
  -3   3   8   -1.26    7.18
   3   3  -8   -4.10    7.61
  -3   3   8    1.94    7.46
  -3   3   7   -2.74    5.88
  -3   3   7    1.47    7.17
  -3  -3   7   -3.42    5.25
   3  -3  -7    0.80    5.85
   3  -3  -7    2.21    5.97
   3   3  -7   -7.09    7.06
   3   3  -7    4.10    6.17
   3   3  -6  137.07   14.44
   3   3  -6  158.44   13.77
   3  -3  -6  186.26   13.44
  -3   3   6  144.50   15.40
   3  -3  -6  181.74   14.83
  -3  -3   6  189.51   14.29
  -3   3   6  183.78   13.70
   3  -3  -6  153.71   14.96
  -3  -3   6  147.42   14.29
  -3   3   6  161.98   16.34
  -3  -3   5   -4.61    4.01
  -3   3   5    6.56    5.26
  -3   3   5   15.58    4.70
   3  -3  -5    0.87    3.94
   3  -3  -5   -1.61    3.88
   3   3  -5    1.88    4.43
  -3   3   5   -5.31    4.14
   3   3  -5    1.49    4.68
  -3   3   5    7.10    5.97
  -3  -3   5    2.91    4.41
  -3   3   4  119.01    8.37
   3   3  -4  115.19    6.79
   3  -3  -4  123.07    8.36
  -3   3   4  143.77   12.53
  -3   3   4  121.00    8.96
  -3  -3   4  115.17    6.49
   3  -3  -4  136.97   10.53
  -3   3   4   91.07    9.77
   3   3  -4  134.63   11.52
  -3  -3   4  100.73    9.83
  -3  -3   4  110.73    9.67
   3   3  -4  119.85    9.40
   3   3  -4  124.64    6.44
  -3   3   3    7.09    3.59
  -3  -3   3   13.33    4.56
   3   3  -3    5.99    3.55
   3  -3  -3    4.54    3.03
  -3   3   3    6.01    3.09
   3   3  -3    5.52    3.27
  -3  -3   3    4.50    3.71
   3  -3  -3    3.43    3.32
  -3   3   3    9.21    4.53
  -3   3   3    9.27    4.64
  -3  -3   2 1984.76   77.22
   3  -3  -2 1943.92   73.79
  -3   3   2 2018.87   76.46
   3  -3  -2 2000.18   75.23
  -3   3   2 2004.97   75.46
   3   3  -2 2013.01   78.32
   3   3  -2 2123.27   78.24
  -3   3   2 2035.33   78.08
  -3  -3   2 2006.11   78.46
  -3   3   2 1944.28   77.65
   3   3  -2 1988.45   72.39
  -3   3   2 1964.52   73.76
  -3   3   2 1997.13   81.15
  -3   3   1   60.58    5.43
  -3  -3   1   82.53    7.10
   3  -3  -1   62.35    5.84
  -3   3   1  101.90    7.46
   3   3  -1   86.26    7.63
   3   3  -1   66.30    4.80
   3   3  -1   79.90    6.77
  -3  -3   1   68.29    5.00
  -3   3   1   73.69    5.94
  -3   3   1   52.80    5.41
  -3  -3   1   70.38    4.96
  -3   3   1   66.68    5.65
  -3   3   1   63.51    5.63
   3  -3   0 2128.14   84.87
   3   3   0 2123.73   80.53
  -3   3   0 2082.75   76.90
   3   3   0 2062.01   84.12
  -3  -3   0 2109.69   79.58
  -3  -3   0 2069.73   78.21
  -3   3   0 2059.97   78.72
  -3   3   0 2129.18   79.84
   3   3   0 2084.67   81.66
   3  -3   0 2053.00   79.26
  -3  -3  -1  127.07    8.71
   3  -3   1  119.99    9.10
  -3  -3  -1  122.95    7.39
  -3   3  -1  123.99    8.73
  -3   3  -1  135.62    9.79
   3   3   1  112.11   10.34
   3   3   1  125.90    9.08
   3  -3   1  116.28    8.67
   3  -3   1  130.74    7.89
   3   3   1  129.03    8.99
  -3  -3  -1  115.01    7.41
  -3   3  -1  106.82    8.44
  -3   3  -2    6.84    5.23
   3   3   2   10.35    4.53
  -3  -3  -2    6.10    3.86
  -3   3  -2    7.32    4.25
  -3  -3  -2   12.66    3.93
   3   3   2    5.68    5.03
   3  -3   2    5.95    4.76
   3  -3   2   12.51    4.46
   3  -3   2   12.12    2.72
   3   3   2    8.64    3.69
  -3   3  -2    9.72    2.46
  -3  -3  -2   10.42    3.20
   3  -3   2   10.34    3.61
  -3   3  -3   28.19    4.27
  -3   3  -3   30.40    6.01
  -3  -3  -3   27.09    3.89
   3  -3   3   22.68    5.14
   3   3   3   29.69    5.36
   3  -3   3   15.39    5.24
  -3  -3  -3   26.23    5.16
   3   3   3   26.16    5.77
   3   3   3   21.56    6.47
  -3  -3  -3   17.75    4.79
   3   3   3   28.70    4.33
   3  -3   3   18.96    4.20
   3  -3   3   31.31    6.21
  -3   3  -3   11.22    5.54
   3   3   4  163.16   12.42
  -3  -3  -4  124.74   11.51
   3  -3   4  148.94   13.01
  -3   3  -4  164.63   13.50
   3  -3   4  147.01   10.63
  -3  -3  -4  152.30   12.59
   3  -3   4  170.17   12.92
   3   3   4  134.83   12.83
   3   3   4  148.45    9.26
   3  -3   4  173.42   12.34
   3   3   4  167.69   14.03
  -3   3  -4  170.22   13.05
  -3   3  -4  162.51   10.42
   3  -3   5    3.19    5.14
   3   3   5   10.16    5.94
   3  -3   5    6.04    5.62
  -3   3  -5   -0.76    4.51
  -3   3  -5   -6.05    4.78
   3  -3   5   11.69    5.79
  -3  -3  -5   -1.74    5.85
   3  -3   5    9.67    5.35
  -3   3  -5    3.69    5.46
  -3  -3  -5    8.96    6.08
   3   3   5   -0.68    5.34
   3   3   5    1.43    4.93
  -3  -3  -6   26.52    7.68
  -3   3  -6   30.72    7.76
  -3   3  -6   31.94    9.59
   3  -3   6   41.45    8.34
  -3   3  -6   28.94    7.94
   3   3   6   41.99    8.58
   3  -3   6   23.81    7.73
   3   3   6   34.56    8.51
   3  -3   6   26.99    8.30
   3   3   6   43.23    9.63
  -3  -3  -6   34.81    8.52
   3  -3   7   -3.46    6.25
   3  -3   7    0.88    8.29
   3   3   7    5.64    7.02
   3   3   7   -1.96    6.55
  -3  -3  -7    2.18    8.49
  -3   3  -7   -6.00    6.69
   3  -3   7    1.64    6.67
  -3   3  -7   -4.23    6.77
  -3  -3  -7   14.44    8.63
   3   3   7   13.23    8.88
  -3   3  -7  -12.31    6.12
   3   3   8    8.99   11.33
   3   3   8   -1.14    8.22
   3   3   8    9.10    8.52
   3  -3   8   16.10    8.24
  -3   3  -8   -1.58    8.62
  -3  -3  -8    1.38    8.16
  -3  -3  -8   -9.58    8.15
  -3  -3  -8   -8.54    8.31
   3  -3   8   -3.17    7.69
  -3  -3  -9  -15.75    9.97
  -3  -3  -9   12.21   12.37
  -3   3  -9   -1.70   11.33
   3   3   9   -9.61    8.23
   3  -3   9   -6.72    7.66
   3   3   9  -11.97   11.25
   3  -4  -9    0.26    9.60
  -3   4   9    3.86    8.75
   3   4  -9    2.83    9.46
   3  -4  -9   -1.07    8.91
  -3   4   9   -4.21    7.71
  -3  -4   9   -5.17    8.35
   3   4  -9   -1.01    9.69
   3   4  -8  -11.30    8.28
  -3  -4   8    5.63    8.14
   3  -4  -8   -3.62    8.14
   3  -4  -8   10.09    7.71
  -3   4   8    2.95    8.94
  -3   4   8   12.89    9.00
   3   4  -8   -5.80    6.85
  -3  -4   7   -1.04    5.81
   3  -4  -7   18.98    7.39
   3  -4  -7    5.09    5.85
   3   4  -7    3.94    7.71
   3   4  -7    0.12    5.87
  -3   4   7    6.76    7.23
  -3   4   7    7.76    7.60
   3   4  -6   13.02    6.88
   3   4  -6   16.11    6.57
  -3  -4   6   18.79    6.81
   3  -4  -6   31.14    6.64
  -3   4   6   25.93    8.20
  -3  -4   6   17.47    6.96
   3  -4  -6    9.65    5.48
  -3   4   6    6.64    6.02
  -3   4   6   11.44    7.67
   3   4  -5   15.00    5.48
   3  -4  -5   14.05    5.09
  -3  -4   5   12.58    5.44
   3  -4  -5    7.35    4.58
  -3  -4   5   12.17    5.39
   3   4  -5   15.48    5.29
  -3   4   5    9.90    4.73
  -3   4   5   11.55    5.80
  -3   4   5    4.79    5.23
   3   4  -4  178.69   12.63
  -3   4   4  160.49   13.34
  -3   4   4  191.36   10.48
  -3  -4   4  173.18   11.69
  -3   4   4  151.86   13.46
   3  -4  -4  185.31   11.64
   3  -4  -4  169.13   10.74
   3   4  -4  172.04    8.00
  -3  -4   4  172.66    7.97
  -3  -4   4  168.47   12.11
  -3   4   4  185.22   11.53
   3   4  -4  160.82   10.81
  -3   4   3  122.63   10.46
  -3  -4   3   83.21    8.54
  -3   4   3  102.94    9.65
  -3   4   3  113.01    7.80
   3   4  -3  115.15    7.68
  -3   4   3  113.83    8.44
   3  -4  -3  134.68    9.79
   3   4  -3   90.43    8.81
   3  -4  -3  119.27    7.72
  -3   4   3  124.19    9.24
  -3  -4   3  117.03    9.51
   3   4  -3  112.94    9.72
  -3   4   2 1387.47   54.10
  -3   4   2 1368.53   55.58
   3  -4  -2 1401.45   53.92
   3   4  -2 1427.70   56.37
  -3   4   2 1382.44   52.91
   3   4  -2 1400.12   56.15
  -3  -4   2 1413.50   56.52
  -3   4   2 1393.45   54.59
  -3   4   2 1417.93   58.26
  -3  -4   2 1432.75   55.74
  -3   4   2 1394.43   55.97
   3   4  -2 1413.29   51.30
   3   4  -1 1293.41   51.08
  -3   4   1 1285.63   49.01
  -3   4   1 1239.15   49.43
  -3  -4   1 1255.08   50.02
  -3  -4   1 1236.02   51.14
  -3   4   1 1336.65   49.38
  -3  -4   1 1277.39   47.52
  -3   4   1 1255.85   47.77
  -3   4   1 1216.12   52.59
  -3   4   1 1203.91   49.62
   3   4  -1 1276.37   50.64
   3   4  -1 1305.49   51.09
   3   4   0   66.62    8.10
   3  -4   0   57.17    6.11
  -3  -4   0   58.69    5.47
  -3  -4   0   72.92    6.04
  -3   4   0   80.85    7.51
   3   4   0   71.31    8.95
   3   4   0   55.44    5.37
  -3   4   0   42.07    5.18
  -3   4   0   63.19    6.97
  -3   4   0   50.67    5.51
   3  -4   0   69.54    4.71
   3  -4   0   54.03    6.42
  -3  -4  -1    0.97    2.98
   3  -4   1   -0.39    3.24
   3   4   1   -2.92    4.52
  -3   4  -1   -5.07    4.29
  -3  -4  -1   -2.59    3.59
  -3  -4  -1    0.10    2.86
   3   4   1    4.88    3.14
  -3   4  -1   -1.69    3.45
   3   4   1   -2.25    5.50
  -3   4  -1   -0.29    4.17
   3  -4   1   -0.69    2.96
   3  -4   1    8.00    4.69
   3   4   2 1080.42   43.36
   3  -4   2 1016.00   46.07
   3  -4   2 1056.19   43.39
  -3   4  -2 1075.19   43.33
  -3  -4  -2 1082.85   41.55
  -3  -4  -2 1066.41   41.48
  -3   4  -2 1073.40   41.40
  -3   4  -2 1083.47   42.76
   3   4   2 1035.59   46.43
  -3  -4  -2 1056.17   43.17
   3  -4   2 1082.52   42.17
   3   4   2 1075.63   44.46
  -3  -4  -3   -0.59    4.36
  -3  -4  -3    1.88    4.06
   3   4   3   -1.45    5.07
  -3   4  -3   -0.41    3.00
  -3   4  -3    0.78    5.21
  -3  -4  -3   -2.66    2.59
   3  -4   3   -2.76    3.44
   3  -4   3    0.12    4.96
  -3   4  -3    2.53    4.33
   3   4   3   -0.19    3.79
   3  -4   3   -0.54    3.96
   3   4   3    0.72    4.25
   3  -4   4  144.24   10.49
  -3  -4  -4  171.89   13.43
  -3  -4  -4  158.83   12.72
   3   4   4  150.38   12.61
  -3   4  -4  119.53   11.22
  -3   4  -4  116.02   12.25
   3   4   4  141.92   12.92
   3   4   4  161.62   14.04
   3  -4   4  157.65   13.60
   3  -4   4  163.94   12.34
  -3   4  -4  152.10   10.17
   3  -4   4  152.62   11.96
   3   4   4  144.95    8.68
   3   4   5   30.72    7.48
   3  -4   5   28.30    6.44
   3  -4   5   21.14    7.67
  -3   4  -5   37.16    6.87
  -3  -4  -5   39.24    8.09
  -3   4  -5   42.84    9.11
   3  -4   5   25.98    6.43
   3   4   5   30.72    6.96
   3  -4   5   33.16    7.24
  -3  -4  -5   32.25    8.06
  -3   4  -5   30.43    6.75
   3   4   5   33.96    8.46
  -3  -4  -6  165.92   15.74
  -3   4  -6  214.59   16.28
   3  -4   6  178.46   15.31
   3   4   6  164.74   16.90
   3  -4   6  242.28   18.68
   3   4   6  154.41   15.08
  -3   4  -6  183.49   15.48
   3   4   6  174.14   17.22
  -3   4  -6  186.11   17.66
  -3  -4  -6  177.88   16.49
   3  -4   6  202.02   16.92
   3   4   7    5.51    7.18
  -3   4  -7    5.61    7.50
  -3  -4  -7    4.45    8.29
   3  -4   7   12.89    7.36
   3  -4   7    3.32    7.13
   3   4   7    6.52    7.21
  -3   4  -7    7.18    9.93
   3   4   7   10.48    8.72
   3  -4   7    9.84    9.54
  -3  -4  -7    1.17    6.92
  -3   4  -7   10.98    8.27
   3   4   8   12.03    8.08
  -3  -4  -8    7.67    9.33
   3   4   8   -0.67    7.87
  -3   4  -8   14.15   12.09
   3   4   8    5.19   11.29
  -3  -4  -8    3.65    8.05
   3  -4   8   22.22    9.34
  -3   4  -9  -11.01   10.91
  -3  -4  -9   -3.84   10.70
  -3  -4  -9  -19.19   10.28
   3   4   9   21.26    9.98
   3  -4   9   -1.05    8.60
   3   4   9  -10.45    8.03
   3   5  -9  -14.56    9.19
   3  -5  -9    6.37    8.91
  -3  -5   9    4.07    8.38
  -3   5   9   -4.24    7.94
  -3   5   9   -5.17    8.05
   3  -5  -9   -7.59    8.09
   3   5  -9   -0.09    8.82
   3  -5  -8   -0.41    6.95
   3   5  -8   11.24    8.39
  -3   5   8    3.21    7.46
  -3   5   8    8.79    8.19
  -3  -5   8  -10.99    5.98
   3   5  -8    5.38    7.81
   3  -5  -8   -0.03    7.05
   3   5  -7   -4.54    7.72
  -3   5   7   11.46    8.02
   3   5  -7    4.29    7.27
  -3   5   7   11.74    8.43
   3  -5  -7    4.89    6.38
  -3  -5   7   -4.07    5.53
   3  -5  -7   20.39    7.53
  -3   5   6   79.72   10.35
  -3  -5   6   84.11   11.72
   3   5  -6   86.18   10.50
   3  -5  -6   89.81   10.94
  -3   5   6   95.60   13.09
  -3  -5   6   89.00   10.88
  -3   5   6   92.82   12.75
   3   5  -6   80.41   10.93
   3  -5  -6   75.09    9.21
  -3  -5   5   -0.06    4.01
   3   5  -5    1.01    4.55
   3  -5  -5   13.42    4.75
   3  -5  -5   10.61    5.29
  -3  -5   5    7.62    5.16
  -3   5   5    4.91    6.16
  -3   5   5    4.99    4.71
  -3   5   5   13.04    6.50
   3   5  -5   12.96    5.69
   3  -5  -4  173.03   10.90
  -3  -5   4  181.93   12.57
  -3   5   4  158.95   13.68
  -3   5   4  168.19   13.76
   3   5  -4  164.60   10.67
  -3  -5   4  157.30   12.25
  -3   5   4  155.36   11.26
  -3   5   4  167.19   10.06
   3  -5  -4  167.90   12.49
   3   5  -4  147.58   13.06
   3   5  -3  296.16   14.11
  -3   5   3  274.31   14.42
  -3   5   3  299.19   16.50
   3  -5  -3  287.86   15.09
  -3   5   3  304.33   16.10
   3   5  -3  305.38   16.36
  -3  -5   3  299.65   16.09
  -3  -5   3  311.53   16.59
  -3   5   3  320.03   16.64
   3  -5  -3  281.29   14.56
   3   5  -3  304.62   16.53
  -3   5   3  286.26   15.00
  -3   5   3  323.68   15.35
  -3   5   2  297.19   15.72
  -3  -5   2  268.91   15.46
  -3  -5   2  308.20   16.29
  -3   5   2  314.05   15.35
  -3   5   2  292.41   15.58
   3   5  -2  298.98   15.99
  -3   5   2  307.93   14.64
   3   5  -2  321.36   13.08
   3  -5  -2  312.61   14.61
  -3   5   2  305.68   14.95
  -3   5   2  302.33   14.82
   3   5  -2  318.00   15.80
  -3   5   1  788.12   34.86
  -3  -5   1  791.02   33.20
   3   5  -1  802.30   34.19
  -3   5   1  807.81   32.44
  -3   5   1  764.90   32.68
  -3   5   1  799.19   32.08
  -3  -5   1  798.31   30.76
   3  -5  -1  790.00   32.89
   3   5  -1  848.21   34.02
  -3   5   1  781.77   32.19
   3   5  -1  814.79   33.12
  -3  -5   1  804.79   33.32
   3  -5   0  481.70   23.25
  -3  -5   0  487.89   19.32
  -3  -5   0  501.03   21.63
   3   5   0  500.21   22.46
   3   5   0  488.19   23.97
   3  -5   0  531.92   22.48
  -3   5   0  518.76   22.08
  -3   5   0  494.09   20.26
  -3   5   0  488.63   21.74
  -3   5   0  441.01   22.73
  -3   5   0  511.67   21.70
   3   5   0  534.27   25.21
  -3  -5   0  497.79   20.99
  -3   5  -1  744.13   30.84
   3  -5   1  756.57   33.27
  -3  -5  -1  726.00   30.76
  -3  -5  -1  755.52   29.04
   3  -5   1  750.77   31.71
   3   5   1  710.79   33.10
   3   5   1  716.60   32.26
   3   5   1  750.11   33.50
  -3  -5  -1  774.30   30.39
  -3   5  -1  751.91   30.81
  -3   5  -2  876.10   34.92
  -3  -5  -2  839.62   33.81
   3  -5   2  829.63   37.74
  -3  -5  -2  867.72   33.52
  -3   5  -2  827.81   34.83
  -3   5  -2  854.33   33.51
  -3  -5  -2  850.53   35.42
   3  -5   2  846.93   33.77
   3   5   2  826.24   35.41
   3   5   2  853.52   36.52
   3   5   2  771.47   37.79
   3  -5   2  868.36   35.78
   3   5   3   49.83    8.50
  -3   5  -3   62.51    6.06
  -3  -5  -3   47.89    7.33
   3  -5   3   40.27    7.41
   3   5   3   55.29    8.01
   3  -5   3   51.24    7.46
   3  -5   3   54.26    6.41
  -3   5  -3   55.32    7.00
  -3  -5  -3   59.16    4.99
  -3   5  -3   40.00    7.35
  -3  -5  -3   48.18    6.84
   3   5   3   47.26    7.15
  -3   5  -4  352.59   19.92
   3   5   4  343.43   18.71
   3  -5   4  333.28   17.82
  -3   5  -4  320.28   17.84
   3   5   4  359.31   19.87
  -3   5  -4  350.41   17.30
   3  -5   4  322.54   18.54
   3   5   4  334.63   20.46
   3  -5   4  327.36   19.65
  -3  -5  -4  311.78   17.93
  -3  -5  -4  336.34   19.05
  -3  -5  -5   98.15   11.57
  -3  -5  -5   76.25   10.44
  -3   5  -5   61.70    8.96
   3   5   5   78.38   10.22
   3  -5   5   75.95   10.29
  -3   5  -5   74.30    8.96
   3   5   5   68.63   10.12
   3  -5   5   82.81   10.10
   3   5   5   61.43   10.32
   3  -5   5   86.06   10.05
  -3   5  -5   73.41   11.07
   3   5   6   -2.88    5.60
   3  -5   6    1.64    5.24
  -3  -5  -6   -2.73    6.71
   3   5   6    6.53    7.06
  -3   5  -6   -8.33    5.01
   3  -5   6   19.89    7.60
  -3   5  -6    5.52    7.78
  -3  -5  -6    1.90    6.77
   3   5   6   -4.39    6.31
  -3   5  -6    1.64    6.14
   3   5   7   14.50    8.81
  -3   5  -7   13.69    9.46
  -3  -5  -7   11.00    8.80
   3   5   7   17.70    7.73
  -3   5  -7    3.44    7.77
   3   5   7   19.06    9.17
  -3   5  -7   16.05    7.77
  -3  -5  -7   12.09    8.07
   3  -5   7   19.75    8.63
  -3  -5  -8  -12.96    8.34
  -3  -5  -8    5.69    8.42
   3   5   8   -2.37    7.53
   3   5   8    9.96    9.87
   3  -5   8    9.33    7.37
  -3   5  -8   -4.22    9.69
   3   5   8    3.33    8.75
   3   5   9    2.99    9.59
  -3   5  -9   -2.54   11.25
   3  -5   9    6.11    9.17
   3   5   9    3.02   10.16
  -3  -5  -9   11.09   11.73
  -3  -5  -9   -6.07   11.53
   3   6  -9  -10.18    8.81
   3  -6  -9   10.26    8.54
  -3   6   9    1.34    9.83
   3  -6  -9    2.41    8.78
   3   6  -9  -21.57    9.68
  -3   6   9   -4.52    7.14
  -3  -6   9    5.91    8.44
   3  -6  -8    4.66    7.92
   3  -6  -8    3.72    7.02
   3   6  -8   -2.43    7.79
  -3   6   8    5.35    8.71
  -3   6   8   16.90    9.21
  -3  -6   8   -3.38    6.46
   3   6  -8    3.07    9.07
   3   6  -7    7.30    6.65
   3  -6  -7   -0.41    6.40
  -3  -6   7    1.88    6.45
  -3   6   7    0.81    6.71
  -3   6   7   -2.03    7.66
   3   6  -7    4.83    7.53
  -3   6   6   29.71    8.71
   3   6  -6   33.60    8.06
   3  -6  -6   27.49    7.79
   3   6  -6   32.18    8.30
  -3   6   6    9.43    7.21
   3  -6  -6   38.57    7.49
  -3   6   6   43.81    8.39
  -3  -6   6   18.05    6.46
  -3  -6   6   30.79    7.94
  -3   6   5  133.51   12.14
   3   6  -5  108.35   11.73
  -3   6   5  138.30   13.73
   3  -6  -5  123.79   10.75
   3  -6  -5  128.40   11.92
  -3  -6   5  118.14   12.11
   3   6  -5  108.47   10.71
  -3  -6   5  110.12   11.89
  -3   6   5  147.53   13.92
  -3  -6   4    5.51    4.82
  -3   6   4    7.27    4.13
   3   6  -4    8.73    4.77
   3   6  -4   15.31    6.26
  -3   6   4   10.33    5.21
   3   6  -4    0.40    4.06
  -3  -6   4   13.67    5.44
   3  -6  -4    9.53    3.99
   3  -6  -4    1.72    4.56
  -3   6   4   -1.16    4.27
  -3   6   4    6.99    4.32
  -3   6   3   10.16    4.03
  -3   6   3    8.46    4.88
   3  -6  -3   15.49    4.41
  -3   6   3    9.74    4.34
   3   6  -3   17.61    5.66
  -3   6   3   10.74    5.20
  -3   6   3   13.32    4.10
   3  -6  -3    6.60    4.10
  -3   6   3    7.41    3.67
   3   6  -3   15.73    4.80
   3   6  -3   11.03    4.22
  -3  -6   3    4.48    4.35
  -3  -6   3    1.94    4.52
   3   6  -2   -0.37    3.70
  -3  -6   2   -3.17    3.47
  -3   6   2    3.02    3.74
  -3  -6   2    1.06    1.47
  -3   6   2   -2.51    2.45
   3  -6  -2    4.24    3.88
  -3   6   2    1.41    3.43
  -3   6   2   -1.03    3.14
   3  -6  -2   -1.83    2.91
   3   6  -2    1.19    3.82
  -3  -6   2   -2.17    3.70
  -3   6   2   -0.64    3.30
   3   6  -2   -6.05    2.88
   3   6  -2    2.05    1.25
  -3   6   2    0.79    3.69
  -3   6   1  146.83    9.86
  -3   6   1  165.57    9.48
   3  -6  -1  157.76   10.23
  -3   6   1  151.48    8.65
   3   6  -1  185.37   12.99
  -3   6   1  165.69   10.28
  -3   6   1  141.30    9.47
   3   6  -1  158.62   12.29
   3   6  -1  155.22    8.39
  -3  -6   1  156.20    8.17
  -3  -6   1  152.35   10.22
   3  -6   0   -2.98    3.60
   3   6   0   -1.79    2.59
  -3  -6   0    1.79    2.27
  -3  -6   0    4.11    3.33
   3   6   0    1.02    6.99
  -3   6   0   -2.52    3.28
  -3   6   0    0.87    4.45
   3   6   0    3.85    6.59
  -3  -6   0   -3.02    2.93
   3   6   0   -1.51    2.03
  -3   6   0   10.66    4.49
   3  -6   0   -2.20    3.06
  -3   6   0   -5.93    2.72
  -3   6   0    2.49    3.09
  -3  -6  -1  640.80   28.32
  -3   6  -1  685.99   28.27
   3   6   1  648.65   30.81
   3   6   1  681.58   30.21
  -3   6  -1  681.95   28.96
  -3  -6  -1  685.79   27.73
   3  -6   1  650.17   29.26
  -3  -6  -1  667.99   26.63
   3   6   1  687.87   30.57
   3  -6   1  665.26   30.65
  -3   6  -1  664.26   27.49
  -3  -6  -2  783.70   31.74
   3   6   2  770.49   34.49
[truncated: 991,868 more chars]
