# Supplementary material for: The synthesis and crystal structure of bis­[3,3-diethyl-1-(phenyl­imino-κN)thio­urea-κS]silver hexa­fluorido­phosphate
Source: Acta Crystallogr E Crystallogr Commun. 2019 Aug 30;75(Pt 9):1394–8. doi: 10.1107/S2056989019011824 (PMC6727054; doi:10.1107/S2056989019011824)
Supplement: Supplementary file 2 [file e-75-01394-Isup2.hkl]

data_I                                                                          
_shelx_title ' 1_a.res in P2(1)/c'                                              
_shelx_refln_list_code          4                                               
_shelx_F_calc_maximum      339.61                                               
_exptl_crystal_F_000      1408.00                                               
_reflns_d_resolution_high  0.8415                                               
                                                                                
loop_                                                                           
 _space_group_symop_operation_xyz                                               
 'x, y, z'                                                                      
 '-x, y+1/2, -z+1/2'                                                            
 '-x, -y, -z'                                                                   
 'x, -y-1/2, z-1/2'                                                             
                                                                                
_cell_length_a    13.8269                                                       
_cell_length_b    26.2426                                                       
_cell_length_c     8.1218                                                       
_cell_angle_alpha  90.000                                                       
_cell_angle_beta   95.678                                                       
_cell_angle_gamma  90.000                                                       
                                                                                
_shelx_F_squared_multiplier     1.000                                           
                                                                                
loop_                                                                           
 _refln_index_h                                                                 
 _refln_index_k                                                                 
 _refln_index_l                                                                 
 _refln_F_squared_calc                                                          
 _refln_F_squared_meas                                                          
 _refln_F_squared_sigma                                                         
 _refln_observed_status                                                         
   2   0   0      52757.82      52325.84       886.68 o                         
   3   0   0       1486.73       1422.27        40.11 o                         
   4   0   0       9781.47       9745.32       162.16 o                         
   5   0   0      10020.68      10023.69       169.83 o                         
   6   0   0       2505.17       2632.89        64.19 o                         
   7   0   0      19802.03      21034.12       342.93 o                         
   8   0   0       6073.58       5932.41       120.36 o                         
   9   0   0       1649.97       1500.31       109.52 o                         
  10   0   0         23.38         19.04        42.00 o                         
  11   0   0        415.18        269.69        65.96 o                         
  12   0   0       1391.47       1435.38        98.87 o                         
  13   0   0       3273.00       3251.03       144.37 o                         
  14   0   0         30.20         57.95        65.08 o                         
  15   0   0        647.23        440.60        77.83 o                         
  16   0   0         49.15        203.85        88.29 o                         
   1   1   0      46575.43      42890.27       753.21 o                         
   2   1   0       5596.30       5910.83        87.03 o                         
   3   1   0       4325.85       4196.24        60.15 o                         
   4   1   0       1175.22       1180.34        30.88 o                         
   5   1   0       1836.03       1829.58        34.55 o                         
   6   1   0      22583.72      21916.74       249.09 o                         
   7   1   0       5240.24       5144.61        74.16 o                         
   8   1   0       6980.58       7305.28        99.78 o                         
   9   1   0       1901.50       2043.89        54.06 o                         
  10   1   0       2484.84       2693.73        72.50 o                         
  11   1   0       1206.50       1278.89        65.43 o                         
  12   1   0         38.44         29.06        34.87 o                         
  13   1   0        260.08        253.06        43.50 o                         
  14   1   0        371.83        331.49        47.62 o                         
  15   1   0         27.81        -39.05        44.07 o                         
  16   1   0         66.49         17.63        57.79 o                         
   1   2   0       1012.25       1012.61        27.01 o                         
   2   2   0       2029.84       2070.30        34.04 o                         
   3   2   0       5924.47       5779.02        78.72 o                         
   4   2   0       1679.73       1672.59        33.20 o                         
   5   2   0      11967.84      11729.74       138.38 o                         
   6   2   0       2226.31       2227.17        40.77 o                         
   7   2   0      10612.78      11148.88       137.51 o                         
   8   2   0       2174.34       2266.73        47.93 o                         
   9   2   0       2370.88       2524.85        57.83 o                         
  10   2   0        888.66        924.92        44.47 o                         
  11   2   0        823.12        901.11        61.41 o                         
  12   2   0       1960.23       2004.54        75.92 o                         
  13   2   0         79.40         53.52        37.79 o                         
  14   2   0          1.16         26.41        41.38 o                         
  15   2   0         93.01         57.89        48.19 o                         
  16   2   0         21.87        -14.42        54.44 o                         
   1   3   0      53910.70      55798.89       664.93 o                         
   2   3   0        483.73        536.75        17.84 o                         
   3   3   0      24967.11      24746.14       300.50 o                         
   4   3   0        236.86        302.28        16.93 o                         
   5   3   0        879.41        911.16        24.79 o                         
   6   3   0      18767.19      18555.13       213.71 o                         
   7   3   0       7759.71       7612.86       100.21 o                         
   8   3   0       4137.85       3927.98        64.02 o                         
   9   3   0        655.12        660.04        33.52 o                         
  10   3   0        379.90        289.06        32.12 o                         
  11   3   0        979.99        979.92        50.45 o                         
  12   3   0        112.92        124.22        37.50 o                         
  13   3   0        494.15        379.69        52.11 o                         
  14   3   0        230.62        276.81        48.80 o                         
  15   3   0         35.56         50.01        46.32 o                         
  16   3   0        220.36        104.70        55.25 o                         
   0   4   0       9512.06       9599.99       142.72 o                         
   1   4   0          1.44         -6.56         6.56 o                         
   2   4   0       2789.22       2657.19        40.83 o                         
   3   4   0        753.20        733.97        31.64 o                         
   4   4   0       1151.66       1266.87        35.38 o                         
   5   4   0      13912.02      13358.47       149.74 o                         
   6   4   0        546.07        560.80        22.37 o                         
   7   4   0       6364.97       6381.59       122.50 o                         
   8   4   0       3222.45       2952.48        54.16 o                         
   9   4   0       2496.92       2731.36        91.08 o                         
  10   4   0       1087.09       1156.20        58.65 o                         
  11   4   0        943.40        893.73        54.02 o                         
  12   4   0        319.19        326.75        42.59 o                         
  13   4   0         70.33         83.46        41.20 o                         
  14   4   0        322.83        289.46        50.39 o                         
  15   4   0        121.49        186.15        47.97 o                         
  16   4   0         85.33         77.15        55.11 o                         
   1   5   0      17563.22      18987.54       219.89 o                         
   2   5   0        686.45        694.78        18.27 o                         
   3   5   0       5781.75       5904.04        72.22 o                         
   4   5   0       5253.47       5216.92        66.09 o                         
   5   5   0        700.73        821.69        23.36 o                         
   6   5   0      10475.22      10348.01       117.63 o                         
   7   5   0       2310.16       2428.58        50.84 o                         
   8   5   0        928.11        899.40        31.35 o                         
   9   5   0        660.84        762.45        37.33 o                         
  10   5   0       1124.84       1267.47        89.08 o                         
  11   5   0        262.14        294.58        43.25 o                         
  12   5   0         34.80         -8.48        31.70 o                         
  13   5   0        592.45        657.19        61.46 o                         
  14   5   0        304.70        405.90        71.03 o                         
  15   5   0        270.63        264.12        50.97 o                         
  16   5   0        146.37         44.88        60.04 o                         
   0   6   0      56478.73      56159.72       792.58 o                         
   1   6   0        527.32        480.46        18.36 o                         
   2   6   0      25422.38      24918.97       288.48 o                         
   3   6   0          5.50         -2.29        10.49 o                         
   4   6   0       7456.96       6899.47        81.68 o                         
   5   6   0       5845.27       6288.79        79.64 o                         
   6   6   0        178.57        180.30        14.86 o                         
   7   6   0       3307.52       3383.61        60.47 o                         
   8   6   0       2251.80       2239.85        52.63 o                         
   9   6   0        161.66        172.76        25.79 o                         
  10   6   0        688.05        687.27        37.23 o                         
  11   6   0         17.09         -7.11        28.09 o                         
  12   6   0        153.38        139.29        34.05 o                         
  13   6   0        787.70        836.31        56.66 o                         
  14   6   0        303.61        290.18        46.98 o                         
  15   6   0        401.54        356.24        71.61 o                         
  16   6   0         80.06         25.57       145.38 o                         
   1   7   0       5821.75       6009.49        76.10 o                         
   2   7   0      11537.71      11215.28       138.14 o                         
   3   7   0        985.88       1082.11        35.94 o                         
   4   7   0       3176.54       2835.67        43.02 o                         
   5   7   0       5452.69       5138.39        70.48 o                         
   6   7   0       8000.33       6800.53        88.02 o                         
   7   7   0       4304.74       4111.18        59.11 o                         
   8   7   0       6944.26       6776.54       107.70 o                         
   9   7   0       2302.07       2449.58        90.74 o                         
  10   7   0       1731.39       1716.54        55.85 o                         
  11   7   0        784.22        804.77        44.81 o                         
  12   7   0          6.67          2.09        35.56 o                         
  13   7   0        188.66        172.24        43.18 o                         
  14   7   0        413.57        397.50        67.92 o                         
  15   7   0         42.01         61.41        50.87 o                         
   0   8   0      21155.66      21336.59       312.56 o                         
   1   8   0        148.49        141.44        14.49 o                         
   2   8   0       8542.93       8588.27       110.72 o                         
   3   8   0         25.97         -4.54        11.08 o                         
   4   8   0        411.90        381.08        20.24 o                         
   5   8   0       2106.09       2071.84        37.17 o                         
   6   8   0       3943.42       3996.88        59.96 o                         
   7   8   0       3773.78       3985.80        66.20 o                         
   8   8   0       2036.60       2186.85        56.85 o                         
   9   8   0       1472.83       1637.20        51.51 o                         
  10   8   0       1326.12       1363.25        52.90 o                         
  11   8   0         24.68         35.28        29.40 o                         
  12   8   0        118.57        113.96        35.24 o                         
  13   8   0        841.43        777.24        56.56 o                         
  14   8   0          0.51        -25.16        40.35 o                         
  15   8   0        162.28         93.25        58.47 o                         
   1   9   0      26499.96      26956.40       300.41 o                         
   2   9   0       3147.45       3206.38        49.51 o                         
   3   9   0       4679.64       4861.72        65.42 o                         
   4   9   0        417.91        496.48        24.90 o                         
   5   9   0       1843.99       2178.64        41.29 o                         
   6   9   0          2.85          9.71        15.00 o                         
   7   9   0       1429.14       1620.98        45.76 o                         
   8   9   0       1254.78       1389.42        64.39 o                         
   9   9   0       1067.12       1149.33        47.43 o                         
  10   9   0        142.78        144.43        29.75 o                         
  11   9   0        202.78        127.93        31.68 o                         
  12   9   0        191.82        129.55        34.82 o                         
  13   9   0         14.08         -6.15        34.81 o                         
  14   9   0        403.79        383.84        52.43 o                         
  15   9   0          0.44         -8.87        54.11 o                         
   0  10   0      15955.91      16342.25       246.87 o                         
   1  10   0       1670.29       1966.93        36.00 o                         
   2  10   0       5551.19       5873.10        78.67 o                         
   3  10   0        945.52        835.08        27.11 o                         
   4  10   0       2225.72       2055.38        48.10 o                         
   5  10   0       3613.03       3437.33        77.40 o                         
   6  10   0       3165.81       2913.91        48.68 o                         
   7  10   0       3889.04       3642.09        65.13 o                         
   8  10   0       3973.43       3939.26        80.50 o                         
   9  10   0       2810.24       2880.79       102.95 o                         
  10  10   0        797.99        822.07        46.56 o                         
  11  10   0         63.09         -3.49        28.26 o                         
  12  10   0          9.03        -27.96        31.84 o                         
  13  10   0         46.14         29.61        37.38 o                         
  14  10   0          7.65        -33.74        51.74 o                         
  15  10   0         52.81         12.78        60.78 o                         
   1  11   0       4917.67       4736.74        64.87 o                         
   2  11   0        430.33        439.68        21.04 o                         
   3  11   0       4161.19       4329.85        64.59 o                         
   4  11   0        300.59        372.08        19.94 o                         
   5  11   0        338.79        305.24        18.75 o                         
   6  11   0        151.30        116.53        17.37 o                         
   7  11   0        272.22        326.18        30.59 o                         
   8  11   0        983.72        930.84        43.60 o                         
   9  11   0        333.73        257.36        31.92 o                         
  10  11   0          0.22        -14.03        26.02 o                         
  11  11   0         10.10          8.41        30.26 o                         
  12  11   0          0.82         23.95        33.34 o                         
  13  11   0         24.57         21.46        38.61 o                         
  14  11   0         20.71         15.00        50.56 o                         
  15  11   0          0.00         47.20        61.14 o                         
   0  12   0        176.79        233.13        23.58 o                         
   1  12   0       1067.59       1148.09        30.60 o                         
   2  12   0       5218.82       5381.73        76.80 o                         
   3  12   0        255.20        273.61        18.38 o                         
   4  12   0        464.80        507.03        26.92 o                         
   5  12   0         49.19         62.34        16.21 o                         
   6  12   0         22.46         41.01        16.73 o                         
   7  12   0         10.10         -5.51        21.25 o                         
   8  12   0        285.26        308.03        33.35 o                         
   9  12   0        548.35        666.24        52.58 o                         
  10  12   0          0.53         -4.75        28.69 o                         
  11  12   0          1.26         18.38        30.30 o                         
  12  12   0         48.46          2.86        41.34 o                         
  13  12   0          0.28         14.93        45.29 o                         
  14  12   0          0.38        -25.31        53.01 o                         
  15  12   0         92.18        120.68       121.55 o                         
   1  13   0        738.87        727.72        30.71 o                         
   2  13   0       4630.44       4813.60        71.82 o                         
   3  13   0         94.72         70.95        15.70 o                         
   4  13   0        485.51        529.72        24.49 o                         
   5  13   0       2151.73       2115.79        54.13 o                         
   6  13   0        261.10        235.06        22.61 o                         
   7  13   0       1172.98       1154.10        46.34 o                         
   8  13   0       2098.88       2016.85        65.28 o                         
   9  13   0          5.03         16.56        27.26 o                         
  10  13   0         53.94         32.80        29.09 o                         
  11  13   0         34.87         36.83        31.06 o                         
  12  13   0          4.58         -7.92        32.93 o                         
  13  13   0         86.32         51.07        47.08 o                         
  14  13   0          2.37        -43.66        43.66 o                         
   0  14   0        246.46        254.68        26.07 o                         
   1  14   0       4112.56       4111.17        65.96 o                         
   2  14   0       1746.42       1691.79        39.66 o                         
   3  14   0        172.80        187.84        25.09 o                         
   4  14   0         31.27         20.27        22.76 o                         
   5  14   0       1141.98       1109.08        35.12 o                         
   6  14   0         13.24         -3.12        19.19 o                         
   7  14   0        432.15        457.05        39.32 o                         
   8  14   0        311.13        313.37        34.34 o                         
   9  14   0         57.60         85.19        41.78 o                         
  10  14   0         61.27         20.94        30.92 o                         
  11  14   0        174.92        145.01        64.04 o                         
  12  14   0        232.92        223.54        48.99 o                         
  13  14   0         12.93         65.45        49.79 o                         
  14  14   0          6.08         -9.44        52.88 o                         
   1  15   0        190.01        232.10        19.72 o                         
   2  15   0        273.57        268.20        20.34 o                         
   3  15   0        114.49        124.05        19.24 o                         
   4  15   0          8.60          2.71        16.59 o                         
   5  15   0       1097.16       1088.73        35.57 o                         
   6  15   0        209.42        185.89        25.00 o                         
   7  15   0          1.04          8.72        22.62 o                         
   8  15   0         42.20         31.83        27.70 o                         
   9  15   0         60.83         81.20        36.00 o                         
  10  15   0        169.76        187.61        41.30 o                         
  11  15   0         56.88         26.34        35.70 o                         
  12  15   0         70.15         49.97        45.16 o                         
  13  15   0         27.80        -28.71        48.04 o                         
  14  15   0         33.82         76.46        62.86 o                         
   0  16   0        347.35        373.79        33.53 o                         
   1  16   0        954.62        943.49        31.96 o                         
   2  16   0         24.73         19.10        15.98 o                         
   3  16   0        325.50        344.84        33.74 o                         
   4  16   0       3183.69       2916.12        55.15 o                         
   5  16   0         80.10         83.91        23.39 o                         
   6  16   0       2025.16       2228.45        87.18 o                         
   7  16   0        233.81        243.16        45.02 o                         
   8  16   0          0.67        -18.20        30.09 o                         
   9  16   0        121.51         87.62        34.93 o                         
  10  16   0        117.06         79.88        34.81 o                         
  11  16   0        311.88        326.41        48.31 o                         
  12  16   0        159.00        251.82        54.57 o                         
  13  16   0          0.53         73.85        52.13 o                         
  14  16   0          0.79       -140.41       140.41 o                         
   1  17   0         99.86         97.56        18.63 o                         
   2  17   0       1079.34       1031.08        37.01 o                         
   3  17   0        101.49        112.84        20.16 o                         
   4  17   0         44.73         20.45        18.08 o                         
   5  17   0       2565.16       2582.28        70.34 o                         
   6  17   0        451.88        472.03        35.31 o                         
   7  17   0         38.92         27.21        26.73 o                         
   8  17   0        164.61        183.66        34.03 o                         
   9  17   0        486.53        384.71        41.91 o                         
  10  17   0        118.79         65.82        34.13 o                         
  11  17   0         14.81         22.78        41.86 o                         
  12  17   0         84.27        111.05        47.94 o                         
  13  17   0         37.08         68.81        56.58 o                         
   0  18   0        651.10        566.90        39.06 o                         
   1  18   0       1216.66       1199.40        37.80 o                         
   2  18   0          0.25         19.98        21.78 o                         
   3  18   0        182.74        116.90        21.58 o                         
   4  18   0       1744.44       1674.24        49.20 o                         
   5  18   0         22.21        -18.49        20.34 o                         
   6  18   0        866.26        894.95        45.24 o                         
   7  18   0         83.67         60.95        28.50 o                         
   8  18   0         91.47         66.26        35.42 o                         
   9  18   0         12.18        -20.00        32.52 o                         
  10  18   0        146.64        100.05        42.05 o                         
  11  18   0        107.88        178.44        49.45 o                         
  12  18   0        159.73        160.78        52.95 o                         
  13  18   0          7.22        -49.62        53.96 o                         
   1  19   0        839.93        922.39        43.18 o                         
   2  19   0        843.57        795.38        34.71 o                         
   3  19   0        261.59        295.30        26.57 o                         
   4  19   0          4.96         39.39        20.34 o                         
   5  19   0       3207.49       2938.45       104.90 o                         
   6  19   0       1113.93       1231.31        69.34 o                         
   7  19   0         51.53         24.89        28.53 o                         
   8  19   0         47.32         10.58        29.32 o                         
   9  19   0        127.21        201.44        47.30 o                         
  10  19   0         77.70         64.22        42.68 o                         
  11  19   0        136.09         87.67        49.78 o                         
  12  19   0         19.45         97.40        55.18 o                         
   0  20   0        106.59         81.29        33.73 o                         
   1  20   0        304.89        311.49        27.36 o                         
   2  20   0         81.74        104.46        28.73 o                         
   3  20   0       1681.68       1548.54        49.01 o                         
   4  20   0        323.42        342.99        27.26 o                         
   5  20   0       2114.25       2008.03        62.07 o                         
   6  20   0         86.32        102.34        31.42 o                         
   7  20   0        459.89        451.90        50.26 o                         
   8  20   0          3.59        -28.67        30.76 o                         
   9  20   0        108.35        116.62        40.75 o                         
  10  20   0        131.96        124.09        46.57 o                         
  11  20   0        142.56        129.61        58.33 o                         
  12  20   0        314.40        287.90        60.89 o                         
   1  21   0        572.32        580.01        33.93 o                         
   2  21   0       1091.39       1144.07        43.54 o                         
   3  21   0        462.00        477.43        32.92 o                         
   4  21   0       2548.99       2508.74        62.32 o                         
   5  21   0        726.39        686.50        41.53 o                         
   6  21   0        588.53        568.86        53.13 o                         
   7  21   0         20.38         -8.67        30.30 o                         
   8  21   0        101.16         95.62        34.51 o                         
   9  21   0        167.06        187.00        47.45 o                         
  10  21   0          8.24         42.03        47.56 o                         
  11  21   0        336.45        258.90        62.19 o                         
  12  21   0          0.06       -146.33       146.33 o                         
   0  22   0        929.93        960.05        64.57 o                         
   1  22   0        480.30        501.45        34.37 o                         
   2  22   0        740.33        731.83        38.21 o                         
   3  22   0       1148.62       1082.94        44.55 o                         
   4  22   0        580.92        569.63        34.80 o                         
   5  22   0       1161.70       1245.58        69.92 o                         
   6  22   0        212.03        214.58        36.91 o                         
   7  22   0        149.71        223.95        36.09 o                         
   8  22   0         17.65         26.34        38.50 o                         
   9  22   0          0.22        -32.45        45.86 o                         
  10  22   0        215.37        205.69        55.23 o                         
  11  22   0          7.85         33.87        52.38 o                         
   1  23   0         73.33         66.81        26.04 o                         
   2  23   0        619.03        713.51        41.15 o                         
   3  23   0        441.01        402.21        33.53 o                         
   4  23   0       1047.42        990.36        44.76 o                         
   5  23   0         90.79        157.27        31.04 o                         
   6  23   0        313.07        352.64        40.50 o                         
   7  23   0         22.55         32.30        33.74 o                         
   8  23   0        126.66         70.58        41.97 o                         
   9  23   0         90.30        138.71        51.21 o                         
  10  23   0          7.85        108.15        56.61 o                         
   0  24   0        325.89        253.99        46.74 o                         
   1  24   0        132.69        188.18        32.50 o                         
   2  24   0        601.68        639.40        38.95 o                         
   3  24   0        126.90        126.16        29.20 o                         
   4  24   0        211.00        185.17        30.66 o                         
   5  24   0        401.62        446.67        40.73 o                         
   6  24   0         91.68         84.69        32.66 o                         
   7  24   0        331.93        239.30        45.28 o                         
   8  24   0         21.34        -37.49        39.79 o                         
   9  24   0          5.25         -9.02        48.89 o                         
  10  24   0        145.24        117.77        59.38 o                         
   1  25   0        316.02        370.21        38.33 o                         
   2  25   0        145.67        114.23        30.43 o                         
   3  25   0         92.66        110.20        30.97 o                         
   4  25   0        285.46        292.45        35.16 o                         
   5  25   0         34.99         14.77        36.30 o                         
   6  25   0        398.23        424.52        41.75 o                         
   7  25   0          3.66         74.75        40.20 o                         
   8  25   0        120.32        115.29        47.10 o                         
   9  25   0         87.32        102.39        55.07 o                         
   0  26   0         50.83         18.55        42.42 o                         
   1  26   0         20.97         37.33        30.43 o                         
   2  26   0        122.36        145.28        31.57 o                         
   3  26   0        499.55        504.67        40.03 o                         
   4  26   0         28.10         47.61        31.28 o                         
   5  26   0        529.48        617.61        47.15 o                         
   6  26   0          8.51         43.81        37.84 o                         
   7  26   0        201.86        205.96        47.14 o                         
   8  26   0         11.13         35.42        47.58 o                         
   1  27   0        401.67        402.57        40.69 o                         
   2  27   0        215.08        189.61        33.82 o                         
   3  27   0        265.38        274.83        39.65 o                         
   4  27   0        475.43        513.23        49.23 o                         
   5  27   0          8.65        -36.18        36.18 o                         
   6  27   0        169.11        137.24        41.55 o                         
   7  27   0          8.56         30.00        51.42 o                         
   8  27   0         55.90         53.77        70.13 o                         
   0  28   0        166.28        202.16        53.11 o                         
   1  28   0          7.22         19.81        32.63 o                         
   2  28   0        344.59        283.88        42.21 o                         
   3  28   0        426.99        515.17        44.50 o                         
   4  28   0         93.55        146.44        40.37 o                         
   5  28   0        233.61        159.29        46.17 o                         
   6  28   0         13.71        -48.37        48.37 o                         
   7  28   0        123.02        247.63       236.43 o                         
   1  29   0         74.84        103.64        37.90 o                         
   2  29   0        141.28        122.54        38.72 o                         
   3  29   0        277.82        257.70        40.70 o                         
   4  29   0        484.49        434.14        53.99 o                         
   5  29   0         47.30         55.39        49.74 o                         
   0  30   0         28.55        -16.42        55.00 o                         
   1  30   0          3.29         33.79        37.93 o                         
   2  30   0        266.33        367.81        50.14 o                         
   3  30   0        462.83        440.38        53.09 o                         
   4  30   0        162.82        242.92        81.58 o                         
 -16   1   1         15.65         -9.44        69.53 o                         
 -15   1   1         16.50         57.78        46.13 o                         
 -14   1   1         22.84         21.48        38.94 o                         
 -13   1   1         87.50         -6.04        36.15 o                         
 -12   1   1        158.63        158.06        36.25 o                         
 -11   1   1         37.05         42.25        28.52 o                         
 -10   1   1        406.40        550.33        33.76 o                         
  -9   1   1         10.19         12.26        17.34 o                         
  -8   1   1         56.26         56.65        19.10 o                         
  -7   1   1         43.95         45.50        15.83 o                         
  -6   1   1        231.38        294.23        17.17 o                         
  -5   1   1        237.78        259.55        15.23 o                         
  -4   1   1         57.16         75.33        11.17 o                         
  -3   1   1      26878.87      27075.16       259.01 o                         
  -2   1   1      10237.99      10411.44       109.82 o                         
  -1   1   1       8560.52       8338.05       104.52 o                         
   0   1   1       1882.58       1768.13        24.00 o                         
   1   1   1       1859.69       1957.18        27.50 o                         
   2   1   1        200.64        224.60        12.17 o                         
   3   1   1       9744.69       9999.68       122.47 o                         
   4   1   1        125.88        130.98        15.87 o                         
   5   1   1       4268.05       4517.49        67.67 o                         
   6   1   1        166.08        215.93        18.77 o                         
   7   1   1        205.99        276.27        30.66 o                         
   8   1   1        213.39        146.79        31.52 o                         
   9   1   1          0.11         14.23        22.65 o                         
  10   1   1        331.29        342.53        32.08 o                         
  11   1   1         22.68         46.77        31.01 o                         
  12   1   1          2.11         12.50        34.66 o                         
  13   1   1          9.30          1.96        46.74 o                         
  14   1   1         14.04        -16.05        38.12 o                         
  15   1   1         11.76         24.56        46.85 o                         
  16   1   1         29.82        153.91       109.69 o                         
 -16   2   1        103.36        132.02        65.48 o                         
 -15   2   1        136.81         -1.09        50.19 o                         
 -14   2   1        359.57        310.74        47.76 o                         
 -13   2   1        314.28        319.96        51.85 o                         
 -12   2   1        132.02        145.89        35.96 o                         
 -11   2   1        371.50        595.04        42.00 o                         
 -10   2   1         87.85         58.60        23.84 o                         
  -9   2   1        314.51        424.89        30.78 o                         
  -8   2   1         71.69         82.66        17.41 o                         
  -7   2   1         85.42         45.97        15.10 o                         
  -6   2   1        289.12        304.72        17.06 o                         
  -5   2   1       1001.20        965.27        33.02 o                         
  -4   2   1        825.57        827.19        28.84 o                         
  -3   2   1       8869.80       9133.28        98.91 o                         
  -2   2   1       8376.96       9074.79       108.76 o                         
  -1   2   1       7127.01       7269.77        87.13 o                         
   0   2   1       8097.46       7957.68        90.86 o                         
   1   2   1       3091.43       3190.17        47.55 o                         
   2   2   1      45289.06      44796.85       483.87 o                         
   3   2   1         68.65         66.12        12.94 o                         
   4   2   1        319.01        337.68        18.20 o                         
   5   2   1       3325.13       3405.52        56.30 o                         
   6   2   1        104.35        111.81        19.69 o                         
   7   2   1        332.67        341.63        24.82 o                         
   8   2   1        894.22        852.27        34.63 o                         
   9   2   1        153.68        102.68        27.68 o                         
  10   2   1         16.98        -12.80        25.42 o                         
  11   2   1        442.00        501.61        41.37 o                         
  12   2   1        272.48        286.86        42.31 o                         
  13   2   1        611.30        675.29        53.91 o                         
  14   2   1          1.73        -11.10        42.32 o                         
  15   2   1         89.21         24.17        48.63 o                         
  16   2   1         10.33         43.63       104.34 o                         
 -16   3   1          2.08          6.38        61.62 o                         
 -15   3   1         43.60         12.20        55.52 o                         
 -14   3   1         35.12         57.07        42.34 o                         
 -13   3   1        208.00        180.52        40.98 o                         
 -12   3   1        472.61        487.96        47.04 o                         
 -11   3   1          0.88        -11.32        27.06 o                         
 -10   3   1        101.44        109.96        25.48 o                         
  -9   3   1        285.57        350.78        26.62 o                         
  -8   3   1        466.11        482.19        23.89 o                         
  -7   3   1        107.37        125.70        17.07 o                         
  -6   3   1       4193.79       4526.82        64.30 o                         
  -5   3   1        206.98        275.58        15.02 o                         
  -4   3   1        181.21        221.04        14.69 o                         
  -3   3   1        991.61        841.63        33.30 o                         
  -2   3   1      30327.46      30120.78       330.91 o                         
  -1   3   1        364.18        417.28        14.22 o                         
   0   3   1       9924.86      10024.46       108.98 o                         
   1   3   1       2148.98       2263.16        35.52 o                         
   2   3   1        819.02        831.15        33.23 o                         
   3   3   1       1385.98       1449.83        29.36 o                         
   4   3   1       3278.08       3178.24        49.06 o                         
   5   3   1        744.83        786.84        26.74 o                         
   6   3   1         96.98         75.44        18.76 o                         
   7   3   1        700.19        761.32        36.66 o                         
   8   3   1         79.22         61.80        23.18 o                         
   9   3   1         24.31        -14.92        21.36 o                         
  10   3   1        428.75        440.74        43.24 o                         
  11   3   1        975.81       1065.36        53.10 o                         
  12   3   1        703.05        690.49        50.29 o                         
  13   3   1        102.77         82.99        43.09 o                         
  14   3   1         16.08         23.49        51.20 o                         
  15   3   1         47.50         70.08        46.16 o                         
  16   3   1         10.71        -26.76       138.28 o                         
 -16   4   1          9.09        -62.45        62.45 o                         
 -15   4   1          1.35          4.92        55.24 o                         
 -14   4   1         19.03        -33.50        43.90 o                         
 -13   4   1        339.28        365.77        47.05 o                         
 -12   4   1        119.25        113.52        36.03 o                         
 -11   4   1        654.65        788.08        43.28 o                         
 -10   4   1        225.72        273.44        28.73 o                         
  -9   4   1       1301.29       1358.17        55.34 o                         
  -8   4   1        134.35        167.79        20.12 o                         
  -7   4   1      11798.85      11514.26       148.49 o                         
  -6   4   1       4039.84       3887.18        58.11 o                         
  -5   4   1        877.11        787.22        27.93 o                         
  -4   4   1       1022.33        986.75        23.54 o                         
  -3   4   1      15113.19      14994.22       170.48 o                         
  -2   4   1       2778.21       2896.28        42.09 o                         
  -1   4   1       4569.10       4736.85        55.91 o                         
   0   4   1      17778.96      18119.12       179.28 o                         
   1   4   1       6143.78       6171.46        77.80 o                         
   2   4   1       9744.25       9485.97       122.11 o                         
   3   4   1          9.66         -0.90        12.17 o                         
   4   4   1       3665.39       3534.37        52.91 o                         
   5   4   1       4807.80       4502.60        65.59 o                         
   6   4   1       4660.28       4727.28        71.46 o                         
   7   4   1         20.26         40.98        18.85 o                         
   8   4   1        453.21        473.98        28.10 o                         
   9   4   1         77.40         85.42        22.54 o                         
  10   4   1       1674.72       1430.43        52.59 o                         
  11   4   1         17.16         24.58        28.17 o                         
  12   4   1        865.45        989.66        53.33 o                         
  13   4   1        179.46        177.59        40.41 o                         
  14   4   1        122.66         93.03        43.11 o                         
  15   4   1         17.34         14.31        44.26 o                         
 -16   5   1          2.05          6.43        57.85 o                         
 -15   5   1        106.30         45.18        59.40 o                         
 -14   5   1         57.92         21.83        50.70 o                         
 -13   5   1        208.63        280.79        43.30 o                         
 -12   5   1        170.15        106.49        36.22 o                         
 -11   5   1         88.35         95.17        28.99 o                         
 -10   5   1         48.36         47.05        27.06 o                         
  -9   5   1        617.46        637.18        31.01 o                         
  -8   5   1        653.07        766.40        31.10 o                         
  -7   5   1       2494.92       2622.06        47.72 o                         
  -6   5   1        264.48        420.13        26.12 o                         
  -5   5   1       2388.60       2282.25        38.17 o                         
  -4   5   1          3.59          5.52        10.64 o                         
  -3   5   1       9770.65       9464.56       112.54 o                         
  -2   5   1       5748.59       5630.84        64.39 o                         
  -1   5   1      15852.58      15852.42       158.22 o                         
   0   5   1      29459.34      29751.70       301.23 o                         
   1   5   1      13323.28      13252.60       144.70 o                         
   2   5   1       3289.43       3375.85        53.09 o                         
   3   5   1       8971.58       8817.13       117.84 o                         
   4   5   1       8700.95       8729.09       108.11 o                         
   5   5   1       5063.84       5603.59        77.84 o                         
   6   5   1        451.97        503.09        27.52 o                         
   7   5   1       2423.84       2648.11        52.69 o                         
   8   5   1        169.81        194.69        23.16 o                         
   9   5   1        400.17        423.98        28.91 o                         
  10   5   1        111.44        102.24        29.32 o                         
  11   5   1       1053.83       1058.28        50.95 o                         
  12   5   1        835.59        899.59        52.56 o                         
  13   5   1         71.28         48.70        39.18 o                         
  14   5   1        110.36         72.29        45.41 o                         
  15   5   1         31.97        -19.81        44.36 o                         
 -16   6   1          1.78         39.32        60.00 o                         
 -15   6   1          5.09         15.56        53.36 o                         
 -14   6   1         62.19        -47.02        47.31 o                         
 -13   6   1         41.16          4.22        39.36 o                         
 -12   6   1        179.98         97.12        35.80 o                         
 -11   6   1       1080.44       1173.05        66.82 o                         
 -10   6   1         31.82         48.84        24.95 o                         
  -9   6   1       1149.28       1120.44        51.34 o                         
  -8   6   1       1857.00       1974.02        45.59 o                         
  -7   6   1       7193.54       7099.48        95.81 o                         
  -6   6   1       3008.18       3194.79        50.89 o                         
  -5   6   1        342.77        311.76        17.95 o                         
  -4   6   1       1234.39       1130.26        33.59 o                         
  -3   6   1       1850.92       1858.47        34.72 o                         
  -2   6   1        690.66        719.15        20.17 o                         
  -1   6   1        653.80        565.50        15.38 o                         
   0   6   1       4737.67       4723.18        60.77 o                         
   1   6   1        686.74        710.88        19.81 o                         
   2   6   1         81.74        100.33        12.86 o                         
   3   6   1       8545.27       7926.91       103.14 o                         
   4   6   1       7418.63       7569.01       100.52 o                         
   5   6   1      10623.29      10331.67       128.23 o                         
   6   6   1       5747.90       5600.76        81.00 o                         
   7   6   1        111.84         45.25        18.73 o                         
   8   6   1       1161.71       1123.53        38.63 o                         
   9   6   1        416.79        373.68        29.33 o                         
  10   6   1       2639.42       2592.86        67.85 o                         
  11   6   1        185.89        212.68        35.86 o                         
  12   6   1        293.15        380.39        42.50 o                         
  13   6   1        140.00        171.52        40.98 o                         
  14   6   1         28.89         43.07        56.17 o                         
  15   6   1          1.29         -9.50        44.51 o                         
 -16   7   1          0.93         73.64       125.26 o                         
 -15   7   1         18.52        -48.95        48.95 o                         
 -14   7   1         29.55         38.29        47.88 o                         
 -13   7   1        195.91        159.39        48.18 o                         
 -12   7   1        326.87        361.02        39.90 o                         
 -11   7   1         78.70         76.64        27.79 o                         
 -10   7   1        960.45        976.89        43.52 o                         
  -9   7   1        507.15        516.28        30.88 o                         
  -8   7   1       1562.65       1423.91        37.10 o                         
  -7   7   1        303.31        361.56        29.32 o                         
  -6   7   1       2349.62       2107.58        39.33 o                         
  -5   7   1       2911.19       2842.55        45.54 o                         
  -4   7   1        920.77        902.21        26.93 o                         
  -3   7   1        846.78        899.55        22.18 o                         
  -2   7   1       3074.31       3013.42        44.73 o                         
  -1   7   1       9635.89       9463.38       103.42 o                         
   0   7   1       5264.18       5646.27        71.71 o                         
   1   7   1       7280.86       6981.62        86.45 o                         
   2   7   1       2970.07       2957.84        44.22 o                         
   3   7   1       1115.40       1049.95        33.35 o                         
   4   7   1       5445.69       5412.90        77.73 o                         
   5   7   1         61.44        101.07        16.51 o                         
   6   7   1       4535.35       4711.31        72.82 o                         
   7   7   1       1537.12       1483.66        41.52 o                         
   8   7   1        533.00        475.57        28.89 o                         
   9   7   1       1033.42       1001.86        52.62 o                         
  10   7   1        458.46        438.80        35.88 o                         
  11   7   1        805.22        798.57        48.92 o                         
  12   7   1         27.39        -18.62        32.57 o                         
  13   7   1         86.25        109.34        37.19 o                         
  14   7   1          2.74        -10.31        40.01 o                         
  15   7   1         10.65         32.74        47.56 o                         
 -15   8   1         66.97         41.09        54.52 o                         
 -14   8   1        120.44        149.73        52.60 o                         
 -13   8   1          4.28         -9.97        44.03 o                         
 -12   8   1        355.18        363.95        39.85 o                         
 -11   8   1         46.06        110.41        36.49 o                         
 -10   8   1          2.67         -0.77        22.73 o                         
  -9   8   1          1.32        -11.96        20.30 o                         
  -8   8   1        113.99        146.19        19.18 o                         
  -7   8   1          8.66         -0.29        15.73 o                         
  -6   8   1       2963.18       2801.23        46.18 o                         
  -5   8   1        453.07        394.23        19.01 o                         
  -4   8   1       6499.94       6035.79        73.77 o                         
  -3   8   1        169.50        176.89        19.04 o                         
  -2   8   1      37538.47      36770.61       403.13 o                         
  -1   8   1       2770.17       2483.93        36.66 o                         
   0   8   1      17862.92      17943.97       203.45 o                         
   1   8   1       8943.80       8738.82       102.46 o                         
   2   8   1         10.60          0.64        11.27 o                         
   3   8   1       2687.03       2543.68        44.27 o                         
   4   8   1       6568.49       6481.98        90.94 o                         
   5   8   1       4185.54       3957.76        60.38 o                         
   6   8   1        159.97        118.79        18.51 o                         
   7   8   1        954.00       1324.91        39.79 o                         
   8   8   1        127.12        235.91        25.06 o                         
   9   8   1        204.16        194.16        28.48 o                         
  10   8   1        393.11        453.83        37.17 o                         
  11   8   1         46.50         -8.20        29.91 o                         
  12   8   1        281.27        246.41        40.62 o                         
  13   8   1        446.97        459.05        47.38 o                         
  14   8   1          0.72         -3.36        41.64 o                         
  15   8   1        114.18         36.24        54.39 o                         
 -15   9   1         23.27          4.98        54.18 o                         
 -14   9   1          4.19         69.56        64.74 o                         
 -13   9   1        305.05        299.35        70.36 o                         
 -12   9   1        120.59        160.22        39.89 o                         
 -11   9   1          3.09         29.46        28.50 o                         
 -10   9   1       1565.55       1585.09        55.88 o                         
  -9   9   1          1.58        -20.72        20.72 o                         
  -8   9   1       5265.56       5077.83        80.66 o                         
  -7   9   1         44.08         53.96        16.44 o                         
  -6   9   1      10382.93       9928.90       122.30 o                         
  -5   9   1       1005.49        970.62        28.72 o                         
  -4   9   1       4374.65       4324.40        62.33 o                         
  -3   9   1       2903.05       2914.74        46.15 o                         
  -2   9   1        423.32        534.28        19.27 o                         
  -1   9   1      21723.69      21251.62       221.63 o                         
   0   9   1      12225.43      12190.74       143.74 o                         
   1   9   1       9905.19       9978.14       116.45 o                         
   2   9   1       3801.32       3593.29        52.58 o                         
   3   9   1       2518.21       2655.73        44.03 o                         
   4   9   1       5684.93       5165.63        78.83 o                         
   5   9   1          5.20         -2.51        17.42 o                         
   6   9   1       6661.21       6361.89        88.40 o                         
   7   9   1       7658.53       7287.98       103.91 o                         
   8   9   1       1939.51       1793.88        55.78 o                         
   9   9   1       1235.06       1226.41        50.53 o                         
  10   9   1        222.03        197.95        34.24 o                         
  11   9   1       2064.09       2060.84        73.49 o                         
  12   9   1        106.19         53.86        35.39 o                         
  13   9   1         51.87         80.35        38.27 o                         
  14   9   1         63.53         76.60        45.69 o                         
  15   9   1          2.48        -20.33        49.24 o                         
 -15  10   1         29.11        -36.84        58.57 o                         
 -14  10   1        268.89        194.40        56.01 o                         
 -13  10   1         25.05        106.18        47.12 o                         
 -12  10   1        502.90        531.26        58.64 o                         
 -11  10   1        263.55        204.21        35.74 o                         
 -10  10   1        119.11         62.12        27.63 o                         
  -9  10   1       1760.71       1936.32        67.22 o                         
  -8  10   1        198.28        258.16        25.08 o                         
  -7  10   1       4911.85       4873.97        76.69 o                         
  -6  10   1       2045.64       2004.23        44.17 o                         
  -5  10   1       4816.20       4898.20        66.21 o                         
  -4  10   1       1436.35       1383.09        36.07 o                         
  -3  10   1        217.04        193.87        15.69 o                         
  -2  10   1      19009.66      18680.43       205.82 o                         
  -1  10   1       2237.85       2241.38        37.05 o                         
   0  10   1      19128.33      18640.03       213.86 o                         
   1  10   1      15530.53      15819.35       184.29 o                         
   2  10   1       2136.54       1945.27        37.58 o                         
   3  10   1       2460.51       2490.30        44.01 o                         
   4  10   1        970.58       1097.37        39.19 o                         
   5  10   1       7781.06       7634.22       108.03 o                         
   6  10   1       2248.49       2331.35        51.54 o                         
   7  10   1       2204.58       2372.59        74.20 o                         
   8  10   1       1959.95       2129.01        62.40 o                         
   9  10   1        607.23        649.93        49.81 o                         
  10  10   1       1562.28       1639.43        60.67 o                         
  11  10   1         11.48         54.34        31.32 o                         
  12  10   1        924.97        978.88        57.23 o                         
  13  10   1        249.02        231.19        42.28 o                         
  14  10   1          7.98        -31.43        43.07 o                         
  15  10   1         82.95         99.85        57.53 o                         
 -15  11   1         83.04         72.84        58.02 o                         
 -14  11   1         13.24         28.05        50.99 o                         
 -13  11   1        682.73        644.28        60.23 o                         
 -12  11   1         78.37         39.03        39.17 o                         
 -11  11   1        118.98         61.15        34.29 o                         
 -10  11   1        129.37        100.85        29.72 o                         
  -9  11   1         89.10         62.70        24.38 o                         
  -8  11   1       1129.67       1127.26        48.25 o                         
  -7  11   1       1435.31       1555.80        39.72 o                         
  -6  11   1        219.63        215.95        18.11 o                         
  -5  11   1      12056.09      11867.24       134.72 o                         
  -4  11   1         16.86          0.56        17.95 o                         
  -3  11   1       5739.45       5279.63        74.45 o                         
  -2  11   1          0.10          0.13        12.59 o                         
  -1  11   1      20162.29      19429.17       206.36 o                         
   0  11   1       6722.59       6545.58        83.38 o                         
   1  11   1        778.62        753.55        26.27 o                         
   2  11   1       6891.59       6328.25        82.66 o                         
   3  11   1       1638.05       1450.28        47.59 o                         
   4  11   1      15711.33      15515.57       187.75 o                         
   5  11   1         30.74         -5.27        16.87 o                         
   6  11   1       6502.87       6462.69       112.87 o                         
   7  11   1       1069.92       1041.47        45.13 o                         
   8  11   1         21.99        -24.15        24.15 o                         
   9  11   1        253.33        258.59        34.29 o                         
  10  11   1        112.89         77.10        30.80 o                         
  11  11   1       2005.95       2141.09        72.79 o                         
  12  11   1        495.38        401.68        45.34 o                         
  13  11   1         13.61        -37.39        37.39 o                         
  14  11   1         80.30         55.11        45.36 o                         
  15  11   1         21.92        289.70       158.64 o                         
 -15  12   1          3.17        100.61        67.38 o                         
 -14  12   1        260.79        346.09        62.06 o                         
 -13  12   1         78.57         52.33        43.51 o                         
 -12  12   1        459.86        438.06        51.99 o                         
 -11  12   1        207.51        147.69        39.67 o                         
 -10  12   1        164.11        122.84        31.47 o                         
  -9  12   1       1531.67       1644.26        70.98 o                         
  -8  12   1        107.67        148.72        25.58 o                         
  -7  12   1      13439.44      13567.55       166.49 o                         
  -6  12   1        925.64       1021.50        32.11 o                         
  -5  12   1       6910.12       6721.84        84.95 o                         
  -4  12   1        989.59       1008.47        34.21 o                         
  -3  12   1       3808.21       3635.53        58.45 o                         
  -2  12   1       5273.81       5433.88        74.14 o                         
  -1  12   1         20.36         49.75        17.47 o                         
   0  12   1       5919.21       5517.17        74.85 o                         
   1  12   1       4743.64       4686.45        69.48 o                         
   2  12   1        796.20        760.50        32.92 o                         
   3  12   1      17242.52      17503.91       199.20 o                         
   4  12   1        133.85        126.17        17.09 o                         
   5  12   1      11556.56      11312.81       150.96 o                         
   6  12   1       4451.52       4413.00        80.69 o                         
   7  12   1        916.64        905.83        40.02 o                         
   8  12   1       1590.09       1660.92        89.36 o                         
   9  12   1        247.90        196.89        32.62 o                         
  10  12   1       2383.74       2094.05        73.89 o                         
  11  12   1        120.91        133.63        35.59 o                         
  12  12   1       1019.49        931.36        58.55 o                         
  13  12   1        118.48        124.89        42.72 o                         
  14  12   1         81.66         -5.30        46.46 o                         
 -14  13   1         24.31         53.87        52.90 o                         
 -13  13   1        485.96        467.72        55.72 o                         
 -12  13   1        109.52         83.13        41.79 o                         
 -11  13   1        274.91        297.65        42.64 o                         
 -10  13   1         18.93        -30.68        30.68 o                         
  -9  13   1        407.72        400.26        35.60 o                         
  -8  13   1       2984.80       3279.96        80.83 o                         
  -7  13   1        418.60        460.35        30.33 o                         
  -6  13   1       5639.46       5591.33        86.26 o                         
  -5  13   1       5321.13       5439.64        73.61 o                         
  -4  13   1       1949.07       2079.14        44.42 o                         
  -3  13   1       1306.84       1185.96        36.19 o                         
  -2  13   1       1248.45       1365.58        35.17 o                         
  -1  13   1      10034.20       9735.10       114.39 o                         
   0  13   1       1776.00       1695.35        38.33 o                         
   1  13   1        378.02        360.20        27.50 o                         
   2  13   1       2834.83       2732.05        46.37 o                         
   3  13   1       1464.42       1403.86        37.12 o                         
   4  13   1       7888.13       7760.03       102.18 o                         
   5  13   1        829.22        758.48        30.97 o                         
   6  13   1       2483.99       2421.47        80.28 o                         
   7  13   1        705.89        649.01        39.29 o                         
   8  13   1         67.97         85.97        29.21 o                         
   9  13   1        588.65        499.67        41.84 o                         
  10  13   1         19.54         27.60        32.77 o                         
  11  13   1       2124.10       2196.41        78.96 o                         
  12  13   1        372.32        364.08        48.34 o                         
  13  13   1        183.75         40.53        42.97 o                         
  14  13   1         70.68        -16.28        50.65 o                         
 -14  14   1        332.58        397.80        68.64 o                         
 -13  14   1          0.71        -43.68        47.47 o                         
 -12  14   1        329.15        366.93        54.45 o                         
 -11  14   1         40.97        -31.30        39.94 o                         
 -10  14   1        697.88        649.17        60.83 o                         
  -9  14   1        353.21        273.35        37.45 o                         
  -8  14   1          4.48         -5.85        24.90 o                         
  -7  14   1       3631.51       3611.59        75.90 o                         
  -6  14   1       2166.75       2186.00        62.06 o                         
  -5  14   1        215.93        240.05        20.62 o                         
  -4  14   1       3019.93       3161.03        56.67 o                         
  -3  14   1       1900.21       2059.43        48.41 o                         
  -2  14   1       6984.78       7140.70        97.08 o                         
  -1  14   1       1531.36       1637.68        40.62 o                         
   0  14   1       3903.32       4156.70        63.47 o                         
   1  14   1       2515.15       2260.78        51.09 o                         
   2  14   1        597.23        588.51        24.65 o                         
   3  14   1       6837.07       6639.90        90.55 o                         
   4  14   1        455.78        405.81        23.56 o                         
   5  14   1       6897.14       7024.84       102.04 o                         
   6  14   1        571.60        629.14        35.48 o                         
   7  14   1         48.88         41.78        26.28 o                         
   8  14   1        377.40        347.25        36.52 o                         
   9  14   1          3.27        -14.12        31.02 o                         
  10  14   1       1480.52       1427.11        63.63 o                         
  11  14   1        209.70        207.79        40.75 o                         
  12  14   1        479.44        468.24        48.39 o                         
  13  14   1        293.51        346.26        51.49 o                         
  14  14   1         83.58         51.69        57.15 o                         
 -14  15   1          0.39        -53.81        53.81 o                         
 -13  15   1        327.99        331.69        54.67 o                         
 -12  15   1         60.60         74.59        54.31 o                         
 -11  15   1        276.27        263.95        49.31 o                         
 -10  15   1        337.71        367.54        50.99 o                         
  -9  15   1        189.01        212.15        38.56 o                         
  -8  15   1       3081.64       3462.35       101.42 o                         
  -7  15   1         44.46         42.88        22.61 o                         
  -6  15   1       5339.31       5364.09        94.64 o                         
  -5  15   1        236.47        233.18        22.11 o                         
  -4  15   1       3978.82       3837.31        65.63 o                         
  -3  15   1        893.89        930.09        31.86 o                         
  -2  15   1        181.93        145.07        18.66 o                         
  -1  15   1       3394.39       3387.37        55.52 o                         
   0  15   1       3411.85       3566.48        58.66 o                         
   1  15   1       2727.46       2592.60        48.41 o                         
   2  15   1       4030.48       4240.90        66.25 o                         
   3  15   1        257.92        278.13        21.70 o                         
   4  15   1       5666.71       5527.62        81.39 o                         
   5  15   1       2181.87       1973.57        62.24 o                         
   6  15   1       3592.07       3880.56        80.50 o                         
   7  15   1       1603.87       1425.18        64.78 o                         
   8  15   1         30.86        -19.65        27.63 o                         
   9  15   1       2122.23       2092.69        89.99 o                         
  10  15   1          0.17         46.05        33.70 o                         
  11  15   1       1020.03       1041.22        58.99 o                         
  12  15   1        185.70        234.49        46.91 o                         
  13  15   1        201.18        146.89        52.61 o                         
  14  15   1        137.85        145.98       158.17 o                         
 -14  16   1        184.65        306.96       102.92 o                         
 -13  16   1         13.36          8.18        49.56 o                         
 -12  16   1        473.58        509.60        71.17 o                         
 -11  16   1        276.32        308.23        52.71 o                         
 -10  16   1        149.71        170.09        45.14 o                         
  -9  16   1        272.64        191.38        38.22 o                         
  -8  16   1         15.67         10.33        30.64 o                         
  -7  16   1       1833.23       1710.48        63.16 o                         
  -6  16   1        204.36        177.86        26.19 o                         
  -5  16   1        448.08        526.09        29.12 o                         
  -4  16   1       3029.56       3067.73        59.41 o                         
  -3  16   1         22.40         22.78        17.28 o                         
  -2  16   1       4537.85       4598.88        75.04 o                         
  -1  16   1         45.34         32.12        21.12 o                         
   0  16   1       3888.24       3992.80        63.77 o                         
   1  16   1       4362.29       4420.96        68.55 o                         
   2  16   1       2269.18       2309.14        69.99 o                         
   3  16   1       2408.17       2482.38        51.26 o                         
   4  16   1         81.58         65.52        19.01 o                         
   5  16   1       5000.75       5068.93        79.41 o                         
   6  16   1        371.99        464.36        33.34 o                         
   7  16   1        659.87        624.35        43.13 o                         
   8  16   1       1886.06       1699.50        66.58 o                         
   9  16   1         73.62         60.24        33.78 o                         
  10  16   1        871.12        835.86        53.98 o                         
  11  16   1        242.53        201.96        41.35 o                         
  12  16   1        268.70        312.19        48.65 o                         
  13  16   1        197.43        256.30        60.22 o                         
 -13  17   1        197.99        210.28        63.37 o                         
 -12  17   1         25.71        -42.97        44.69 o                         
 -11  17   1        284.44        289.08        52.97 o                         
 -10  17   1        564.59        362.79        50.24 o                         
  -9  17   1          0.76        -32.17        32.17 o                         
  -8  17   1        575.01        570.63        61.26 o                         
  -7  17   1          0.36         29.24        25.85 o                         
  -6  17   1        837.20        940.65        49.41 o                         
  -5  17   1         68.46        104.53        23.48 o                         
  -4  17   1        713.64        694.43        32.94 o                         
  -3  17   1       5946.02       5914.46        91.26 o                         
  -2  17   1        142.22        198.85        21.57 o                         
  -1  17   1       2904.90       2917.62        53.06 o                         
   0  17   1       1777.19       1790.90        44.81 o                         
   1  17   1       3004.46       3088.94        59.60 o                         
   2  17   1       4925.00       4989.55        80.57 o                         
   3  17   1        148.53        111.71        19.63 o                         
   4  17   1       1266.24       1301.42        40.73 o                         
   5  17   1         50.75         32.39        19.97 o                         
   6  17   1       1149.45       1297.22        53.04 o                         
   7  17   1        515.06        490.35        40.70 o                         
   8  17   1        912.93        859.17        52.30 o                         
   9  17   1       2196.61       2573.16        84.25 o                         
  10  17   1        152.26        165.41        50.35 o                         
  11  17   1        331.27        322.43        45.36 o                         
  12  17   1         89.83         56.27        42.31 o                         
  13  17   1        121.87        140.60        60.76 o                         
 -13  18   1          4.67         84.10        61.24 o                         
 -12  18   1         98.52         48.70        52.66 o                         
 -11  18   1        277.64        404.93        56.10 o                         
 -10  18   1         82.84        147.88        46.11 o                         
  -9  18   1        654.10        738.39        56.98 o                         
  -8  18   1         12.51         13.11        35.08 o                         
  -7  18   1       1612.48       1678.53        75.31 o                         
  -6  18   1         58.10         41.66        24.20 o                         
  -5  18   1       4163.65       4142.94        77.33 o                         
  -4  18   1        387.61        343.84        27.57 o                         
  -3  18   1        798.53        786.65        37.61 o                         
  -2  18   1       1216.20       1241.63        39.22 o                         
  -1  18   1          2.45        -13.42        16.87 o                         
   0  18   1        668.85        551.15        39.32 o                         
   1  18   1       2288.75       2248.53        65.83 o                         
   2  18   1        334.30        314.10        24.70 o                         
   3  18   1       1083.87       1142.34        38.42 o                         
   4  18   1        403.81        381.01        26.59 o                         
   5  18   1        548.79        540.92        31.36 o                         
   6  18   1        310.74        319.53        32.63 o                         
   7  18   1        726.33        667.20        52.85 o                         
   8  18   1       3238.83       3080.40        90.36 o                         
   9  18   1         32.09        101.38        36.27 o                         
  10  18   1        766.96        719.58        56.38 o                         
  11  18   1         49.29          3.57        50.59 o                         
  12  18   1        220.12        299.93        51.86 o                         
  13  18   1         24.90         37.41       146.81 o                         
 -13  19   1         31.37        -72.57       143.14 o                         
 -12  19   1          4.51         48.99        53.22 o                         
 -11  19   1        154.19         54.87        48.39 o                         
 -10  19   1        478.31        471.63        54.52 o                         
  -9  19   1         44.19         75.68        36.74 o                         
  -8  19   1        316.66        284.94        40.92 o                         
  -7  19   1          4.40         35.92        29.18 o                         
  -6  19   1        951.29       1045.37        56.06 o                         
  -5  19   1        692.02        722.84        37.30 o                         
  -4  19   1       1836.98       1850.33        58.28 o                         
  -3  19   1       2328.25       2397.61        75.34 o                         
  -2  19   1        127.36        109.27        21.67 o                         
  -1  19   1       1548.00       1724.53        47.13 o                         
   0  19   1        443.28        427.97        27.87 o                         
   1  19   1       2366.39       2475.87        63.36 o                         
   2  19   1       1576.37       1594.03        46.19 o                         
   3  19   1        205.41        198.61        23.38 o                         
   4  19   1        907.77        861.26        36.42 o                         
   5  19   1          5.85          5.59        22.40 o                         
   6  19   1        186.13        167.96        31.04 o                         
   7  19   1        528.86        592.10        44.71 o                         
   8  19   1         57.21         58.19        41.12 o                         
   9  19   1       1268.85       1238.01        63.38 o                         
  10  19   1         52.83         31.23        35.90 o                         
  11  19   1        232.74        183.34        43.88 o                         
  12  19   1         37.35        -21.87        52.17 o                         
 -12  20   1         58.10         56.96        57.70 o                         
 -11  20   1          2.54         54.29        49.81 o                         
 -10  20   1        414.76        350.72        54.74 o                         
  -9  20   1        684.46        641.09        55.18 o                         
  -8  20   1         18.05         40.80        34.79 o                         
  -7  20   1         88.34        113.44        41.62 o                         
  -6  20   1        108.55        111.90        27.65 o                         
  -5  20   1       1066.67       1032.11        52.93 o                         
  -4  20   1       1358.31       1405.41        51.99 o                         
  -3  20   1        247.56        215.07        26.86 o                         
  -2  20   1       1176.31       1206.92        43.39 o                         
  -1  20   1        480.95        546.57        41.17 o                         
   0  20   1        927.38       1030.81        39.94 o                         
   1  20   1        573.03        613.68        32.76 o                         
   2  20   1       1354.97       1491.62        45.50 o                         
   3  20   1       4582.02       4458.24        76.93 o                         
   4  20   1         52.86         53.55        22.60 o                         
   5  20   1        364.49        354.23        32.53 o                         
   6  20   1         35.23         46.68        28.52 o                         
   7  20   1        196.14        220.47        36.65 o                         
   8  20   1        753.83        658.05        48.85 o                         
   9  20   1         47.90         76.93        35.93 o                         
  10  20   1        271.69        202.68        43.23 o                         
  11  20   1         73.75        161.49        50.32 o                         
  12  20   1         29.51         68.09        55.75 o                         
 -12  21   1         16.08        -20.91        72.95 o                         
 -11  21   1        175.64        275.12        64.30 o                         
 -10  21   1         93.50         57.25        63.13 o                         
  -9  21   1         85.40        103.97        41.81 o                         
  -8  21   1        361.00        415.21        48.62 o                         
  -7  21   1         65.73         62.02        38.89 o                         
  -6  21   1        366.62        397.48        38.35 o                         
  -5  21   1       1018.54        951.16        43.59 o                         
  -4  21   1        466.91        409.87        34.48 o                         
  -3  21   1        756.27        871.83        50.50 o                         
  -2  21   1          0.05        -18.91        22.03 o                         
  -1  21   1         67.90         94.77        25.23 o                         
   0  21   1         60.13         51.65        22.24 o                         
   1  21   1        484.98        469.29        31.11 o                         
   2  21   1       3898.52       3926.56        72.27 o                         
   3  21   1         50.14         82.01        22.75 o                         
   4  21   1       2410.26       2517.11        71.61 o                         
   5  21   1         96.20         76.13        26.56 o                         
   6  21   1        422.57        335.12        38.41 o                         
   7  21   1        357.41        322.03        40.59 o                         
   8  21   1         10.22         23.29        35.49 o                         
   9  21   1        273.27        236.80        46.65 o                         
  10  21   1        134.77        147.38        44.18 o                         
  11  21   1         44.65         51.40        56.63 o                         
 -11  22   1         78.55         -9.86        59.20 o                         
 -10  22   1         93.22        146.97        53.42 o                         
  -9  22   1         89.12         66.33        43.28 o                         
  -8  22   1         20.24         12.78        41.78 o                         
  -7  22   1        147.63        136.98        37.29 o                         
  -6  22   1         66.94         90.64        35.10 o                         
  -5  22   1        620.35        601.52        40.03 o                         
  -4  22   1       1686.84       1709.20        59.11 o                         
  -3  22   1         61.65         70.56        26.09 o                         
  -2  22   1        603.83        528.59        35.54 o                         
  -1  22   1        248.44        235.60        31.67 o                         
   0  22   1        930.33       1059.16        44.95 o                         
   1  22   1       1085.93       1083.68        43.84 o                         
   2  22   1       1451.96       1410.54        47.94 o                         
   3  22   1       4721.84       4535.81        84.28 o                         
   4  22   1          0.74        -23.29        23.29 o                         
   5  22   1         22.25         18.56        27.90 o                         
   6  22   1         75.93         91.95        32.81 o                         
   7  22   1        233.33        202.61        39.00 o                         
   8  22   1        169.92        195.97        41.10 o                         
   9  22   1         28.89          6.01        37.33 o                         
  10  22   1         41.21         27.14        45.92 o                         
  11  22   1         90.48        176.54        60.66 o                         
 -10  23   1         10.25        -46.03        49.73 o                         
  -9  23   1          1.60         70.10        43.43 o                         
  -8  23   1        139.46        149.02        45.37 o                         
  -7  23   1         10.41         50.93        38.35 o                         
  -6  23   1        546.13        523.61        47.20 o                         
  -5  23   1        111.43         93.83        32.49 o                         
  -4  23   1        512.51        574.52        40.42 o                         
  -3  23   1        515.14        579.88        37.54 o                         
  -2  23   1        209.12        206.54        29.24 o                         
  -1  23   1          1.44          8.57        26.18 o                         
   0  23   1         56.89         43.48        25.20 o                         
   1  23   1        766.84        798.39        43.14 o                         
   2  23   1       1689.82       1632.31        54.52 o                         
   3  23   1          3.55        -19.40        22.06 o                         
   4  23   1        312.28        310.26        31.53 o                         
   5  23   1         69.21         59.83        31.10 o                         
   6  23   1         12.43         15.84        30.72 o                         
   7  23   1         76.20         18.70        32.92 o                         
   8  23   1         54.62         85.29        39.64 o                         
   9  23   1        235.25        297.05        47.35 o                         
  10  23   1        151.81        190.92        58.79 o                         
 -10  24   1          5.21         68.19        57.32 o                         
  -9  24   1        109.74         81.13        54.91 o                         
  -8  24   1          0.51        -37.06        37.06 o                         
  -7  24   1         49.97         26.02        38.20 o                         
  -6  24   1          0.08        -17.59        34.14 o                         
  -5  24   1        978.76        961.20        54.63 o                         
  -4  24   1         81.95         60.66        33.75 o                         
  -3  24   1        214.59        276.06        32.76 o                         
  -2  24   1          9.87         25.96        27.56 o                         
  -1  24   1          4.49         -6.88        26.96 o                         
   0  24   1         14.78         15.47        26.64 o                         
   1  24   1        116.63        135.28        28.58 o                         
   2  24   1          2.03        -25.78        25.78 o                         
   3  24   1        395.93        428.74        37.55 o                         
   4  24   1        117.60         73.05        27.95 o                         
   5  24   1          1.52         49.84        30.20 o                         
   6  24   1          3.05        -29.52        29.52 o                         
   7  24   1         43.28         50.68        40.23 o                         
   8  24   1        207.23        249.07        45.76 o                         
   9  24   1         50.50         32.53        49.05 o                         
  10  24   1         88.56        162.23        88.25 o                         
  -9  25   1          1.14         10.01        47.26 o                         
  -8  25   1          8.07        -43.88        43.88 o                         
  -7  25   1          0.03         13.86        36.07 o                         
  -6  25   1         38.29         17.84        36.12 o                         
  -5  25   1         33.91         17.30        32.34 o                         
  -4  25   1        420.09        384.59        47.37 o                         
  -3  25   1        136.18        157.07        33.68 o                         
  -2  25   1          6.06         20.89        28.61 o                         
  -1  25   1          0.37          1.19        28.30 o                         
   0  25   1          0.97         23.91        29.63 o                         
   1  25   1        209.23        248.90        32.07 o                         
   2  25   1         58.40         57.57        27.24 o                         
   3  25   1          1.18         -7.10        24.66 o                         
   4  25   1         79.49         29.44        29.78 o                         
   5  25   1          0.34         -4.15        30.30 o                         
   6  25   1          0.45         11.72        31.21 o                         
   7  25   1         14.95         45.20        37.20 o                         
   8  25   1          0.07         65.63        44.67 o                         
   9  25   1        185.00        154.06        59.31 o                         
  -8  26   1          0.22        -25.62        43.68 o                         
  -7  26   1          2.63        -11.80        39.23 o                         
  -6  26   1         69.58        124.64        41.07 o                         
  -5  26   1        157.77        175.22        41.05 o                         
  -4  26   1         16.30          1.24        35.50 o                         
  -3  26   1         30.03          4.83        36.53 o                         
  -2  26   1          1.57         21.86        30.14 o                         
  -1  26   1          6.43          1.04        29.56 o                         
   0  26   1         13.33         17.69        30.24 o                         
   1  26   1         13.66         19.10        29.81 o                         
   2  26   1         16.71         19.40        26.86 o                         
   3  26   1         71.66        146.01        30.21 o                         
   4  26   1          9.72          4.69        29.74 o                         
   5  26   1          0.23         10.11        31.95 o                         
   6  26   1          0.89         35.01        38.25 o                         
   7  26   1          7.50         10.89        39.13 o                         
   8  26   1        124.49        141.07        54.90 o                         
  -8  27   1          7.46         58.68       102.55 o                         
  -7  27   1          8.29          8.44        46.94 o                         
  -6  27   1         34.78         81.29        45.55 o                         
  -5  27   1         82.82         34.82        43.80 o                         
  -4  27   1         78.00         61.04        43.56 o                         
  -3  27   1         22.45         39.45        37.93 o                         
  -2  27   1          1.70        -31.01        31.01 o                         
  -1  27   1         14.62         81.76        32.15 o                         
   0  27   1         37.90         -1.54        30.47 o                         
   1  27   1         10.01         20.63        30.73 o                         
   2  27   1        139.25        149.40        31.12 o                         
   3  27   1         19.94         37.47        30.14 o                         
   4  27   1          4.19         11.94        39.02 o                         
   5  27   1          5.28         31.17        34.47 o                         
   6  27   1          5.33         77.16        37.16 o                         
   7  27   1         10.27        -28.22        41.98 o                         
  -7  28   1          5.54        -11.37       127.63 o                         
  -6  28   1         25.72         45.71        47.74 o                         
  -5  28   1         45.52        124.24        55.07 o                         
  -4  28   1         12.61        -20.13        40.92 o                         
  -3  28   1          6.91         36.47        40.25 o                         
  -2  28   1          3.03        -13.84        41.80 o                         
  -1  28   1         31.78         14.27        33.76 o                         
   0  28   1          2.97         11.95        33.95 o                         
   1  28   1         35.63         87.11        36.54 o                         
   2  28   1         20.27         35.23        29.53 o                         
   3  28   1         60.80         39.41        34.93 o                         
   4  28   1         37.45        -33.55        33.55 o                         
   5  28   1         20.22         -0.60        37.86 o                         
   6  28   1          0.94         16.01        48.04 o                         
  -5  29   1          6.88        -10.44        51.02 o                         
  -4  29   1         14.12         17.33        57.26 o                         
  -3  29   1          1.29         16.03        43.67 o                         
  -2  29   1          2.83        -42.36        42.36 o                         
  -1  29   1         30.53         35.15        38.21 o                         
   0  29   1          2.72         38.53        35.73 o                         
   1  29   1          7.80         46.93        35.11 o                         
   2  29   1         34.85         35.30        34.36 o                         
   3  29   1         65.58        118.20        40.43 o                         
   4  29   1          0.65         32.30        38.61 o                         
   5  29   1         36.06         49.63        46.83 o                         
  -3  30   1          3.14        -14.34        46.55 o                         
  -2  30   1         49.37         30.67        66.73 o                         
  -1  30   1          3.50         18.63        48.00 o                         
   0  30   1          3.84         25.77        37.62 o                         
   1  30   1          3.74         47.25        37.27 o                         
   2  30   1          1.00         54.68        38.99 o                         
   3  30   1         17.71         -5.81        40.00 o                         
 -16   0   2         88.73        -99.45       117.27 o                         
 -15   0   2          0.28         11.37        94.04 o                         
 -14   0   2       1212.60       1068.56       134.88 o                         
 -13   0   2        177.50        201.61        57.27 o                         
 -12   0   2        500.57        527.81       108.16 o                         
 -11   0   2        178.28        141.66        40.17 o                         
 -10   0   2        252.10        279.87        37.81 o                         
  -9   0   2       1592.96       1554.90        81.01 o                         
  -8   0   2        101.31        128.67        23.65 o                         
  -7   0   2         81.36        216.28        24.50 o                         
  -6   0   2       9635.39      10229.33       163.04 o                         
  -5   0   2        481.90        517.86        30.08 o                         
  -4   0   2      16868.55      16390.49       203.17 o                         
  -3   0   2      16897.96      16835.37       232.13 o                         
  -2   0   2      46203.66      44892.49       639.49 o                         
  -1   0   2     115332.64     117360.59      1657.11 o                         
   0   0   2        848.31       1012.01        44.37 o                         
   1   0   2      22967.27      22329.17       348.56 o                         
   2   0   2         17.57         11.67        16.14 o                         
   3   0   2      25460.88      25496.20       370.17 o                         
   4   0   2      10752.30      10212.58       160.32 o                         
   5   0   2      13887.90      13629.13       228.29 o                         
   6   0   2      24135.36      24453.57       394.55 o                         
   7   0   2        562.03        632.00        36.92 o                         
   8   0   2       1321.60       1171.11        60.14 o                         
   9   0   2         72.74        154.50        39.74 o                         
  10   0   2       1882.99       1637.80        85.64 o                         
  11   0   2       1826.56       2015.61       105.76 o                         
  12   0   2        709.90        752.77        77.51 o                         
  13   0   2        567.39        620.05        80.18 o                         
  14   0   2          9.31        -54.26        57.17 o                         
  15   0   2        458.23        389.18        78.35 o                         
 -16   1   2         31.52        -11.04        74.89 o                         
 -15   1   2        178.58         78.23        69.70 o                         
 -14   1   2        219.36        180.89        70.06 o                         
 -13   1   2         73.70         92.81        39.82 o                         
 -12   1   2       1294.43       1425.38        65.21 o                         
 -11   1   2         65.46         59.77        25.08 o                         
 -10   1   2       2742.90       2731.20        69.20 o                         
  -9   1   2        114.76        113.87        20.49 o                         
  -8   1   2       4627.72       4689.31        69.16 o                         
  -7   1   2       2849.12       2648.39        45.56 o                         
  -6   1   2         65.31         90.32        11.62 o                         
  -5   1   2       8406.64       7964.31        84.51 o                         
  -4   1   2        828.44        791.10        19.03 o                         
  -3   1   2      42457.25      42698.55       403.93 o                         
  -2   1   2      51967.20      51519.07       537.53 o                         
  -1   1   2       2702.24       2616.12        35.02 o                         
   0   1   2        298.54        288.63        17.49 o                         
   1   1   2       3683.16       3640.95        51.68 o                         
   2   1   2       3376.62       3068.35        42.06 o                         
   3   1   2       5011.28       4735.26        58.17 o                         
   4   1   2      33697.30      33183.09       352.49 o                         
   5   1   2      15051.79      14960.42       168.48 o                         
   6   1   2       2997.23       3108.45        53.47 o                         
   7   1   2       1804.09       1805.58        41.31 o                         
   8   1   2        212.76        241.95        26.40 o                         
   9   1   2       3583.83       3451.20        73.84 o                         
  10   1   2       1769.09       1646.78        56.68 o                         
  11   1   2        310.62        394.97        37.91 o                         
  12   1   2        302.66        328.53        41.73 o                         
  13   1   2          1.19         -4.36        35.74 o                         
  14   1   2        105.03        126.44        45.80 o                         
  15   1   2         41.21        117.47        51.81 o                         
 -16   2   2          1.03        -73.36        73.36 o                         
 -15   2   2          0.90         -7.21        69.52 o                         
 -14   2   2        139.60        113.81        49.50 o                         
 -13   2   2        816.25       1070.51       127.82 o                         
 -12   2   2         10.50         60.42        31.97 o                         
 -11   2   2       1040.03       1276.22        51.63 o                         
 -10   2   2         75.41         51.11        22.14 o                         
  -9   2   2       3063.23       3102.31        72.02 o                         
  -8   2   2        182.58        175.90        19.00 o                         
  -7   2   2       1348.93       1439.68        30.47 o                         
  -6   2   2       7145.45       7329.75        82.70 o                         
  -5   2   2        734.72        824.61        26.88 o                         
  -4   2   2      13567.61      13716.47       137.00 o                         
  -3   2   2          7.76          7.87         7.56 o                         
  -2   2   2      77799.09      76531.77       762.06 o                         
  -1   2   2          5.62          7.25         8.42 o                         
   0   2   2        572.15        629.06        20.54 o                         
   1   2   2       6443.14       6368.75        78.25 o                         
   2   2   2          0.13         -9.76         9.76 o                         
   3   2   2      21132.38      20958.26       225.68 o                         
   4   2   2       9994.25       9710.58       112.99 o                         
   5   2   2       9660.01       9381.79       111.96 o                         
   6   2   2      10068.90      10350.79       130.47 o                         
   7   2   2        538.55        556.68        26.97 o                         
   8   2   2        269.34        335.37        25.36 o                         
   9   2   2         38.53         44.26        23.05 o                         
  10   2   2       1928.96       1959.14        58.21 o                         
  11   2   2       2524.17       2613.52        72.01 o                         
  12   2   2        171.74        189.25        36.37 o                         
  13   2   2        387.66        346.65        45.85 o                         
  14   2   2         88.95        119.10        43.93 o                         
  15   2   2        186.26        102.30        52.22 o                         
 -16   3   2         19.54        -19.06       180.21 o                         
 -15   3   2          1.42          0.98        65.45 o                         
 -14   3   2          1.35         -4.82        61.19 o                         
 -13   3   2        347.95        371.35        52.97 o                         
 -12   3   2        287.33        313.05        40.06 o                         
 -11   3   2        538.08        518.79        37.69 o                         
 -10   3   2          3.58         36.78        22.84 o                         
  -9   3   2        503.05        629.07        29.98 o                         
  -8   3   2        964.71       1038.95        33.94 o                         
  -7   3   2       3489.07       3576.06        51.44 o                         
  -6   3   2         94.18        168.01        17.52 o                         
  -5   3   2       5803.20       5635.93        64.00 o                         
  -4   3   2         50.25        102.79         9.09 o                         
  -3   3   2      24987.19      23699.61       251.28 o                         
  -2   3   2       5869.05       5998.40        73.80 o                         
  -1   3   2      74611.91      74993.29       848.05 o                         
   0   3   2      14278.62      13598.47       154.76 o                         
   1   3   2          2.10        -10.72        10.72 o                         
   2   3   2       5149.38       4816.14        62.38 o                         
   3   3   2        126.24        113.03        12.12 o                         
   4   3   2      26430.89      26249.11       271.29 o                         
   5   3   2       6092.13       5861.50        80.83 o                         
   6   3   2       2084.00       2285.24        46.87 o                         
   7   3   2       4388.25       4221.62        68.60 o                         
   8   3   2         51.25         22.06        19.55 o                         
   9   3   2        249.12        168.70        26.84 o                         
  10   3   2       1821.34       1792.06        55.93 o                         
  11   3   2       1131.63       1125.27        70.23 o                         
  12   3   2       3465.14       3803.78       104.30 o                         
  13   3   2         20.84         41.63        39.00 o                         
  14   3   2        711.92        722.11        59.82 o                         
  15   3   2          0.80         12.49        47.04 o                         
 -16   4   2         16.24        -82.12        82.12 o                         
 -15   4   2         28.85         57.05        68.52 o                         
 -14   4   2          0.39        -45.69        45.69 o                         
 -13   4   2        349.63        303.44        52.89 o                         
 -12   4   2         69.40         34.88        37.23 o                         
 -11   4   2       1181.16       1309.01        53.52 o                         
 -10   4   2        490.16        460.60        29.59 o                         
  -9   4   2       3596.16       3623.11        66.26 o                         
  -8   4   2        299.74        302.78        25.13 o                         
  -7   4   2       1360.95       1307.03        32.97 o                         
  -6   4   2       3322.83       3150.55        46.98 o                         
  -5   4   2          3.64         15.09        11.35 o                         
  -4   4   2       8746.15       8383.55        97.73 o                         
  -3   4   2      16646.11      16606.31       188.07 o                         
  -2   4   2      11829.32      12449.57       137.08 o                         
  -1   4   2       6098.52       6295.01        71.29 o                         
   0   4   2        171.44        198.56        13.70 o                         
   1   4   2       7319.10       7039.85        90.34 o                         
   2   4   2          0.37         32.80        10.85 o                         
   3   4   2      12806.00      12629.21       147.69 o                         
   4   4   2       6560.32       6415.60        83.62 o                         
   5   4   2      13390.50      13287.09       159.74 o                         
   6   4   2        944.68        732.06        29.12 o                         
   7   4   2        435.88        476.31        26.80 o                         
   8   4   2       1401.84       1688.73        46.60 o                         
   9   4   2         69.41         70.44        25.17 o                         
  10   4   2       4028.75       3900.27        79.49 o                         
  11   4   2       2550.33       2384.22       107.32 o                         
  12   4   2       1177.55       1391.72        63.02 o                         
  13   4   2        737.19        682.53        55.66 o                         
  14   4   2         64.89        127.71        58.48 o                         
  15   4   2         98.63        101.43        53.39 o                         
 -16   5   2         24.42       -142.78       196.17 o                         
 -15   5   2          2.41        -52.76        56.59 o                         
 -14   5   2         59.06         48.39        49.11 o                         
 -13   5   2        163.85        118.65        45.61 o                         
 -12   5   2        705.64        776.89        55.28 o                         
 -11   5   2        419.69        407.72        39.09 o                         
 -10   5   2        807.35        879.37        37.74 o                         
  -9   5   2        455.19        623.19        31.97 o                         
  -8   5   2        630.23        703.86        27.32 o                         
  -7   5   2       2216.05       2191.16        42.01 o                         
  -6   5   2        279.66        297.95        20.23 o                         
  -5   5   2      12262.82      12097.62       145.03 o                         
  -4   5   2       1138.01       1203.63        31.70 o                         
  -3   5   2       3788.82       3613.50        51.67 o                         
  -2   5   2       1982.17       2205.86        34.48 o                         
  -1   5   2       4138.74       4125.00        50.81 o                         
   0   5   2       5470.58       5011.45        64.93 o                         
   1   5   2        239.19        291.05        16.15 o                         
   2   5   2       5595.10       5481.47        71.07 o                         
   3   5   2      10141.35       9999.36       120.18 o                         
   4   5   2      25141.93      24121.71       272.11 o                         
   5   5   2       4190.08       4273.27        64.91 o                         
   6   5   2       1807.28       1950.84        45.62 o                         
   7   5   2        704.06        744.67        31.86 o                         
   8   5   2        233.45        227.03        25.62 o                         
   9   5   2       2131.55       2096.36        67.42 o                         
  10   5   2        578.29        705.05        48.04 o                         
  11   5   2       1730.64       1678.12        66.03 o                         
  12   5   2       3113.25       3129.07        92.84 o                         
  13   5   2          2.52         50.31        37.10 o                         
  14   5   2        350.48        298.33        52.11 o                         
  15   5   2          6.31         40.47        53.03 o                         
 -15   6   2          9.44        -33.23        57.49 o                         
 -14   6   2         78.02         24.78        50.17 o                         
 -13   6   2         54.03         30.01        42.54 o                         
 -12   6   2        579.78        520.13        51.24 o                         
 -11   6   2        390.84        342.56        39.11 o                         
 -10   6   2        925.30       1018.53        47.98 o                         
  -9   6   2        122.78         98.72        19.76 o                         
  -8   6   2         85.59         82.43        17.18 o                         
  -7   6   2        109.34         81.24        14.63 o                         
  -6   6   2       1401.23       1316.36        35.33 o                         
  -5   6   2       1389.14       1260.15        36.07 o                         
  -4   6   2      13738.63      13131.35       153.92 o                         
  -3   6   2          0.86         -1.49         7.81 o                         
  -2   6   2       2764.43       2873.45        36.48 o                         
  -1   6   2        824.39        871.03        21.35 o                         
   0   6   2       2325.76       2180.19        34.45 o                         
   1   6   2       4902.22       4554.07        61.00 o                         
   2   6   2       3593.53       3541.22        51.51 o                         
   3   6   2       9656.79       9266.29       113.39 o                         
   4   6   2       9426.49       9590.60       118.60 o                         
   5   6   2       8736.96       9285.08       123.57 o                         
   6   6   2       3333.71       2982.87        61.87 o                         
   7   6   2        477.15        457.15        27.34 o                         
   8   6   2        963.01        898.34        35.92 o                         
   9   6   2        449.65        443.07        31.39 o                         
  10   6   2         26.68         40.60        28.92 o                         
  11   6   2       3191.36       3056.99        89.24 o                         
  12   6   2         15.17        -21.23        33.86 o                         
  13   6   2       1617.30       1679.51        73.52 o                         
  14   6   2          0.13         -4.13        48.78 o                         
  15   6   2        218.38        214.13        63.48 o                         
 -15   7   2         95.21         86.30        53.91 o                         
 -14   7   2        104.52         14.95        50.03 o                         
 -13   7   2          4.80         89.83        48.59 o                         
 -12   7   2       1039.00       1019.09        62.28 o                         
 -11   7   2        288.98        275.29        38.75 o                         
 -10   7   2       1809.00       1947.82        61.84 o                         
  -9   7   2         14.65         40.26        17.95 o                         
  -8   7   2       2788.76       2791.65        51.23 o                         
  -7   7   2        572.60        525.39        23.93 o                         
  -6   7   2       2190.08       2145.63        40.90 o                         
  -5   7   2       1831.72       1942.36        37.21 o                         
  -4   7   2       1952.12       1749.08        30.84 o                         
  -3   7   2      13584.13      13691.95       147.50 o                         
  -2   7   2       1048.66        943.08        20.48 o                         
  -1   7   2       6771.35       6903.82        76.94 o                         
   0   7   2       3654.94       3567.97        47.11 o                         
   1   7   2         33.97         40.21        10.73 o                         
   2   7   2       6420.97       6541.35        83.93 o                         
   3   7   2       3344.44       3184.64        62.48 o                         
   4   7   2       4928.03       4542.35        69.06 o                         
   5   7   2       6016.44       5792.35        85.62 o                         
   6   7   2       1077.62       1125.20        36.57 o                         
   7   7   2       3502.68       3579.15        69.86 o                         
   8   7   2         23.14          5.41        20.37 o                         
   9   7   2       1716.72       1971.95        58.11 o                         
  10   7   2        500.69        592.62        43.33 o                         
  11   7   2          3.18          2.02        30.41 o                         
  12   7   2       1206.24       1140.48        59.60 o                         
  13   7   2        209.98        145.37        40.71 o                         
  14   7   2        138.03        125.25        47.63 o                         
  15   7   2          2.62        -48.52        48.52 o                         
 -15   8   2          8.46        -48.49        48.49 o                         
 -14   8   2        102.46         79.87        61.62 o                         
 -13   8   2        350.30        363.32        66.69 o                         
 -12   8   2        208.67        136.57        40.18 o                         
 -11   8   2        597.02        571.12        43.33 o                         
 -10   8   2        283.96        306.46        34.49 o                         
  -9   8   2        359.02        363.64        25.91 o                         
  -8   8   2         36.45         56.70        16.50 o                         
  -7   8   2        975.81        976.50        33.33 o                         
  -6   8   2       4077.79       4093.40        61.51 o                         
  -5   8   2        179.27        211.71        16.81 o                         
  -4   8   2      18667.96      18398.71       195.92 o                         
  -3   8   2         67.92         84.72        11.20 o                         
  -2   8   2       2891.34       2927.09        41.69 o                         
  -1   8   2       3113.63       3097.28        41.78 o                         
   0   8   2        447.04        443.27        17.03 o                         
   1   8   2       1372.76       1416.33        33.54 o                         
   2   8   2        705.92        690.89        22.64 o                         
   3   8   2       2044.02       1856.69        37.33 o                         
   4   8   2       1302.39       1452.73        34.94 o                         
   5   8   2       1144.10       1112.62        31.98 o                         
   6   8   2       4569.23       4682.46        80.43 o                         
   7   8   2        120.36        108.61        26.60 o                         
   8   8   2        527.99        531.49        32.16 o                         
   9   8   2        614.85        570.44        36.45 o                         
  10   8   2        129.56         93.79        41.08 o                         
  11   8   2       1029.42       1061.48        56.22 o                         
  12   8   2         18.42         61.54        34.31 o                         
  13   8   2        206.89        220.43        44.88 o                         
  14   8   2          2.76        -42.85        42.85 o                         
  15   8   2         82.56         94.42        73.60 o                         
 -15   9   2         44.82         65.28        54.00 o                         
 -14   9   2         14.75         22.86        48.03 o                         
 -13   9   2         69.61         47.25        43.18 o                         
 -12   9   2        446.72        436.94        48.22 o                         
 -11   9   2        336.16        363.38        42.70 o                         
 -10   9   2        474.79        447.56        38.28 o                         
  -9   9   2        438.48        468.51        29.52 o                         
  -8   9   2         16.14        -11.62        16.51 o                         
  -7   9   2         15.48          8.54        15.11 o                         
  -6   9   2        103.29         65.14        15.12 o                         
  -5   9   2       6562.40       6425.12        82.99 o                         
  -4   9   2       1354.30       1319.61        38.25 o                         
  -3   9   2      12698.66      12205.99       139.64 o                         
  -2   9   2       1239.54       1377.43        28.53 o                         
  -1   9   2         31.57          6.75        10.52 o                         
   0   9   2        170.23        164.39        15.01 o                         
   1   9   2        475.05        449.91        18.31 o                         
   2   9   2       1731.00       1622.28        32.70 o                         
   3   9   2       3447.68       3405.86        54.37 o                         
   4   9   2        183.73        110.04        19.38 o                         
   5   9   2       2169.48       2268.15        47.66 o                         
   6   9   2       1302.38       1431.61        48.95 o                         
   7   9   2        396.94        396.69        30.09 o                         
   8   9   2        692.38        793.43        46.23 o                         
   9   9   2          1.28         14.67        38.92 o                         
  10   9   2        867.29        804.81        59.93 o                         
  11   9   2        295.20        226.75        38.66 o                         
  12   9   2        444.91        385.97        45.99 o                         
  13   9   2         17.26          6.46        37.75 o                         
  14   9   2        171.01        139.99        47.73 o                         
 -15  10   2          5.98         -7.07        62.17 o                         
 -14  10   2          2.30        -36.94        48.88 o                         
 -13  10   2        153.04        132.22        47.34 o                         
 -12  10   2         40.28         49.91        38.68 o                         
 -11  10   2       1075.13       1121.94        60.97 o                         
 -10  10   2        193.84        227.11        33.55 o                         
  -9  10   2       1558.90       1718.33        55.25 o                         
  -8  10   2         40.89         54.89        18.91 o                         
  -7  10   2       1871.34       1823.27        41.29 o                         
  -6  10   2        330.18        376.17        21.54 o                         
  -5  10   2       1453.22       1372.16        36.89 o                         
  -4  10   2       6433.35       6494.23        83.63 o                         
  -3  10   2        126.80        146.20        15.04 o                         
  -2  10   2       4024.92       4008.03        54.59 o                         
  -1  10   2       3284.27       3176.50        46.01 o                         
   0  10   2         30.70         14.60        12.25 o                         
   1  10   2       1027.52       1061.29        27.10 o                         
   2  10   2         96.34         86.30        15.53 o                         
   3  10   2        886.41        852.63        30.48 o                         
   4  10   2       2072.06       2066.97        50.77 o                         
   5  10   2        890.15        814.17        33.26 o                         
   6  10   2       4569.67       4517.60        81.53 o                         
   7  10   2        242.78        309.63        29.10 o                         
   8  10   2       1611.29       1768.09        56.78 o                         
   9  10   2         88.40         66.19        28.23 o                         
  10  10   2        307.99        353.81        40.62 o                         
  11  10   2        260.32        320.79        43.45 o                         
  12  10   2        126.54         89.90        37.26 o                         
  13  10   2         31.09         61.29        39.69 o                         
  14  10   2          2.69        -45.49        45.49 o                         
 -15  11   2         31.45        -55.69        55.69 o                         
 -14  11   2          0.02         16.66        51.34 o                         
 -13  11   2          2.76        -44.18        44.18 o                         
 -12  11   2         78.85         24.44        37.67 o                         
 -11  11   2        117.72        133.15        38.19 o                         
 -10  11   2        567.47        606.73        51.05 o                         
  -9  11   2        412.89        416.84        34.93 o                         
  -8  11   2        701.10        802.89        37.75 o                         
  -7  11   2        100.01        130.13        18.80 o                         
  -6  11   2        752.14        803.39        33.20 o                         
  -5  11   2       2283.63       2181.74        46.42 o                         
  -4  11   2       1523.26       1485.21        34.40 o                         
  -3  11   2       4132.96       4251.69        61.19 o                         
  -2  11   2         93.21         75.71        16.84 o                         
  -1  11   2       1425.09       1495.01        37.98 o                         
   0  11   2       1487.34       1558.11        36.53 o                         
   1  11   2          4.02          7.12        12.66 o                         
   2  11   2       1984.61       2003.06        38.09 o                         
   3  11   2       2804.33       2800.92        54.59 o                         
   4  11   2       1280.83       1386.22        40.98 o                         
   5  11   2       1245.09       1335.71        40.79 o                         
   6  11   2        607.53        623.89        34.16 o                         
   7  11   2         98.72        136.30        25.13 o                         
   8  11   2          8.86         12.34        24.33 o                         
   9  11   2         11.21        -26.93        27.82 o                         
  10  11   2        338.67        325.55        40.05 o                         
  11  11   2         61.14         87.56        38.14 o                         
  12  11   2        184.98        171.74        43.80 o                         
  13  11   2          5.61         44.78        44.15 o                         
  14  11   2        134.48         82.76        54.59 o                         
 -15  12   2          1.20         -5.56       143.14 o                         
 -14  12   2         18.63        -52.38        52.38 o                         
 -13  12   2          0.00        -45.85        67.90 o                         
 -12  12   2         17.57         47.89        47.42 o                         
 -11  12   2         79.95        109.40        39.28 o                         
 -10  12   2        169.86        171.36        46.68 o                         
  -9  12   2        102.70        111.79        31.41 o                         
  -8  12   2        283.88        395.93        30.27 o                         
  -7  12   2       1546.21       1608.75        42.99 o                         
  -6  12   2         49.49         19.82        16.73 o                         
  -5  12   2        928.92        938.43        30.45 o                         
  -4  12   2       2086.69       2032.34        41.48 o                         
  -3  12   2        592.80        585.49        23.80 o                         
  -2  12   2       2486.05       2585.66        45.28 o                         
  -1  12   2       1105.34       1234.43        31.84 o                         
   0  12   2       1530.13       1643.66        35.01 o                         
   1  12   2       1210.81       1258.80        34.32 o                         
   2  12   2       3028.54       3073.94        52.24 o                         
   3  12   2       2824.06       2908.04        56.22 o                         
   4  12   2       1359.55       1469.36        43.56 o                         
   5  12   2        466.14        482.94        29.04 o                         
   6  12   2         71.43         64.21        22.84 o                         
   7  12   2        446.80        568.19        38.46 o                         
   8  12   2         22.58          7.33        25.65 o                         
   9  12   2        528.95        514.16        42.40 o                         
  10  12   2        113.19         55.63        33.64 o                         
  11  12   2        249.23        249.95        43.73 o                         
  12  12   2         38.14         48.00        40.49 o                         
  13  12   2        343.51        311.85        51.39 o                         
  14  12   2         40.32        -35.70        54.14 o                         
 -14  13   2          0.14         18.99        56.90 o                         
 -13  13   2          0.97        -26.94        44.18 o                         
 -12  13   2         57.15          5.21        38.32 o                         
 -11  13   2         51.64         39.96        37.60 o                         
 -10  13   2        128.58        148.03        47.68 o                         
  -9  13   2        162.14        176.67        34.44 o                         
  -8  13   2         18.01         17.26        25.66 o                         
  -7  13   2          3.58         26.41        20.41 o                         
  -6  13   2        236.77        292.55        23.77 o                         
  -5  13   2         20.96        -10.83        15.15 o                         
  -4  13   2       1462.07       1478.22        41.12 o                         
  -3  13   2         40.63         60.27        15.37 o                         
  -2  13   2        765.19        815.01        35.31 o                         
  -1  13   2       2057.44       1982.66        45.55 o                         
   0  13   2         13.47         -7.28        13.09 o                         
   1  13   2        516.07        543.98        24.28 o                         
   2  13   2       2416.81       2446.58        46.43 o                         
   3  13   2        154.98        132.45        19.14 o                         
   4  13   2        472.02        536.98        28.78 o                         
   5  13   2        223.97        253.45        25.71 o                         
   6  13   2       1234.39       1174.27        45.37 o                         
   7  13   2        550.18        634.54        37.67 o                         
   8  13   2          4.88         11.69        28.57 o                         
   9  13   2         76.81         72.06        30.76 o                         
  10  13   2        144.72        124.67        35.39 o                         
  11  13   2          5.14        -23.27        33.52 o                         
  12  13   2         11.33          9.13        42.54 o                         
  13  13   2          5.98         71.01        48.53 o                         
  14  13   2         47.70        119.18        54.52 o                         
 -14  14   2          1.50        -53.06        53.28 o                         
 -13  14   2         39.45        -29.95        49.14 o                         
 -12  14   2         89.00        -33.35        37.73 o                         
 -11  14   2         77.87         65.28        38.31 o                         
 -10  14   2        123.13        117.01        41.69 o                         
  -9  14   2         43.98          5.11        32.32 o                         
  -8  14   2        227.53        308.74        35.26 o                         
  -7  14   2        995.71       1030.14        54.61 o                         
  -6  14   2         83.10         58.18        20.39 o                         
  -5  14   2        160.57        187.29        25.62 o                         
  -4  14   2       1215.51       1158.64        34.43 o                         
  -3  14   2        470.77        437.71        23.02 o                         
  -2  14   2          7.99         -2.89        14.40 o                         
  -1  14   2       1915.80       2028.33        43.09 o                         
   0  14   2        210.57        267.61        19.14 o                         
   1  14   2         73.92         33.56        15.30 o                         
   2  14   2        958.51        885.38        30.93 o                         
   3  14   2        119.04        113.63        18.75 o                         
   4  14   2        127.11        139.84        22.59 o                         
   5  14   2        177.66        122.53        23.97 o                         
   6  14   2       1127.24       1155.71        46.20 o                         
   7  14   2       2491.28       2627.31        79.12 o                         
   8  14   2        184.82        160.32        35.92 o                         
   9  14   2        418.13        371.78        41.78 o                         
  10  14   2        399.08        383.05        47.39 o                         
  11  14   2          0.22        -33.81        33.81 o                         
  12  14   2          0.19        -38.54        38.54 o                         
  13  14   2        119.71        184.10        52.57 o                         
 -14  15   2          0.32         98.02        63.62 o                         
 -13  15   2         18.44        -32.93        42.21 o                         
 -12  15   2          2.75         26.07        41.22 o                         
 -11  15   2        131.74        130.83        43.57 o                         
 -10  15   2          0.00         -4.91        33.12 o                         
  -9  15   2         57.42         20.10        33.74 o                         
  -8  15   2         95.86         91.38        34.40 o                         
  -7  15   2        805.10        993.90        65.94 o                         
  -6  15   2         16.78         -7.38        21.87 o                         
  -5  15   2        354.05        334.71        29.38 o                         
  -4  15   2        820.93        859.04        34.63 o                         
  -3  15   2         22.51         22.50        16.40 o                         
  -2  15   2        142.42        131.80        17.92 o                         
  -1  15   2          0.30         -3.33        15.19 o                         
   0  15   2       2428.90       2435.39        53.92 o                         
   1  15   2        581.32        740.57        30.38 o                         
   2  15   2        264.37        209.18        20.26 o                         
   3  15   2       1739.04       1889.71        47.16 o                         
   4  15   2        103.72        106.26        22.50 o                         
   5  15   2         22.84         -7.89        20.71 o                         
   6  15   2       1249.06       1220.73        53.50 o                         
   7  15   2         68.49         25.81        26.58 o                         
   8  15   2        110.74        153.08        33.97 o                         
   9  15   2        475.72        452.25        42.32 o                         
  10  15   2        194.06        250.44        41.10 o                         
  11  15   2        135.36        124.79        40.40 o                         
  12  15   2         64.77         91.10        46.45 o                         
  13  15   2          0.12         43.32        51.65 o                         
 -13  16   2          0.02         -3.31        50.12 o                         
 -12  16   2         77.33         21.36        62.06 o                         
 -11  16   2         27.83        -39.76        42.06 o                         
 -10  16   2          0.81        -34.75        34.75 o                         
  -9  16   2          4.24          7.23        37.24 o                         
  -8  16   2         19.68         10.12        32.54 o                         
  -7  16   2         43.09         -1.79        32.12 o                         
  -6  16   2        167.00        177.19        37.68 o                         
  -5  16   2        732.64        773.07        39.22 o                         
  -4  16   2        443.31        438.96        26.08 o                         
  -3  16   2          3.49         28.93        17.22 o                         
  -2  16   2        243.38        279.14        22.43 o                         
  -1  16   2       2428.18       2449.25        49.86 o                         
   0  16   2        140.00        188.58        19.68 o                         
   1  16   2        553.19        554.59        27.57 o                         
   2  16   2       2363.83       2559.03        52.91 o                         
   3  16   2        173.13        116.20        21.98 o                         
   4  16   2        782.52        816.16        37.62 o                         
   5  16   2         82.22         60.49        24.50 o                         
   6  16   2          0.48         -4.48        24.04 o                         
   7  16   2         14.35         27.69        31.00 o                         
   8  16   2          1.54          3.14        30.02 o                         
   9  16   2        684.40        643.19        47.97 o                         
  10  16   2        364.19        401.80        45.26 o                         
  11  16   2         12.91         16.08        36.29 o                         
  12  16   2          0.06         -7.66        43.71 o                         
  13  16   2          0.24         70.32        61.65 o                         
 -13  17   2          3.97         24.58        69.47 o                         
 -12  17   2          4.32        -44.45        44.45 o                         
 -11  17   2         68.66         -6.61        45.80 o                         
 -10  17   2          1.15        -36.16        36.16 o                         
  -9  17   2         16.93         50.93        35.92 o                         
  -8  17   2        346.08        475.48        45.01 o                         
  -7  17   2        152.67        209.50        34.10 o                         
  -6  17   2         65.94         35.55        29.14 o                         
  -5  17   2        516.58        559.33        35.81 o                         
  -4  17   2        324.94        354.44        25.01 o                         
  -3  17   2        242.67        276.51        23.33 o                         
  -2  17   2        148.11        161.74        21.45 o                         
  -1  17   2         11.63         22.12        17.86 o                         
   0  17   2       1009.37        995.94        33.50 o                         
   1  17   2        312.76        330.27        24.33 o                         
   2  17   2         77.86         72.39        19.08 o                         
   3  17   2       2457.21       2331.65        56.78 o                         
   4  17   2        592.30        588.83        30.42 o                         
   5  17   2        611.74        594.32        37.47 o                         
   6  17   2          0.37          5.77        25.07 o                         
   7  17   2        174.44        198.84        33.69 o                         
   8  17   2       1234.22       1051.00        56.04 o                         
   9  17   2        893.18        843.06        61.81 o                         
  10  17   2        225.05        195.75        40.82 o                         
  11  17   2        315.74        218.63        43.29 o                         
  12  17   2          8.43         -0.60        54.07 o                         
 -13  18   2          0.52         57.16        59.65 o                         
 -12  18   2         45.72         59.96        49.71 o                         
 -11  18   2         77.07          5.43        47.03 o                         
 -10  18   2          9.74         -9.36        37.22 o                         
  -9  18   2         80.48         91.70        38.27 o                         
  -8  18   2        329.79        302.97        53.28 o                         
  -7  18   2         25.14         25.13        29.81 o                         
  -6  18   2         13.62         -6.62        28.33 o                         
  -5  18   2        131.56        140.07        36.15 o                         
  -4  18   2         72.80         35.48        22.45 o                         
  -3  18   2          0.37         -0.83        18.88 o                         
  -2  18   2        430.46        554.32        34.02 o                         
  -1  18   2       1856.20       1746.63        60.92 o                         
   0  18   2          1.99         -6.71        16.96 o                         
   1  18   2        221.04        237.24        21.90 o                         
   2  18   2       2235.68       2290.21        54.79 o                         
   3  18   2       1428.04       1449.57        44.29 o                         
   4  18   2        174.45        156.53        24.01 o                         
   5  18   2         10.98        -22.37        23.85 o                         
   6  18   2        296.07        207.30        32.39 o                         
   7  18   2        862.62        859.02        50.85 o                         
   8  18   2        291.72        343.45        41.13 o                         
   9  18   2        802.07        851.90        55.02 o                         
  10  18   2        632.06        693.69        53.86 o                         
  11  18   2          0.13         -7.59        40.29 o                         
  12  18   2          1.99        -28.77        57.63 o                         
 -12  19   2          3.99        -54.80        54.80 o                         
 -11  19   2         60.33         46.85        48.88 o                         
 -10  19   2          9.91        -17.42        39.22 o                         
  -9  19   2        124.38        111.23        39.37 o                         
  -8  19   2        144.50        161.87        53.05 o                         
  -7  19   2        871.12        898.83        54.91 o                         
  -6  19   2         53.77         47.21        30.71 o                         
  -5  19   2         16.43         -3.64        28.44 o                         
  -4  19   2          2.13        -22.10        22.10 o                         
  -3  19   2         19.23         14.15        21.40 o                         
  -2  19   2        930.97       1082.94        40.50 o                         
  -1  19   2        465.16        444.59        29.04 o                         
   0  19   2       1526.78       1591.76        46.97 o                         
   1  19   2        301.62        377.06        25.95 o                         
   2  19   2       1297.66       1299.36        42.33 o                         
   3  19   2       2309.10       2267.07        56.49 o                         
   4  19   2        522.17        547.20        32.26 o                         
   5  19   2        270.82        304.15        38.90 o                         
   6  19   2          0.39          5.45        30.04 o                         
   7  19   2         83.88         23.54        30.39 o                         
   8  19   2         84.16         58.68        34.40 o                         
   9  19   2        476.52        473.67        48.14 o                         
  10  19   2         10.73         65.86        41.86 o                         
  11  19   2         91.62        104.48        48.51 o                         
  12  19   2         34.44        148.04        53.48 o                         
 -12  20   2         63.33        128.68        63.34 o                         
 -11  20   2         19.10          5.31        47.93 o                         
 -10  20   2        204.47        235.87        50.50 o                         
  -9  20   2        116.54        119.30        40.36 o                         
  -8  20   2        472.08        519.74        49.83 o                         
  -7  20   2        210.77        222.59        36.89 o                         
  -6  20   2        866.58        861.47        52.00 o                         
  -5  20   2        376.74        375.26        40.57 o                         
  -4  20   2        102.74         95.65        31.25 o                         
  -3  20   2         63.85          9.62        22.26 o                         
  -2  20   2         70.80         66.51        24.45 o                         
  -1  20   2       1304.32       1259.15        43.68 o                         
   0  20   2         24.97         39.08        20.33 o                         
   1  20   2        702.65        688.00        32.13 o                         
   2  20   2         46.43         26.50        20.92 o                         
   3  20   2        722.65        648.98        34.33 o                         
   4  20   2         22.17         -6.28        22.11 o                         
   5  20   2          5.01         -0.76        27.05 o                         
   6  20   2        511.08        463.58        47.65 o                         
   7  20   2          9.02        -15.36        31.27 o                         
   8  20   2        310.76        269.24        42.27 o                         
   9  20   2          0.21         41.91        39.33 o                         
  10  20   2        559.77        612.05        59.79 o                         
  11  20   2         30.21         49.13        50.43 o                         
 -11  21   2         54.00         61.00        57.66 o                         
 -10  21   2         79.24         89.26        46.51 o                         
  -9  21   2        115.45        109.65        43.03 o                         
  -8  21   2        304.65        377.12        44.45 o                         
  -7  21   2        911.14        839.36        55.92 o                         
  -6  21   2         71.15         52.69        32.25 o                         
  -5  21   2        551.40        492.21        42.23 o                         
  -4  21   2          6.71         -0.72        28.43 o                         
  -3  21   2        275.47        193.22        29.67 o                         
  -2  21   2        606.35        576.40        37.48 o                         
  -1  21   2        391.91        384.23        31.96 o                         
   0  21   2       1674.47       1692.14        49.91 o                         
   1  21   2         18.98         15.06        20.49 o                         
   2  21   2        607.09        635.86        33.01 o                         
   3  21   2         55.75         47.86        24.00 o                         
   4  21   2        383.67        409.25        32.95 o                         
   5  21   2        193.54        173.06        32.80 o                         
   6  21   2         73.36         74.12        33.26 o                         
   7  21   2        189.08        156.96        38.86 o                         
   8  21   2         68.49         94.10        40.17 o                         
   9  21   2        365.45        365.81        49.37 o                         
  10  21   2          2.95        103.10        54.41 o                         
  11  21   2         71.28         52.45        51.50 o                         
 -11  22   2         55.48        101.91        60.51 o                         
 -10  22   2         22.00         31.81        47.37 o                         
  -9  22   2        153.77         90.49        43.11 o                         
  -8  22   2         69.03         21.70        38.08 o                         
  -7  22   2        501.25        515.89        51.83 o                         
  -6  22   2        459.66        512.98        46.22 o                         
  -5  22   2          0.43         41.29        32.44 o                         
  -4  22   2        114.73        122.09        34.73 o                         
  -3  22   2        105.74         96.35        34.52 o                         
  -2  22   2        243.15        199.51        39.18 o                         
  -1  22   2       1378.07       1269.09        51.83 o                         
   0  22   2        123.21        116.98        24.45 o                         
   1  22   2       1230.56       1170.60        41.95 o                         
   2  22   2          2.72         14.10        22.75 o                         
   3  22   2        309.00        264.35        29.33 o                         
   4  22   2         28.67         -0.55        25.31 o                         
   5  22   2        307.50        273.90        38.08 o                         
   6  22   2        332.87        331.78        45.20 o                         
   7  22   2         13.33        -22.31        35.94 o                         
   8  22   2        177.68        238.85        45.19 o                         
   9  22   2          6.11          6.24        44.44 o                         
  10  22   2        210.57        306.37        63.92 o                         
 -10  23   2        150.51        186.19        54.68 o                         
  -9  23   2         67.70         43.26        61.68 o                         
  -8  23   2        303.58        333.61        49.25 o                         
  -7  23   2         82.50         60.17        37.17 o                         
  -6  23   2        449.88        406.66        43.16 o                         
  -5  23   2         48.42         81.58        34.94 o                         
  -4  23   2          1.80        -27.83        29.74 o                         
  -3  23   2        127.06        120.58        37.80 o                         
  -2  23   2        118.88        120.88        32.52 o                         
  -1  23   2         26.26         12.12        27.50 o                         
   0  23   2        504.97        474.60        34.51 o                         
   1  23   2         43.62         58.24        24.36 o                         
   2  23   2        808.49        797.07        37.49 o                         
   3  23   2         17.99         21.89        24.10 o                         
   4  23   2        347.97        389.17        35.03 o                         
   5  23   2        198.55        187.65        44.81 o                         
   6  23   2          4.72          9.32        35.72 o                         
   7  23   2        356.35        374.64        50.96 o                         
   8  23   2          6.13         25.59        41.65 o                         
   9  23   2        396.46        414.44        59.93 o                         
  10  23   2          1.49        -32.83        54.38 o                         
 -10  24   2         11.00          2.15        67.45 o                         
  -9  24   2         88.52        132.24        52.60 o                         
  -8  24   2         90.05        128.35        41.48 o                         
  -7  24   2        295.24        336.42        46.59 o                         
  -6  24   2         13.76         -5.49        33.03 o                         
  -5  24   2        114.78        103.79        38.58 o                         
  -4  24   2        121.40        102.63        37.55 o                         
  -3  24   2         39.81         12.42        36.91 o                         
  -2  24   2        216.30        234.87        40.21 o                         
  -1  24   2        463.41        496.81        40.52 o                         
   0  24   2        391.40        416.52        34.95 o                         
   1  24   2        849.43        910.57        42.39 o                         
   2  24   2        330.48        295.54        30.18 o                         
   3  24   2        636.00        665.61        46.19 o                         
   4  24   2          8.40        -28.38        28.38 o                         
   5  24   2        114.46         89.13        38.81 o                         
   6  24   2        237.98        274.05        45.95 o                         
   7  24   2          0.56          2.49        40.98 o                         
   8  24   2        433.99        485.70        55.89 o                         
   9  24   2          0.94         79.67        54.78 o                         
  -9  25   2         87.53        107.32        50.54 o                         
  -8  25   2        130.75         88.34        49.93 o                         
  -7  25   2         14.57         34.12        41.74 o                         
  -6  25   2        240.32        198.87        44.68 o                         
  -5  25   2         20.18          8.17        37.56 o                         
  -4  25   2         19.39         53.21        35.88 o                         
  -3  25   2        187.61        146.32        40.17 o                         
  -2  25   2        247.70        244.71        40.68 o                         
  -1  25   2        328.60        372.46        42.27 o                         
   0  25   2        509.04        566.16        39.40 o                         
   1  25   2        677.28        670.52        38.59 o                         
   2  25   2        344.27        351.55        33.88 o                         
   3  25   2          3.69         20.54        28.22 o                         
   4  25   2        104.22        103.09        32.78 o                         
   5  25   2         78.89         11.29        33.64 o                         
   6  25   2         18.09         88.31        43.22 o                         
   7  25   2        389.42        437.25        56.14 o                         
   8  25   2          0.15        -14.71        49.29 o                         
  -8  26   2         85.95        119.00        52.62 o                         
  -7  26   2        270.92        253.96        55.18 o                         
  -6  26   2         21.41         16.30        40.75 o                         
  -5  26   2        122.66         71.22        42.42 o                         
  -4  26   2        179.39        186.89        43.13 o                         
  -3  26   2         65.96         28.65        38.05 o                         
  -2  26   2         81.48        174.16        43.63 o                         
  -1  26   2        231.69        342.23        44.44 o                         
   0  26   2        307.93        331.76        37.47 o                         
   1  26   2        139.51        115.73        31.75 o                         
   2  26   2         93.42         57.00        29.86 o                         
   3  26   2        131.64        123.82        31.39 o                         
   4  26   2        102.41         93.40        34.41 o                         
   5  26   2         53.29         -4.28        36.08 o                         
   6  26   2        226.42        248.16        48.85 o                         
   7  26   2         22.66         12.28        47.13 o                         
  -7  27   2         40.10        -18.66        50.86 o                         
  -6  27   2        186.12        176.15        56.35 o                         
  -5  27   2         95.04         82.16        42.09 o                         
  -4  27   2          0.01         -5.60        42.19 o                         
  -3  27   2        119.57        151.45        52.91 o                         
  -2  27   2        284.09        260.79        51.21 o                         
  -1  27   2        143.85        149.28        44.23 o                         
   0  27   2        389.03        374.03        45.54 o                         
   1  27   2        178.62        149.43        33.43 o                         
   2  27   2        320.20        401.65        38.89 o                         
   3  27   2          0.11          0.92        31.34 o                         
   4  27   2         85.37         17.19        38.29 o                         
   5  27   2         32.16         19.18        38.37 o                         
   6  27   2         44.63         83.20        45.53 o                         
  -6  28   2         40.90         55.40        52.10 o                         
  -5  28   2         96.66        181.27        50.59 o                         
  -4  28   2        106.57        240.12        55.37 o                         
  -3  28   2         61.41         70.94        43.79 o                         
  -2  28   2         26.09         27.92        46.40 o                         
  -1  28   2        189.07        157.25        47.95 o                         
   0  28   2         89.01         72.64        39.94 o                         
   1  28   2        540.74        583.56        51.54 o                         
   2  28   2         20.03         25.39        32.31 o                         
   3  28   2        288.43        220.53        40.96 o                         
   4  28   2         18.48        -38.35        38.35 o                         
   5  28   2         25.51         -7.24        41.14 o                         
  -5  29   2        102.65        -56.71       192.74 o                         
  -4  29   2          2.48        -50.53        50.53 o                         
  -3  29   2         62.88         86.02        55.41 o                         
  -2  29   2         61.38         58.85        54.05 o                         
  -1  29   2         44.05        144.38        53.46 o                         
   0  29   2        286.65        293.86        50.87 o                         
   1  29   2         58.21        107.18        44.81 o                         
   2  29   2        603.51        559.52        51.34 o                         
   3  29   2         25.92         19.50        40.18 o                         
   4  29   2         87.94         59.81        47.23 o                         
  -2  30   2         46.68        134.04        63.18 o                         
  -1  30   2        108.11        112.61        54.28 o                         
   0  30   2        125.96        212.04        52.26 o                         
   1  30   2        633.80        778.08        69.56 o                         
   2  30   2          3.73         74.70       129.16 o                         
 -15   1   3          1.78        -64.93        64.93 o                         
 -14   1   3         68.31         55.09        59.67 o                         
 -13   1   3         12.83        -68.65        68.65 o                         
 -12   1   3         52.12         -4.62        44.78 o                         
 -11   1   3         80.63        108.00        33.53 o                         
 -10   1   3        571.90        597.81        35.66 o                         
  -9   1   3         66.67         55.83        18.42 o                         
  -8   1   3        402.27        499.94        24.58 o                         
  -7   1   3         36.07         29.31        12.93 o                         
  -6   1   3         19.29         35.35        11.19 o                         
  -5   1   3        230.82        218.46        13.52 o                         
  -4   1   3       1833.92       1901.80        27.61 o                         
  -3   1   3        388.81        376.52        13.44 o                         
  -2   1   3        759.87        850.70        24.10 o                         
  -1   1   3       1004.70       1007.99        22.95 o                         
   0   1   3        133.45         88.74        11.62 o                         
   1   1   3       1526.29       1442.22        35.62 o                         
   2   1   3       3935.70       3583.47        52.84 o                         
   3   1   3       1980.44       2133.49        39.57 o                         
   4   1   3        374.41        424.72        20.23 o                         
   5   1   3       1296.92       1402.42        33.06 o                         
   6   1   3        278.81        316.63        19.66 o                         
   7   1   3        120.35         93.27        18.51 o                         
   8   1   3          8.08         37.84        21.37 o                         
   9   1   3        307.90        365.31        30.17 o                         
  10   1   3          9.33        -26.06        26.06 o                         
  11   1   3        434.77        431.77        40.03 o                         
  12   1   3          1.94        -25.41        29.86 o                         
  13   1   3        112.07        121.46        40.92 o                         
  14   1   3          0.85        -45.33        45.33 o                         
  15   1   3         93.74        -50.24       102.00 o                         
 -15   2   3         59.50         82.55        73.16 o                         
 -14   2   3         60.28         24.50        61.67 o                         
 -13   2   3          0.62         -5.56        51.73 o                         
 -12   2   3        152.25        156.61        50.59 o                         
 -11   2   3         11.11         32.71        28.70 o                         
 -10   2   3        573.49        539.63        34.36 o                         
  -9   2   3        121.10        129.50        21.60 o                         
  -8   2   3        851.08        935.33        34.74 o                         
  -7   2   3         24.23         49.79        12.10 o                         
  -6   2   3          5.13         -1.01        10.11 o                         
  -5   2   3       3619.17       3803.56        47.91 o                         
  -4   2   3       2156.59       2256.26        30.30 o                         
  -3   2   3       2629.14       2608.63        38.54 o                         
  -2   2   3       2535.80       2491.52        36.33 o                         
  -1   2   3       4248.71       4123.97        53.62 o                         
   0   2   3        192.01        169.53        13.50 o                         
   1   2   3       1206.97       1035.65        30.29 o                         
   2   2   3       2615.10       2724.01        41.64 o                         
   3   2   3       3621.93       3364.35        47.34 o                         
   4   2   3       1987.89       2041.70        38.78 o                         
   5   2   3         14.79          9.10        13.77 o                         
   6   2   3        212.94        215.08        19.08 o                         
   7   2   3         33.74         18.99        19.09 o                         
   8   2   3        262.91        266.43        27.83 o                         
   9   2   3         17.70         11.71        24.99 o                         
  10   2   3        475.18        609.04        47.58 o                         
  11   2   3        127.49         92.13        32.00 o                         
  12   2   3        157.53        108.02        37.53 o                         
  13   2   3         51.86         24.77        37.91 o                         
  14   2   3          2.92         -4.30        46.21 o                         
  15   2   3        175.44        149.01       114.14 o                         
 -15   3   3          6.72        -61.29        61.29 o                         
 -14   3   3         64.87        128.01        67.55 o                         
 -13   3   3          1.52         22.91        54.88 o                         
 -12   3   3         40.48         45.66        38.86 o                         
 -11   3   3          0.82        -16.65        28.24 o                         
 -10   3   3        107.07         75.52        25.84 o                         
  -9   3   3        293.57        277.31        23.94 o                         
  -8   3   3        658.89        736.51        27.64 o                         
  -7   3   3        558.79        624.65        20.53 o                         
  -6   3   3          0.41         -9.73         9.73 o                         
  -5   3   3        103.87        161.82        11.15 o                         
  -4   3   3        213.14        165.83        14.08 o                         
  -3   3   3         65.40         77.58        13.49 o                         
  -2   3   3       2272.01       2263.88        37.31 o                         
  -1   3   3         78.75         91.56        14.47 o                         
   0   3   3          1.84        -10.29        10.29 o                         
   1   3   3        130.65        164.28        14.33 o                         
   2   3   3        115.94        173.48        15.06 o                         
   3   3   3        291.04        297.84        16.39 o                         
   4   3   3         97.47         64.68        13.68 o                         
   5   3   3        427.67        394.29        19.78 o                         
   6   3   3        765.88        781.92        31.74 o                         
   7   3   3        822.73        871.16        33.28 o                         
   8   3   3        192.31        230.31        26.92 o                         
   9   3   3        224.48        316.76        31.43 o                         
  10   3   3        827.72        843.97        44.00 o                         
  11   3   3         32.37         63.06        33.85 o                         
  12   3   3        104.66         10.73        34.08 o                         
  13   3   3         13.69         53.89        40.14 o                         
  14   3   3         78.44         39.02        49.63 o                         
 -15   4   3          0.04        -99.61        99.61 o                         
 -14   4   3         27.73        -16.49        64.11 o                         
 -13   4   3        133.68         50.53        53.85 o                         
 -12   4   3          5.41        -33.95        33.95 o                         
 -11   4   3        389.13        455.04        39.10 o                         
 -10   4   3        263.69        208.86        30.66 o                         
  -9   4   3        103.82        101.99        21.06 o                         
  -8   4   3       2106.49       2070.51        46.26 o                         
  -7   4   3          0.24        -13.81        13.81 o                         
  -6   4   3        895.39        881.55        23.62 o                         
  -5   4   3        131.71        142.24        10.84 o                         
  -4   4   3       2182.23       2180.71        37.91 o                         
  -3   4   3       1571.98       1344.23        34.85 o                         
  -2   4   3         67.51         61.28        13.80 o                         
  -1   4   3        855.09        893.87        23.01 o                         
   0   4   3         98.23        122.20        14.99 o                         
   1   4   3        925.21        991.22        33.84 o                         
   2   4   3        618.07        532.67        22.69 o                         
   3   4   3          9.62         -4.58        13.10 o                         
   4   4   3       1314.13       1275.25        33.13 o                         
   5   4   3        113.03        109.15        16.66 o                         
   6   4   3        786.51        765.11        32.16 o                         
   7   4   3          3.53          5.73        18.97 o                         
   8   4   3       2007.76       2038.86        59.06 o                         
   9   4   3        481.96        495.79        35.44 o                         
  10   4   3          9.35         -9.13        29.29 o                         
  11   4   3        792.41        755.96        47.39 o                         
  12   4   3         79.08        113.88        38.76 o                         
  13   4   3         10.11        -22.50        38.74 o                         
  14   4   3          8.44        -36.46        46.33 o                         
 -15   5   3         13.32        -74.77        74.77 o                         
 -14   5   3         29.51         23.35        62.09 o                         
 -13   5   3          0.13         19.74        48.35 o                         
 -12   5   3         70.22         62.78        37.30 o                         
 -11   5   3        166.69        141.56        33.50 o                         
 -10   5   3          1.96         17.01        23.97 o                         
  -9   5   3        227.13        223.56        24.15 o                         
  -8   5   3        134.28         82.48        19.44 o                         
  -7   5   3        165.87        224.21        19.29 o                         
  -6   5   3        865.28        795.57        22.45 o                         
  -5   5   3       2668.58       2692.51        45.25 o                         
  -4   5   3        605.03        546.13        20.98 o                         
  -3   5   3       3623.82       3541.80        51.11 o                         
  -2   5   3       1036.06        916.12        25.75 o                         
  -1   5   3         46.34         74.22        11.63 o                         
   0   5   3       1413.60       1449.92        38.18 o                         
   1   5   3         21.24         18.14        12.86 o                         
   2   5   3       6513.60       6166.83        86.15 o                         
   3   5   3        542.95        627.02        23.41 o                         
   4   5   3         18.75          9.93        14.79 o                         
   5   5   3        226.98        164.14        18.11 o                         
   6   5   3          1.79         10.66        20.01 o                         
   7   5   3         10.26        -19.18        19.18 o                         
   8   5   3          2.03         26.38        21.61 o                         
   9   5   3         20.37         29.07        25.59 o                         
  10   5   3       1691.45       1772.74        62.46 o                         
  11   5   3        342.62        418.28        42.47 o                         
  12   5   3        394.18        498.56        47.65 o                         
  13   5   3         43.89         34.52        41.00 o                         
  14   5   3        208.79        151.06        51.26 o                         
 -15   6   3          1.25         -7.39        79.23 o                         
 -14   6   3          5.71        -56.41        56.41 o                         
 -13   6   3        153.29        109.62        45.04 o                         
 -12   6   3         76.50         92.66        39.51 o                         
 -11   6   3        361.23        319.41        51.92 o                         
 -10   6   3         49.46         28.51        38.17 o                         
  -9   6   3        768.84        784.31        35.48 o                         
  -8   6   3        164.65        154.33        20.70 o                         
  -7   6   3         76.50         62.40        15.79 o                         
  -6   6   3       1154.43       1159.87        27.77 o                         
  -5   6   3        298.34        294.47        18.38 o                         
  -4   6   3       2232.96       2121.62        41.91 o                         
  -3   6   3         92.22        120.34        14.45 o                         
  -2   6   3       3841.51       4074.16        51.05 o                         
  -1   6   3       6002.21       5982.25        74.58 o                         
   0   6   3          0.08          2.83        12.22 o                         
   1   6   3       1722.46       1719.22        36.89 o                         
   2   6   3         32.63         14.47        14.46 o                         
   3   6   3        296.79        246.00        18.03 o                         
   4   6   3       5610.06       5311.89        84.89 o                         
   5   6   3         50.26         33.41        17.17 o                         
   6   6   3       1203.39       1206.26        45.85 o                         
   7   6   3        197.02        155.92        26.96 o                         
   8   6   3       1898.40       1977.72        89.28 o                         
   9   6   3        261.75        203.57        36.81 o                         
  10   6   3       1544.43       1617.15        77.82 o                         
  11   6   3       1087.32        952.48        54.92 o                         
  12   6   3         82.62         81.14        36.02 o                         
  13   6   3         39.58          3.50        39.03 o                         
  14   6   3          5.32        -49.88        49.88 o                         
 -15   7   3          7.46        -49.71        81.46 o                         
 -14   7   3         41.47         66.09        74.80 o                         
 -13   7   3         17.39        -38.88        41.23 o                         
 -12   7   3        272.51        169.45        51.42 o                         
 -11   7   3          4.77         -1.90        33.35 o                         
 -10   7   3        891.01       1006.86        59.77 o                         
  -9   7   3        327.89        331.98        27.17 o                         
  -8   7   3        546.29        551.37        28.09 o                         
  -7   7   3        790.79        961.55        33.43 o                         
  -6   7   3         16.48         -6.36        11.89 o                         
  -5   7   3       1444.23       1526.40        38.86 o                         
  -4   7   3          0.45          1.03        12.80 o                         
  -3   7   3       2416.30       2589.72        41.55 o                         
  -2   7   3       7841.33       7622.33        85.71 o                         
  -1   7   3        443.89        484.34        18.40 o                         
   0   7   3       3223.87       3187.13        52.54 o                         
   1   7   3        130.69        162.89        17.07 o                         
   2   7   3       5569.80       5381.58        74.12 o                         
   3   7   3        579.80        537.11        23.89 o                         
   4   7   3       1031.32        946.96        29.93 o                         
   5   7   3       8476.19       8569.13       112.82 o                         
   6   7   3         37.58         45.83        19.94 o                         
   7   7   3       3066.27       3137.42        79.86 o                         
   8   7   3          0.20         39.89        24.32 o                         
   9   7   3       3305.15       3264.34        89.33 o                         
  10   7   3        172.91        180.75        36.75 o                         
  11   7   3        152.61         86.02        37.05 o                         
  12   7   3        126.81        123.05        51.80 o                         
  13   7   3          4.65        -14.39        39.13 o                         
  14   7   3        121.05        167.63        54.38 o                         
 -15   8   3          4.68        -65.99        65.99 o                         
 -14   8   3         84.03         73.29        53.27 o                         
 -13   8   3         43.60          2.00        44.91 o                         
 -12   8   3         35.86         -8.51        37.97 o                         
 -11   8   3         68.44         18.91        33.20 o                         
 -10   8   3        280.26        271.27        29.53 o                         
  -9   8   3        275.99        343.68        27.00 o                         
  -8   8   3        202.53        255.32        23.07 o                         
  -7   8   3        200.48        124.14        22.71 o                         
  -6   8   3        242.10        288.66        25.53 o                         
  -5   8   3       1149.37       1156.92        36.92 o                         
  -4   8   3        305.16        249.59        17.56 o                         
  -3   8   3       6507.93       6388.49        79.60 o                         
  -2   8   3       3895.64       3857.54        50.38 o                         
  -1   8   3      12193.15      11877.44       131.54 o                         
   0   8   3        311.89        359.80        18.17 o                         
   1   8   3        638.09        613.46        23.75 o                         
   2   8   3        805.32        866.53        30.40 o                         
   3   8   3       6578.38       6759.51        91.68 o                         
   4   8   3       6829.81       6760.17        92.63 o                         
   5   8   3        719.98        866.95        31.31 o                         
   6   8   3       1190.57       1199.18        45.44 o                         
   7   8   3         49.63         98.97        30.38 o                         
   8   8   3        509.64        463.85        34.07 o                         
   9   8   3         11.47        -11.13        35.07 o                         
  10   8   3        191.30        195.18        39.64 o                         
  11   8   3        774.02        842.82        55.59 o                         
  12   8   3        545.09        434.65        49.73 o                         
  13   8   3         88.16        119.39        46.66 o                         
  14   8   3         29.68         21.08        54.11 o                         
 -15   9   3         18.01         21.40        66.88 o                         
 -14   9   3         52.90         34.15        49.59 o                         
 -13   9   3          0.03        -39.44        39.44 o                         
 -12   9   3         20.04          3.98        38.51 o                         
 -11   9   3         75.73         31.56        30.84 o                         
 -10   9   3        368.48        363.44        31.36 o                         
  -9   9   3         38.29         31.79        20.03 o                         
  -8   9   3       1486.06       1470.21        48.03 o                         
  -7   9   3       2353.30       2458.61        58.72 o                         
  -6   9   3         24.98         33.58        22.06 o                         
  -5   9   3        191.38        190.30        18.80 o                         
  -4   9   3       2545.12       2571.31        47.49 o                         
  -3   9   3        815.42        909.13        23.61 o                         
  -2   9   3       6148.59       6209.48        73.07 o                         
  -1   9   3        470.32        505.65        19.85 o                         
   0   9   3       4766.43       4791.81        62.99 o                         
   1   9   3        797.89        976.50        28.22 o                         
   2   9   3      12208.20      12264.86       149.08 o                         
   3   9   3        609.79        603.12        24.24 o                         
   4   9   3       2605.69       2660.47        60.34 o                         
   5   9   3      10227.35      10584.46       142.85 o                         
   6   9   3        505.45        569.17        33.43 o                         
   7   9   3       4363.87       4480.47        90.58 o                         
   8   9   3         21.43        -19.18        26.68 o                         
   9   9   3       3245.30       3313.92        86.60 o                         
  10   9   3        930.08        756.61        52.74 o                         
  11   9   3         59.03         82.55        38.34 o                         
  12   9   3         15.38        -14.21        39.07 o                         
  13   9   3          0.01         -3.18        46.48 o                         
  14   9   3        158.84        226.77        70.91 o                         
 -15  10   3         13.12         39.29        76.14 o                         
 -14  10   3         29.45         58.04        48.11 o                         
 -13  10   3         26.91         49.87        44.22 o                         
 -12  10   3         65.45        173.45        45.77 o                         
 -11  10   3         60.65         32.53        35.58 o                         
 -10  10   3         28.27          1.46        25.31 o                         
  -9  10   3        286.34        319.69        27.27 o                         
  -8  10   3       1048.27       1115.56        40.60 o                         
  -7  10   3        162.87        234.55        24.83 o                         
  -6  10   3       1403.54       1586.47        52.52 o                         
  -5  10   3        318.90        382.69        19.41 o                         
  -4  10   3       2527.60       2552.32        42.20 o                         
  -3  10   3       3938.97       3730.34        49.04 o                         
  -2  10   3        499.14        577.10        21.88 o                         
  -1  10   3       7046.76       6886.45        84.76 o                         
   0  10   3        823.40        928.59        26.51 o                         
   1  10   3       6697.58       6994.56        89.15 o                         
   2  10   3         42.36         26.69        16.81 o                         
   3  10   3       3098.02       3299.99        55.94 o                         
   4  10   3       6483.92       6199.60        88.04 o                         
   5  10   3         44.83         37.01        21.35 o                         
   6  10   3       3185.32       3054.03        76.11 o                         
   7  10   3         10.84         66.20        27.10 o                         
   8  10   3       1699.38       1937.96        61.31 o                         
   9  10   3        478.31        444.16        41.80 o                         
  10  10   3        789.93        771.88        53.09 o                         
  11  10   3        295.13        333.36        48.43 o                         
  12  10   3         23.02        -15.63        42.07 o                         
  13  10   3         73.71         82.80        51.47 o                         
  14  10   3         22.38        -22.11        59.19 o                         
 -14  11   3         38.10        -26.88        49.61 o                         
 -13  11   3         15.94        -41.24        43.85 o                         
 -12  11   3          5.17        -39.18        39.18 o                         
 -11  11   3         72.97         40.36        63.69 o                         
 -10  11   3        316.07        319.36        39.50 o                         
  -9  11   3        332.96        350.03        31.18 o                         
  -8  11   3         37.48         54.55        21.60 o                         
  -7  11   3        989.81        969.20        39.44 o                         
  -6  11   3        760.20        775.33        33.88 o                         
  -5  11   3        202.85        197.44        17.66 o                         
  -4  11   3       2274.20       2235.36        46.88 o                         
  -3  11   3       7437.05       7507.84        91.62 o                         
  -2  11   3       6193.96       6064.51        73.82 o                         
  -1  11   3          6.97        -12.48        12.48 o                         
   0  11   3       1498.98       1495.91        40.91 o                         
   1  11   3       1210.57       1219.94        33.40 o                         
   2  11   3       2748.23       2813.98        47.99 o                         
   3  11   3       1939.99       1902.46        43.64 o                         
   4  11   3       1546.88       1570.49        58.14 o                         
   5  11   3       4164.45       4160.37        83.92 o                         
   6  11   3        142.65        117.77        25.67 o                         
   7  11   3         53.80         69.95        25.08 o                         
   8  11   3        104.91         99.40        29.27 o                         
   9  11   3        292.83        308.49        37.12 o                         
  10  11   3       1565.31       1429.52       101.27 o                         
  11  11   3         56.22         86.24        42.14 o                         
  12  11   3        269.14        288.41        53.08 o                         
  13  11   3         48.39         20.87        54.26 o                         
 -14  12   3          0.71        -74.39        74.39 o                         
 -13  12   3         45.65         42.74        47.75 o                         
 -12  12   3          2.98         11.84        39.04 o                         
 -11  12   3        329.71        335.15        44.31 o                         
 -10  12   3        376.45        352.26        38.88 o                         
  -9  12   3        926.65        951.58        41.58 o                         
  -8  12   3       1527.05       1517.91        69.99 o                         
  -7  12   3        336.29        334.33        27.29 o                         
  -6  12   3       1577.85       1734.21        50.40 o                         
  -5  12   3        822.52        812.55        36.43 o                         
  -4  12   3       3259.72       3529.25        59.89 o                         
  -3  12   3       1672.40       1646.99        35.57 o                         
  -2  12   3       2054.45       2150.49        39.06 o                         
  -1  12   3       3410.10       3225.54        52.91 o                         
   0  12   3        147.91        137.73        22.73 o                         
   1  12   3       4307.12       4146.98        63.51 o                         
   2  12   3       1080.08       1232.67        33.61 o                         
   3  12   3       2435.85       2298.31        64.40 o                         
   4  12   3       3788.01       3869.85        73.17 o                         
   5  12   3         60.99         27.41        22.30 o                         
   6  12   3       2563.47       2829.77        68.44 o                         
   7  12   3        146.97        193.84        30.01 o                         
   8  12   3       3604.27       3934.43       100.76 o                         
   9  12   3       1756.81       1694.50        71.55 o                         
  10  12   3       1047.57       1099.68        61.68 o                         
  11  12   3        549.53        540.42        57.50 o                         
  12  12   3         21.46         -5.33        44.00 o                         
  13  12   3        305.50        252.49        65.46 o                         
 -14  13   3         17.12        -59.91        59.91 o                         
 -13  13   3         30.32         -6.10        47.90 o                         
 -12  13   3        193.00        115.58        50.28 o                         
 -11  13   3         17.40          7.14        36.68 o                         
 -10  13   3        560.62        533.03        44.58 o                         
  -9  13   3        711.94        777.33        45.12 o                         
  -8  13   3        132.96        181.17        27.87 o                         
  -7  13   3       1055.73       1210.06        47.31 o                         
  -6  13   3          2.29          2.55        21.31 o                         
  -5  13   3       1790.57       1898.98        54.34 o                         
  -4  13   3        405.22        458.56        24.63 o                         
  -3  13   3       3185.68       3193.07        52.64 o                         
  -2  13   3       2210.33       2323.87        42.03 o                         
  -1  13   3        735.67        842.64        27.45 o                         
   0  13   3       2960.28       3165.18        56.11 o                         
   1  13   3        763.59        695.67        27.40 o                         
   2  13   3       3404.10       3724.91        66.90 o                         
   3  13   3       2249.81       2129.48        63.00 o                         
   4  13   3       1462.05       1423.93        45.34 o                         
   5  13   3        745.92        743.84        37.92 o                         
   6  13   3         96.26         35.70        24.27 o                         
   7  13   3       1026.91        915.92        45.85 o                         
   8  13   3        211.61        161.07        38.94 o                         
   9  13   3       1284.35       1285.51        65.54 o                         
  10  13   3        740.29        766.09        59.06 o                         
  11  13   3          1.76         24.19        40.99 o                         
  12  13   3        508.57        604.36        62.10 o                         
  13  13   3         15.63         31.44        59.24 o                         
 -14  14   3         69.52         22.13        53.30 o                         
 -13  14   3        104.61        106.64        55.13 o                         
 -12  14   3         51.84         39.91        42.61 o                         
 -11  14   3        359.90        292.15        45.77 o                         
 -10  14   3        144.27         65.89        34.17 o                         
  -9  14   3        668.87        707.68        45.07 o                         
  -8  14   3        360.52        362.28        48.45 o                         
  -7  14   3        157.28        170.81        27.13 o                         
  -6  14   3        816.01        822.51        39.87 o                         
  -5  14   3        156.67        181.79        25.73 o                         
  -4  14   3       2520.08       2579.27        63.94 o                         
  -3  14   3       1994.75       2047.12        45.47 o                         
  -2  14   3        876.29        834.16        28.85 o                         
  -1  14   3       3125.10       3217.82        50.56 o                         
   0  14   3         49.99         36.33        15.75 o                         
   1  14   3       1855.93       1867.50        44.32 o                         
   2  14   3       1594.59       1678.89        58.27 o                         
   3  14   3       3557.07       3614.02        69.26 o                         
   4  14   3       1811.15       1753.28        53.09 o                         
   5  14   3        425.91        447.36        33.49 o                         
   6  14   3        130.92        135.61        30.81 o                         
   7  14   3          0.30          0.10        30.05 o                         
   8  14   3        618.76        501.79        50.33 o                         
   9  14   3       1482.08       1484.76        70.98 o                         
  10  14   3         27.03         20.42        37.35 o                         
  11  14   3        666.85        672.27        68.91 o                         
  12  14   3         73.80        132.82        51.35 o                         
  13  14   3        199.23        277.82        69.68 o                         
 -13  15   3          0.38        -33.81        47.98 o                         
 -12  15   3        164.02        249.03        48.18 o                         
 -11  15   3          4.87         26.38        39.50 o                         
 -10  15   3        456.84        415.08        54.30 o                         
  -9  15   3        319.91        294.67        40.38 o                         
  -8  15   3        824.05        866.62        46.65 o                         
  -7  15   3        167.40        150.17        30.31 o                         
  -6  15   3        422.78        421.24        33.23 o                         
  -5  15   3       1312.69       1431.59        56.37 o                         
  -4  15   3          0.79          3.74        20.64 o                         
  -3  15   3       1447.52       1434.93        62.16 o                         
  -2  15   3       1034.97       1114.38        31.80 o                         
  -1  15   3         22.78         10.90        14.67 o                         
   0  15   3       3658.33       3445.15        62.56 o                         
   1  15   3         13.06         -8.19        19.21 o                         
   2  15   3       2318.36       2260.89        62.00 o                         
   3  15   3       3890.29       4109.26        75.44 o                         
   4  15   3          0.66         -5.39        23.12 o                         
   5  15   3       1956.69       1877.61        62.93 o                         
   6  15   3         99.66         45.66        30.09 o                         
   7  15   3       3351.86       3385.37       102.03 o                         
   8  15   3        523.81        488.65        47.49 o                         
   9  15   3       1369.81       1482.47        88.42 o                         
  10  15   3        640.49        711.70        57.34 o                         
  11  15   3         57.26         91.25        45.63 o                         
  12  15   3        276.86        316.53        61.78 o                         
 -13  16   3         66.61         35.83        50.32 o                         
 -12  16   3          0.08        -46.58        46.58 o                         
 -11  16   3         93.00         66.80        42.65 o                         
 -10  16   3         37.70         72.32        36.85 o                         
  -9  16   3        663.25        595.68        74.83 o                         
  -8  16   3        166.61        227.40        33.23 o                         
  -7  16   3        509.79        451.12        37.81 o                         
  -6  16   3        357.81        367.75        34.89 o                         
  -5  16   3        208.85        181.98        28.47 o                         
  -4  16   3        494.72        546.71        35.07 o                         
  -3  16   3       1007.15       1117.00        47.20 o                         
  -2  16   3        303.49        335.03        22.73 o                         
  -1  16   3       2800.41       3068.26        52.26 o                         
   0  16   3        187.34        186.25        21.35 o                         
   1  16   3       1360.33       1450.91        53.07 o                         
   2  16   3        287.83        290.67        26.32 o                         
   3  16   3        929.62        970.87        43.83 o                         
   4  16   3       2431.43       2178.50        87.74 o                         
   5  16   3         11.97         16.59        27.00 o                         
   6  16   3       3165.59       3078.77        84.22 o                         
   7  16   3        285.17        284.26        40.14 o                         
   8  16   3        803.05        806.81        71.39 o                         
   9  16   3        232.91        281.02        44.25 o                         
  10  16   3         73.65         96.69        41.11 o                         
  11  16   3        329.62        305.67        54.85 o                         
  12  16   3         28.99         57.95        57.73 o                         
 -13  17   3          0.07        -57.97        62.03 o                         
 -12  17   3         49.12          2.79        49.49 o                         
 -11  17   3          4.58        -13.19        41.05 o                         
 -10  17   3        212.30        267.30        45.51 o                         
  -9  17   3         84.07         75.08        34.72 o                         
  -8  17   3        485.93        478.93        41.52 o                         
  -7  17   3        252.42        302.02        36.28 o                         
  -6  17   3        118.56        149.19        31.63 o                         
  -5  17   3        429.63        525.33        37.18 o                         
  -4  17   3        704.14        702.93        44.06 o                         
  -3  17   3       1358.23       1306.28        48.31 o                         
  -2  17   3       2644.44       2737.68        80.63 o                         
  -1  17   3         77.84        103.92        18.72 o                         
   0  17   3       1684.22       1832.38        45.32 o                         
   1  17   3        155.75        129.27        22.15 o                         
   2  17   3        860.88        903.83        40.49 o                         
   3  17   3        657.22        691.79        40.13 o                         
   4  17   3        178.84        117.19        29.71 o                         
   5  17   3       1389.44       1269.74        54.31 o                         
   6  17   3        647.44        565.29        42.36 o                         
   7  17   3       1938.04       1879.95        71.73 o                         
   8  17   3        303.22        232.51        41.60 o                         
   9  17   3        118.56        165.05        41.96 o                         
  10  17   3        418.44        400.94        52.81 o                         
  11  17   3          0.13          1.27        43.46 o                         
  12  17   3        349.49        400.90        77.06 o                         
 -12  18   3         17.64         -6.60        52.78 o                         
 -11  18   3        146.70        105.52        48.32 o                         
 -10  18   3          4.20        -22.78        34.48 o                         
  -9  18   3        263.97        202.21        48.20 o                         
  -8  18   3        172.59        162.77        35.74 o                         
  -7  18   3        305.80        235.51        46.15 o                         
  -6  18   3        972.18        931.92        55.54 o                         
  -5  18   3         47.76         28.12        29.24 o                         
  -4  18   3        614.73        636.26        39.16 o                         
  -3  18   3        295.00        350.07        32.03 o                         
  -2  18   3        275.54        235.81        25.97 o                         
  -1  18   3       1024.28       1046.85        35.74 o                         
   0  18   3        452.66        411.43        25.34 o                         
   1  18   3        833.91        693.98        34.29 o                         
   2  18   3         45.91         48.78        23.18 o                         
   3  18   3        495.26        479.29        36.49 o                         
   4  18   3       1133.40       1173.17        53.32 o                         
   5  18   3          2.88         -1.79        29.82 o                         
   6  18   3       3538.38       3606.98       104.41 o                         
   7  18   3        792.77        818.69        55.87 o                         
   8  18   3        872.01        778.07        56.85 o                         
   9  18   3        353.60        363.90        49.26 o                         
  10  18   3        116.78        126.75        45.36 o                         
  11  18   3        179.62        151.46        53.86 o                         
 -12  19   3         60.88        102.89        59.13 o                         
 -11  19   3         14.72         -8.71        43.78 o                         
 -10  19   3         67.14         86.18        39.45 o                         
  -9  19   3          0.12        -34.38        34.38 o                         
  -8  19   3        127.20         59.18        47.44 o                         
  -7  19   3        344.31        374.05        41.92 o                         
  -6  19   3          0.50         -0.47        28.92 o                         
  -5  19   3       1128.13       1155.62        59.25 o                         
  -4  19   3        952.52        760.23        45.25 o                         
  -3  19   3        167.08        151.44        29.46 o                         
  -2  19   3        795.72        849.37        47.32 o                         
  -1  19   3        704.10        763.09        35.40 o                         
   0  19   3       2756.42       2952.19        63.99 o                         
   1  19   3         31.07         21.41        21.06 o                         
   2  19   3        915.47        931.71        43.90 o                         
   3  19   3        208.45        187.04        28.83 o                         
   4  19   3        350.74        348.98        37.01 o                         
   5  19   3        710.11        660.67        44.95 o                         
   6  19   3          8.49         26.02        32.58 o                         
   7  19   3        821.49        723.35        55.01 o                         
   8  19   3        220.96        208.93        44.19 o                         
   9  19   3         41.17         55.80        41.57 o                         
  10  19   3        106.94         71.31        44.94 o                         
  11  19   3          0.44         10.88        53.09 o                         
 -11  20   3        172.57        105.79        60.57 o                         
 -10  20   3         30.39          9.44        39.65 o                         
  -9  20   3         39.86          5.69        37.57 o                         
  -8  20   3          0.86        -20.21        35.27 o                         
  -7  20   3         20.95         26.45        33.90 o                         
  -6  20   3        361.86        367.05        40.53 o                         
  -5  20   3         36.59          7.13        28.54 o                         
  -4  20   3        347.14        329.80        46.39 o                         
  -3  20   3        574.93        623.99        45.06 o                         
  -2  20   3        145.92        108.03        27.20 o                         
  -1  20   3       1444.54       1361.50        53.68 o                         
   0  20   3        146.41        153.56        23.86 o                         
   1  20   3       2157.40       2054.62        54.96 o                         
   2  20   3        501.98        476.31        36.09 o                         
   3  20   3          0.46         29.68        25.81 o                         
   4  20   3        287.29        245.01        35.31 o                         
   5  20   3         15.04         16.58        31.73 o                         
   6  20   3        617.64        659.68        49.74 o                         
   7  20   3         33.68         16.33        41.30 o                         
   8  20   3        220.93        161.97        54.64 o                         
   9  20   3        261.09        147.09        43.73 o                         
  10  20   3          2.31        -31.87        46.38 o                         
 -11  21   3         19.69        -12.02        47.28 o                         
 -10  21   3         97.60         53.03        43.53 o                         
  -9  21   3         51.70         29.07        37.91 o                         
  -8  21   3         38.24         36.50        37.04 o                         
  -7  21   3         50.17         48.70        32.31 o                         
  -6  21   3         20.68         45.33        33.19 o                         
  -5  21   3        163.36         74.26        34.02 o                         
  -4  21   3        171.98        101.67        34.47 o                         
  -3  21   3         24.77         25.37        32.55 o                         
  -2  21   3        236.76        271.88        34.10 o                         
  -1  21   3        102.06        116.76        31.36 o                         
   0  21   3       1300.66       1260.60        49.96 o                         
   1  21   3       1030.06       1034.81        53.49 o                         
   2  21   3         78.63         79.09        25.93 o                         
   3  21   3        526.12        550.41        40.38 o                         
   4  21   3        106.54         46.53        31.58 o                         
   5  21   3        993.93        907.96        65.90 o                         
   6  21   3          3.65         -2.86        35.63 o                         
   7  21   3        791.32        780.09        58.61 o                         
   8  21   3        231.34        289.48        48.14 o                         
   9  21   3         37.83         83.18        48.96 o                         
  10  21   3         17.19         57.46        51.67 o                         
 -10  22   3          8.22        -30.35        49.62 o                         
  -9  22   3          0.40        -11.20        39.74 o                         
  -8  22   3         32.12         51.65        37.06 o                         
  -7  22   3          6.40        -20.61        36.11 o                         
  -6  22   3         95.90         70.44        35.28 o                         
  -5  22   3          7.18         47.79        32.40 o                         
  -4  22   3         20.95         26.70        34.20 o                         
  -3  22   3        392.74        387.99        48.26 o                         
  -2  22   3         53.46         -1.81        38.78 o                         
  -1  22   3        680.66        679.83        45.38 o                         
   0  22   3         68.42         38.40        28.57 o                         
   1  22   3       1399.13       1558.51        52.21 o                         
   2  22   3        607.67        569.54        37.93 o                         
   3  22   3          0.22        -26.64        26.64 o                         
   4  22   3        107.16        150.49        35.29 o                         
   5  22   3         17.47         35.28        33.32 o                         
   6  22   3        373.34        391.31        52.67 o                         
   7  22   3         15.45         72.68        40.82 o                         
   8  22   3         78.60        155.12        50.49 o                         
   9  22   3         78.81         67.66        54.46 o                         
 -10  23   3         46.90         67.60        53.75 o                         
  -9  23   3         22.59         21.02        48.08 o                         
  -8  23   3          2.96        -41.78        41.78 o                         
  -7  23   3         75.25         62.87        46.46 o                         
  -6  23   3          1.03        -28.94        34.46 o                         
  -5  23   3         61.62         10.67        34.68 o                         
  -4  23   3         81.51         83.72        40.20 o                         
  -3  23   3          3.68         -3.22        37.24 o                         
  -2  23   3        171.59        124.38        35.06 o                         
  -1  23   3         15.47         64.04        34.13 o                         
   0  23   3        432.05        522.75        48.90 o                         
   1  23   3         80.00         68.83        28.23 o                         
   2  23   3        189.70        178.73        29.22 o                         
   3  23   3         31.19         -1.74        28.08 o                         
   4  23   3         10.58        -31.23        31.23 o                         
   5  23   3        208.89        201.50        39.48 o                         
   6  23   3          0.99         11.93        39.19 o                         
   7  23   3        247.31        318.64        70.54 o                         
   8  23   3        188.57        284.71        50.89 o                         
   9  23   3          1.05         21.80        50.90 o                         
  -9  24   3         28.07         31.39        54.66 o                         
  -8  24   3          9.99        -41.68        43.03 o                         
  -7  24   3         72.94         93.06        43.95 o                         
  -6  24   3        111.66         84.70        43.68 o                         
  -5  24   3          1.09         -4.74        37.05 o                         
  -4  24   3         51.50         50.29        44.70 o                         
  -3  24   3         82.52        101.92        43.25 o                         
  -2  24   3         57.17         92.52        37.48 o                         
  -1  24   3        141.75        134.92        37.56 o                         
   0  24   3         57.21         24.48        34.55 o                         
   1  24   3        237.70        220.10        36.69 o                         
   2  24   3         36.08         69.33        29.50 o                         
   3  24   3         26.77          1.71        31.62 o                         
   4  24   3        106.26         97.09        37.51 o                         
   5  24   3         10.54         70.46        41.05 o                         
   6  24   3        277.50        237.60        47.54 o                         
   7  24   3         84.90        104.41        48.17 o                         
   8  24   3         51.71         18.83        52.12 o                         
  -8  25   3         43.96          8.08        58.81 o                         
  -7  25   3          3.07        -28.36        49.81 o                         
  -6  25   3         72.27         69.65        44.23 o                         
  -5  25   3        135.25         99.73        46.83 o                         
  -4  25   3         70.68         16.89        42.86 o                         
  -3  25   3          2.08          3.36        43.72 o                         
  -2  25   3         68.94          8.75        41.99 o                         
  -1  25   3        219.85        134.84        40.56 o                         
   0  25   3        238.49        223.06        44.89 o                         
   1  25   3        117.23         75.45        42.39 o                         
   2  25   3        125.84        100.86        35.08 o                         
   3  25   3         36.58         54.92        32.22 o                         
   4  25   3         10.26         22.34        36.14 o                         
   5  25   3         25.65         22.53        40.22 o                         
   6  25   3          3.60        -40.15        40.15 o                         
   7  25   3        126.43        127.76        52.87 o                         
  -7  26   3        159.38        166.19        61.91 o                         
  -6  26   3         24.20         59.21        51.80 o                         
  -5  26   3          0.25         -1.32        46.07 o                         
  -4  26   3         19.91        -24.67        46.48 o                         
  -3  26   3         16.63         68.35        46.60 o                         
  -2  26   3         10.07        -19.17        40.41 o                         
  -1  26   3          0.69        -27.42        36.17 o                         
   0  26   3        105.03         88.16        39.12 o                         
   1  26   3         35.35         61.97        38.45 o                         
   2  26   3         30.06         80.17        37.97 o                         
   3  26   3         27.69         26.39        33.77 o                         
   4  26   3         18.96          2.96        36.74 o                         
   5  26   3         16.90         -4.87        42.49 o                         
   6  26   3         96.31         48.69        46.52 o                         
  -6  27   3         40.47        -44.44        47.89 o                         
  -5  27   3         17.32        -44.32        52.56 o                         
  -4  27   3         19.87        -15.08        51.72 o                         
  -3  27   3          1.93         -7.97        41.02 o                         
  -2  27   3          1.29         45.22        45.09 o                         
  -1  27   3         27.99         18.81        43.22 o                         
   0  27   3          0.85         50.83        40.03 o                         
   1  27   3         22.20        -32.17        38.48 o                         
   2  27   3          7.60        -40.52        40.52 o                         
   3  27   3         46.93         22.60        52.22 o                         
   4  27   3         27.95        -31.76        41.91 o                         
   5  27   3         24.50         82.31        49.40 o                         
  -5  28   3         30.66         18.02        57.43 o                         
  -4  28   3          4.20         17.37        57.47 o                         
  -3  28   3         18.86         82.48        52.64 o                         
  -2  28   3          0.49         44.82        47.56 o                         
  -1  28   3          2.01        -13.65        49.28 o                         
   0  28   3          5.18         55.12        44.95 o                         
   1  28   3          0.09        -24.57        44.13 o                         
   2  28   3         11.87          5.16        48.99 o                         
   3  28   3         26.86         29.08        55.78 o                         
   4  28   3          0.03         34.59        51.08 o                         
  -3  29   3          5.67          8.23        81.20 o                         
  -2  29   3          7.32         70.25        54.51 o                         
  -1  29   3         18.07         15.53        50.59 o                         
   0  29   3          6.76          8.93        47.20 o                         
   1  29   3         12.77         -4.12        45.72 o                         
   2  29   3         76.35         56.42        70.50 o                         
 -15   0   4        126.85        -18.06       166.04 o                         
 -14   0   4         38.97         32.17        85.55 o                         
 -13   0   4         29.23       -125.89       133.31 o                         
 -12   0   4         17.26        -25.68        58.32 o                         
 -11   0   4          9.08        -12.12        52.11 o                         
 -10   0   4         90.89         62.46        49.27 o                         
  -9   0   4         19.40        -11.41        35.05 o                         
  -8   0   4        972.91       1146.42        50.33 o                         
  -7   0   4        531.16        588.81        32.23 o                         
  -6   0   4       1614.94       1629.48        38.93 o                         
  -5   0   4        478.82        542.39        28.96 o                         
  -4   0   4        341.46        386.88        28.13 o                         
  -3   0   4        160.99        182.37        18.85 o                         
  -2   0   4        360.82        410.70        24.50 o                         
  -1   0   4       4161.54       3934.57        75.66 o                         
   0   0   4       4116.53       3826.24        80.19 o                         
   1   0   4      17579.53      17152.56       281.85 o                         
   2   0   4       1944.79       2023.59        60.40 o                         
   3   0   4       6806.58       6317.24       122.95 o                         
   4   0   4       1438.29       1428.24        62.52 o                         
   5   0   4         89.59         33.86        28.17 o                         
   6   0   4          3.79        -16.21        25.36 o                         
   7   0   4       2122.31       2024.00       111.74 o                         
   8   0   4        220.95        318.94        41.29 o                         
   9   0   4        800.76       1022.16        62.97 o                         
  10   0   4         37.84        -21.75        39.40 o                         
  11   0   4        177.36        163.69        46.47 o                         
  12   0   4        217.28        210.14        53.95 o                         
  13   0   4        103.43        140.00        76.80 o                         
  14   0   4        555.69        489.78       168.23 o                         
 -15   1   4          4.55        -63.47        63.47 o                         
 -14   1   4         50.33          5.86        65.11 o                         
 -13   1   4          9.72        -47.93        47.93 o                         
 -12   1   4         12.74        -36.06        36.06 o                         
 -11   1   4        190.70        233.86        43.63 o                         
 -10   1   4        192.72        150.21        33.58 o                         
  -9   1   4       1649.76       1700.78        62.06 o                         
  -8   1   4         73.91         72.93        20.14 o                         
  -7   1   4       1588.46       1515.99        33.74 o                         
  -6   1   4        950.54       1042.90        28.66 o                         
  -5   1   4        151.59        109.33        12.52 o                         
  -4   1   4       2285.23       2028.38        36.23 o                         
  -3   1   4        286.23        324.14        19.11 o                         
  -2   1   4        735.43        657.42        20.43 o                         
  -1   1   4       2060.07       2090.05        38.37 o                         
   0   1   4       2524.02       2447.01        40.78 o                         
   1   1   4       3311.58       3369.13        50.69 o                         
   2   1   4       1737.94       1761.72        48.42 o                         
   3   1   4       8423.22       8105.42       105.66 o                         
   4   1   4       3508.60       3464.76        58.37 o                         
   5   1   4       2880.52       2796.32        53.76 o                         
   6   1   4       1290.60       1194.10        41.31 o                         
   7   1   4        888.79        903.11        36.43 o                         
   8   1   4       4620.51       4575.88        83.89 o                         
   9   1   4       1639.24       1631.53        59.14 o                         
  10   1   4        622.98        623.68        39.55 o                         
  11   1   4         49.33         39.85        31.13 o                         
  12   1   4        195.30        208.90        39.99 o                         
  13   1   4          1.08        -43.57        43.57 o                         
  14   1   4         35.93         12.13        73.15 o                         
 -15   2   4         63.04        -40.28        71.60 o                         
 -14   2   4          7.28        -57.30        57.30 o                         
 -13   2   4         38.06         32.57        50.80 o                         
 -12   2   4          0.02        -37.11        37.11 o                         
 -11   2   4         67.66         56.53        36.94 o                         
 -10   2   4        252.81        151.84        34.25 o                         
  -9   2   4         22.09         46.42        24.12 o                         
  -8   2   4       2871.77       2908.26        57.91 o                         
  -7   2   4         24.57         19.24        12.99 o                         
  -6   2   4       1981.53       1964.72        47.34 o                         
  -5   2   4       1160.90       1169.85        25.27 o                         
  -4   2   4       1116.08       1183.49        26.25 o                         
  -3   2   4       6310.83       6040.75        74.17 o                         
  -2   2   4       1513.92       1588.40        33.23 o                         
  -1   2   4       2392.98       2323.11        39.01 o                         
   0   2   4       4416.64       4378.89        60.41 o                         
   1   2   4       6436.35       6267.22        84.79 o                         
   2   2   4       8709.07       8735.63       106.91 o                         
   3   2   4       1854.71       1867.31        39.28 o                         
   4   2   4       3665.22       3420.04        54.86 o                         
   5   2   4       1421.22       1525.99        36.40 o                         
   6   2   4        537.73        546.11        28.02 o                         
   7   2   4       1837.05       1835.08        51.81 o                         
   8   2   4       2823.36       2871.96        74.76 o                         
   9   2   4       3186.64       3507.86        82.12 o                         
  10   2   4         71.00          8.26        27.90 o                         
  11   2   4        548.78        538.72        44.78 o                         
  12   2   4          5.73         17.21        37.59 o                         
  13   2   4         58.34          6.07        45.04 o                         
  14   2   4        177.84        293.93        80.15 o                         
 -15   3   4         68.65        -66.05        69.45 o                         
 -14   3   4         52.72         45.15        61.07 o                         
 -13   3   4        235.95        148.00        55.97 o                         
 -12   3   4         25.18         56.06        40.33 o                         
 -11   3   4         23.71         11.72        35.78 o                         
 -10   3   4          6.01        -28.96        28.96 o                         
  -9   3   4        190.99        202.48        27.94 o                         
  -8   3   4        296.44        279.33        22.36 o                         
  -7   3   4       1417.79       1483.43        34.20 o                         
  -6   3   4        212.04        185.99        14.78 o                         
  -5   3   4       8243.25       7863.11        97.62 o                         
  -4   3   4       1473.52       1431.67        28.07 o                         
  -3   3   4       1448.70       1416.53        34.80 o                         
  -2   3   4       6978.40       7019.25        86.97 o                         
  -1   3   4       4079.98       3873.46        54.63 o                         
   0   3   4      13230.93      12373.35       149.29 o                         
   1   3   4       4806.16       4597.53        67.72 o                         
   2   3   4      24842.26      24078.70       275.73 o                         
   3   3   4       1776.01       1848.80        41.90 o                         
   4   3   4       3342.61       3358.96        54.37 o                         
   5   3   4         62.46         55.47        16.44 o                         
   6   3   4          1.70          0.27        20.10 o                         
   7   3   4        226.98        245.13        26.28 o                         
   8   3   4       2298.01       2433.93        63.25 o                         
   9   3   4          0.18        -25.87        25.87 o                         
  10   3   4       2519.86       2487.38        75.13 o                         
  11   3   4        441.08        454.93        45.18 o                         
  12   3   4        109.96        110.17        43.76 o                         
  13   3   4        253.51        268.31        53.17 o                         
  14   3   4         36.19         -2.36        64.60 o                         
 -15   4   4         29.04        -47.64        68.36 o                         
 -14   4   4         13.50         47.41        64.14 o                         
 -13   4   4         58.69        -50.67        50.67 o                         
 -12   4   4          1.02        -30.71        41.53 o                         
 -11   4   4         73.28         13.69        34.53 o                         
 -10   4   4        349.09        324.07        36.79 o                         
  -9   4   4          3.36         -8.36        19.67 o                         
  -8   4   4       2578.52       2588.99        51.17 o                         
  -7   4   4         53.23         30.31        15.24 o                         
  -6   4   4       1890.05       1957.13        40.01 o                         
  -5   4   4          9.92          4.95        13.64 o                         
  -4   4   4      11466.92      11416.17       153.32 o                         
  -3   4   4       2047.80       2056.25        36.69 o                         
  -2   4   4        213.71        212.85        16.43 o                         
  -1   4   4       1627.53       1709.02        37.88 o                         
   0   4   4       1044.61       1046.30        31.29 o                         
   1   4   4       1700.71       1916.13        40.89 o                         
   2   4   4       6648.18       6522.37        89.18 o                         
   3   4   4       1559.15       1765.27        40.76 o                         
   4   4   4       4528.99       4240.53        60.34 o                         
   5   4   4       1111.90       1107.18        35.64 o                         
   6   4   4       1666.09       1649.83        45.07 o                         
   7   4   4       3189.99       3240.29        66.41 o                         
   8   4   4       1360.14       1394.42        51.66 o                         
   9   4   4       8117.20       7871.29       131.61 o                         
  10   4   4         59.78        106.47        38.27 o                         
  11   4   4        924.55        849.18        54.49 o                         
  12   4   4         11.90         51.29        41.97 o                         
  13   4   4         78.50        108.73        50.99 o                         
  14   4   4         71.17        141.95       160.06 o                         
 -15   5   4         28.09          3.18        79.22 o                         
 -14   5   4        177.22         89.43        69.95 o                         
 -13   5   4         20.57        -29.57        51.15 o                         
 -12   5   4         17.02         25.35        45.59 o                         
 -11   5   4         20.84         44.37        34.83 o                         
 -10   5   4         41.87         37.17        25.09 o                         
  -9   5   4        537.19        531.95        31.42 o                         
  -8   5   4          2.22         -7.90        16.72 o                         
  -7   5   4       3378.27       3244.95        54.55 o                         
  -6   5   4         42.76         19.14        17.66 o                         
  -5   5   4       5867.32       5806.19        78.77 o                         
  -4   5   4        926.34        990.66        32.23 o                         
  -3   5   4       1935.19       1953.54        44.48 o                         
  -2   5   4       3045.22       3011.73        45.23 o                         
  -1   5   4       3828.85       3781.38        60.20 o                         
   0   5   4       3165.49       2975.73        53.08 o                         
   1   5   4       5140.06       5049.32        76.12 o                         
   2   5   4       3047.50       2979.82        54.68 o                         
   3   5   4       3936.42       3974.80        66.92 o                         
   4   5   4        334.00        392.34        22.14 o                         
   5   5   4       1377.66       1402.63        38.47 o                         
   6   5   4       1518.80       1458.74        49.45 o                         
   7   5   4        337.15        439.06        30.45 o                         
   8   5   4       3806.34       3892.29       123.22 o                         
   9   5   4          0.12         10.87        35.51 o                         
  10   5   4       3668.08       3575.94       144.58 o                         
  11   5   4        183.69        151.08        42.42 o                         
  12   5   4         69.48         38.36        46.98 o                         
  13   5   4         60.92        120.15        64.14 o                         
 -15   6   4         53.49       -108.53       121.15 o                         
 -14   6   4         57.91         11.48        57.72 o                         
 -13   6   4        127.45        100.58        60.04 o                         
 -12   6   4         80.90         26.18        48.14 o                         
 -11   6   4          0.60         13.38        36.28 o                         
 -10   6   4         61.30         48.87        24.57 o                         
  -9   6   4          5.62        -16.56        19.43 o                         
  -8   6   4        773.85        910.19        43.36 o                         
  -7   6   4         20.43         25.56        20.26 o                         
  -6   6   4       2914.93       2730.69        50.04 o                         
  -5   6   4        991.85        976.18        37.52 o                         
  -4   6   4        156.66        144.56        17.83 o                         
  -3   6   4         75.20         79.13        16.39 o                         
  -2   6   4        621.69        666.88        24.22 o                         
  -1   6   4       3789.63       3635.34        59.95 o                         
   0   6   4       1343.36       1285.53        42.35 o                         
   1   6   4       3939.63       3388.55        58.48 o                         
   2   6   4       2248.15       2202.57        47.48 o                         
   3   6   4       4237.61       3881.42        66.42 o                         
   4   6   4         83.23         93.83        20.00 o                         
   5   6   4          1.32         37.64        20.02 o                         
   6   6   4         26.96         61.05        23.19 o                         
   7   6   4       1914.10       1984.12        65.85 o                         
   8   6   4         78.58         66.98        31.97 o                         
   9   6   4       1730.91       1608.85        96.60 o                         
  10   6   4        458.82        474.56        48.73 o                         
  11   6   4        317.62        240.88        48.50 o                         
  12   6   4        208.16        185.99        49.91 o                         
  13   6   4         67.47        -30.37        57.58 o                         
 -15   7   4          0.03       -141.60       141.60 o                         
 -14   7   4        107.93         13.95        58.41 o                         
 -13   7   4          1.14        -23.47        49.42 o                         
 -12   7   4         56.76         32.56        47.40 o                         
 -11   7   4         10.77          3.48        28.74 o                         
 -10   7   4          0.75         -0.51        23.11 o                         
  -9   7   4       1139.10       1030.70        41.62 o                         
  -8   7   4         67.45         42.76        18.17 o                         
  -7   7   4       2757.02       2821.25        64.69 o                         
  -6   7   4        194.68        239.38        21.59 o                         
  -5   7   4       1522.39       1678.39        42.50 o                         
  -4   7   4        836.28        868.80        35.27 o                         
  -3   7   4        419.54        454.61        21.81 o                         
  -2   7   4       1432.19       1397.81        28.86 o                         
  -1   7   4       2970.24       2822.01        50.44 o                         
   0   7   4        493.72        578.71        26.80 o                         
   1   7   4       1145.21       1165.81        35.33 o                         
   2   7   4         71.91        130.53        19.12 o                         
   3   7   4       1432.21       1501.69        47.72 o                         
   4   7   4        605.92        681.86        31.15 o                         
   5   7   4        875.39        835.71        43.61 o                         
   6   7   4       3542.37       3592.28        75.23 o                         
   7   7   4        801.00        833.10        44.47 o                         
   8   7   4       1427.88       1544.49        59.74 o                         
   9   7   4        673.18        686.51        51.14 o                         
  10   7   4       1211.49       1243.99        65.40 o                         
  11   7   4         89.75         37.07        42.40 o                         
  12   7   4        137.36        158.64        48.81 o                         
  13   7   4          5.61        -19.81        57.25 o                         
 -14   8   4          0.80          4.98        68.80 o                         
 -13   8   4        165.66        173.45        58.76 o                         
 -12   8   4         37.99         13.10        45.75 o                         
 -11   8   4          0.26        -20.40        27.66 o                         
 -10   8   4        123.59         88.30        24.83 o                         
  -9   8   4          0.06         -8.63        19.79 o                         
  -8   8   4        981.44        969.24        35.66 o                         
  -7   8   4        454.67        446.51        27.11 o                         
  -6   8   4       2391.72       2368.23        52.37 o                         
  -5   8   4         20.48        -14.76        14.76 o                         
  -4   8   4        584.14        729.66        27.28 o                         
  -3   8   4        185.48        184.52        17.84 o                         
  -2   8   4        528.60        595.72        21.57 o                         
  -1   8   4        918.56        896.63        31.42 o                         
   0   8   4       2641.24       2679.93        50.60 o                         
   1   8   4       2922.40       2867.98        53.87 o                         
   2   8   4       1360.38       1272.71        39.06 o                         
   3   8   4        719.22        740.99        31.60 o                         
   4   8   4        685.58        646.78        31.31 o                         
   5   8   4        773.82        827.34        51.83 o                         
   6   8   4          4.34        -23.65        24.84 o                         
   7   8   4        289.90        346.35        35.76 o                         
   8   8   4          7.14         -3.59        29.40 o                         
   9   8   4        171.64         97.93        37.51 o                         
  10   8   4         13.09          1.95        37.26 o                         
  11   8   4        324.96        184.47        48.04 o                         
  12   8   4         13.53         80.54        48.86 o                         
  13   8   4          0.12        -55.79        55.79 o                         
 -14   9   4         37.26        -28.83        59.28 o                         
 -13   9   4         15.16        -32.72        54.54 o                         
 -12   9   4         44.09         18.56        39.16 o                         
 -11   9   4          3.76        -30.31        30.31 o                         
 -10   9   4         95.59         73.13        23.95 o                         
  -9   9   4        430.22        414.89        27.49 o                         
  -8   9   4         88.51         61.53        20.57 o                         
  -7   9   4        387.65        435.72        27.96 o                         
  -6   9   4        696.64        741.51        31.81 o                         
  -5   9   4        375.39        344.99        22.01 o                         
  -4   9   4        860.54       1008.35        36.70 o                         
  -3   9   4        538.20        626.03        31.71 o                         
  -2   9   4          1.70         -8.98        12.47 o                         
  -1   9   4         88.67         56.25        14.71 o                         
   0   9   4       3752.62       3520.49        61.36 o                         
   1   9   4        114.83        108.79        23.29 o                         
   2   9   4       1273.36       1202.82        38.39 o                         
   3   9   4        275.55        317.23        24.13 o                         
   4   9   4          9.50         -8.80        18.32 o                         
   5   9   4         11.05         11.54        23.63 o                         
   6   9   4         46.91         77.50        25.83 o                         
   7   9   4         22.06         50.11        35.11 o                         
   8   9   4        400.50        410.23        40.35 o                         
   9   9   4        417.94        507.57        46.87 o                         
  10   9   4        310.60        318.72        47.61 o                         
  11   9   4         22.95        -42.13        42.13 o                         
  12   9   4         98.23         17.96        50.78 o                         
  13   9   4        153.46        161.09        66.31 o                         
 -14  10   4          3.86        -57.22        57.22 o                         
 -13  10   4         18.70        -20.25        66.22 o                         
 -12  10   4          0.14        -39.77        40.36 o                         
 -11  10   4          0.25         34.90        32.67 o                         
 -10  10   4         58.88         -1.27        23.77 o                         
  -9  10   4         79.01         56.37        21.31 o                         
  -8  10   4       1009.46        951.44        39.64 o                         
  -7  10   4          8.17         -9.67        20.41 o                         
  -6  10   4       1292.91       1239.40        40.39 o                         
  -5  10   4         96.48        123.60        20.73 o                         
  -4  10   4        180.32        235.70        20.91 o                         
  -3  10   4         23.09         30.03        16.70 o                         
  -2  10   4          0.22         12.76        14.61 o                         
  -1  10   4        552.94        513.96        23.78 o                         
   0  10   4        901.64        845.85        30.07 o                         
   1  10   4       1108.74       1245.62        44.87 o                         
   2  10   4         87.66         71.05        18.78 o                         
   3  10   4         93.56         86.69        20.21 o                         
   4  10   4        239.71        304.30        29.17 o                         
   5  10   4       1242.82       1327.94        55.70 o                         
   6  10   4        373.41        409.11        35.78 o                         
   7  10   4       2169.15       2183.75        70.35 o                         
   8  10   4        176.89        207.35        36.00 o                         
   9  10   4        842.30        789.85        54.63 o                         
  10  10   4        370.36        393.57        51.34 o                         
  11  10   4        210.13        150.15        51.77 o                         
  12  10   4         13.80        -18.00        49.22 o                         
  13  10   4          0.00        -46.46        62.07 o                         
 -14  11   4          0.25        -44.33        62.34 o                         
 -13  11   4         18.51        -57.22        57.22 o                         
 -12  11   4          4.61         10.87        43.61 o                         
 -11  11   4         30.62        -22.21        32.19 o                         
 -10  11   4         14.25         37.98        25.13 o                         
  -9  11   4          6.35         -8.41        22.16 o                         
  -8  11   4        124.47        145.57        27.39 o                         
  -7  11   4        315.84        326.73        27.06 o                         
  -6  11   4         44.34         33.11        19.68 o                         
  -5  11   4        140.03         99.93        20.98 o                         
  -4  11   4        219.01        203.46        22.86 o                         
  -3  11   4        453.87        513.21        28.69 o                         
  -2  11   4        102.35         91.76        18.19 o                         
  -1  11   4        499.33        545.29        25.02 o                         
   0  11   4       1915.73       1901.07        62.75 o                         
   1  11   4        870.67        828.56        31.07 o                         
   2  11   4        233.69        221.89        22.54 o                         
   3  11   4        235.86        145.73        22.64 o                         
   4  11   4        286.23        277.41        28.63 o                         
   5  11   4         97.34        122.29        26.63 o                         
   6  11   4        111.82         90.82        27.98 o                         
   7  11   4          3.75         47.11        29.90 o                         
   8  11   4        728.29        675.99        45.95 o                         
   9  11   4        182.89        139.45        36.04 o                         
  10  11   4         34.02         33.37        40.98 o                         
  11  11   4          1.44         36.40        45.90 o                         
  12  11   4          0.08        -15.99        53.09 o                         
  13  11   4        135.93        217.37       194.64 o                         
 -14  12   4         49.51        -30.75        81.12 o                         
 -13  12   4          0.12        -37.13        49.37 o                         
 -12  12   4         30.84         10.81        44.22 o                         
 -11  12   4          5.80         -0.72        35.75 o                         
 -10  12   4        103.03        108.68        26.01 o                         
  -9  12   4        160.53        188.01        26.78 o                         
  -8  12   4          0.20         -5.65        23.48 o                         
  -7  12   4        144.88        196.81        26.18 o                         
  -6  12   4        385.00        350.96        27.48 o                         
  -5  12   4         30.05         28.23        22.92 o                         
  -4  12   4         51.78         54.57        21.19 o                         
  -3  12   4        328.47        333.42        25.42 o                         
  -2  12   4        207.82        189.90        23.13 o                         
  -1  12   4        919.93        874.17        30.64 o                         
   0  12   4       1458.27       1408.77        40.11 o                         
   1  12   4        936.85        931.77        39.56 o                         
   2  12   4       1438.35       1635.97        44.87 o                         
   3  12   4          0.06          8.22        21.19 o                         
   4  12   4         89.91         37.72        24.58 o                         
   5  12   4        506.66        479.32        36.65 o                         
   6  12   4          0.54         22.80        26.98 o                         
   7  12   4        684.87        664.84        46.32 o                         
   8  12   4        146.55         80.32        33.51 o                         
   9  12   4        245.92        168.35        38.44 o                         
  10  12   4          0.07        -14.60        37.19 o                         
  11  12   4         13.90         57.04        46.51 o                         
  12  12   4        124.91        100.18        62.41 o                         
 -13  13   4         74.24        150.90        59.57 o                         
 -12  13   4          7.70         20.72        45.62 o                         
 -11  13   4         10.70         -2.68        35.93 o                         
 -10  13   4          5.01         13.06        27.74 o                         
  -9  13   4         13.64         -9.85        24.00 o                         
  -8  13   4         23.98        -23.88        23.88 o                         
  -7  13   4        315.08        252.87        27.85 o                         
  -6  13   4        488.30        560.16        32.92 o                         
  -5  13   4        542.49        565.07        33.07 o                         
  -4  13   4        447.22        503.41        33.63 o                         
  -3  13   4         71.95         77.18        22.30 o                         
  -2  13   4        145.66        190.79        24.80 o                         
  -1  13   4       1182.06       1282.27        44.37 o                         
   0  13   4        450.01        410.67        35.50 o                         
   1  13   4       1109.05       1132.29        37.59 o                         
   2  13   4        133.39         88.02        23.55 o                         
   3  13   4        213.00        158.71        29.84 o                         
   4  13   4        192.31        206.83        29.20 o                         
   5  13   4        836.02        888.47        46.88 o                         
   6  13   4        929.98       1086.48        53.03 o                         
   7  13   4         89.23         79.38        31.67 o                         
   8  13   4        963.51       1133.39        65.45 o                         
   9  13   4        171.23        190.55        40.84 o                         
  10  13   4        108.87        141.06        47.38 o                         
  11  13   4         44.10         30.05        51.47 o                         
  12  13   4          8.57         43.39        76.31 o                         
 -13  14   4          0.28         14.18        52.74 o                         
 -12  14   4         77.13         53.43        45.21 o                         
 -11  14   4         13.68          2.99        32.01 o                         
 -10  14   4          0.01         17.53        31.75 o                         
  -9  14   4         18.42         58.20        28.44 o                         
  -8  14   4         11.62         10.06        24.25 o                         
  -7  14   4        106.94        176.22        28.52 o                         
  -6  14   4        131.20        134.56        26.74 o                         
  -5  14   4         35.09         38.32        22.30 o                         
  -4  14   4          0.01         20.59        23.18 o                         
  -3  14   4         35.03         44.98        22.32 o                         
  -2  14   4         92.42        121.13        28.77 o                         
  -1  14   4         92.85        135.66        25.16 o                         
   0  14   4       1460.02       1454.80        43.00 o                         
   1  14   4       1335.98       1436.87        51.48 o                         
   2  14   4        105.22         52.38        23.06 o                         
   3  14   4        270.30        292.81        29.68 o                         
   4  14   4         31.22          1.68        25.72 o                         
   5  14   4        276.28        244.02        34.26 o                         
   6  14   4          0.06         22.20        33.72 o                         
   7  14   4        221.36        168.56        47.56 o                         
   8  14   4        256.10        250.36        38.08 o                         
   9  14   4         26.07         65.01        38.17 o                         
  10  14   4          0.80         39.80        45.34 o                         
  11  14   4          0.12        -11.15        48.53 o                         
  12  14   4         32.42         15.82        63.47 o                         
 -13  15   4         56.69        -14.28        54.17 o                         
 -12  15   4          7.04        -11.87        39.15 o                         
 -11  15   4          5.41         21.70        35.16 o                         
 -10  15   4        131.03         38.47        33.67 o                         
  -9  15   4         38.44         -6.78        27.95 o                         
  -8  15   4         15.05         37.93        27.26 o                         
  -7  15   4        498.80        464.05        37.44 o                         
  -6  15   4          0.65         28.99        24.52 o                         
  -5  15   4          4.91         -8.44        22.86 o                         
  -4  15   4        402.02        382.67        35.27 o                         
  -3  15   4          9.25        -26.39        26.39 o                         
  -2  15   4        408.22        405.53        31.02 o                         
  -1  15   4         20.50         36.51        23.38 o                         
   0  15   4        530.80        555.38        51.38 o                         
   1  15   4        534.76        553.74        35.03 o                         
   2  15   4        128.79        127.23        25.83 o                         
   3  15   4        585.20        601.96        45.66 o                         
   4  15   4        261.42        295.83        36.44 o                         
   5  15   4         25.54         60.59        29.97 o                         
   6  15   4        540.58        517.04        42.60 o                         
   7  15   4        550.12        519.19        62.79 o                         
   8  15   4        354.11        390.00        54.39 o                         
   9  15   4         54.52          0.07        37.55 o                         
  10  15   4          3.10        -42.18        42.18 o                         
  11  15   4          3.44         -6.37        54.98 o                         
 -12  16   4          0.23        -20.26        52.93 o                         
 -11  16   4         93.27         82.73        38.93 o                         
 -10  16   4          0.11         31.51        35.76 o                         
  -9  16   4         28.47          7.91        31.48 o                         
  -8  16   4        114.57        116.49        32.63 o                         
  -7  16   4          6.83        -22.07        27.29 o                         
  -6  16   4        218.16        228.36        30.69 o                         
  -5  16   4        280.45        268.47        35.05 o                         
  -4  16   4         52.03         29.21        27.63 o                         
  -3  16   4       1237.39       1269.37        49.08 o                         
  -2  16   4          1.18         -7.92        23.40 o                         
  -1  16   4        321.19        370.74        32.14 o                         
   0  16   4        680.79        625.42        40.38 o                         
   1  16   4        169.75        232.33        28.68 o                         
   2  16   4         72.64         76.28        24.99 o                         
   3  16   4         19.98          0.64        25.18 o                         
   4  16   4        610.07        605.07        41.79 o                         
   5  16   4        111.44        136.93        32.13 o                         
   6  16   4        253.00        192.15        40.76 o                         
   7  16   4        676.82        660.57        47.82 o                         
   8  16   4        107.20         80.49        40.88 o                         
   9  16   4          5.49         -7.82        39.00 o                         
  10  16   4         35.66          7.13        43.23 o                         
  11  16   4          0.12        -47.98        83.43 o                         
 -12  17   4         37.58        -37.66        46.79 o                         
 -11  17   4         11.05         -1.43        39.24 o                         
 -10  17   4         82.02         59.48        37.97 o                         
  -9  17   4          3.89          3.77        32.72 o                         
  -8  17   4         50.30         26.98        29.40 o                         
  -7  17   4          2.48         -3.55        29.04 o                         
  -6  17   4         42.51         57.40        27.96 o                         
  -5  17   4          9.54         16.02        27.37 o                         
  -4  17   4        168.50        228.34        43.92 o                         
  -3  17   4        219.65        242.63        29.87 o                         
  -2  17   4        214.16        220.84        29.57 o                         
  -1  17   4        218.62        201.24        31.47 o                         
   0  17   4        127.71        132.66        29.66 o                         
   1  17   4        177.27        127.84        27.50 o                         
   2  17   4          1.40         14.08        25.49 o                         
   3  17   4        607.15        652.90        41.26 o                         
   4  17   4        281.84        269.17        35.50 o                         
   5  17   4       1848.06       1794.07        67.03 o                         
   6  17   4          2.66         52.33        32.35 o                         
   7  17   4       1404.93       1356.88        81.69 o                         
   8  17   4         11.46         16.91        37.63 o                         
   9  17   4        161.49        224.69        44.53 o                         
  10  17   4         99.33         58.98        45.50 o                         
  11  17   4          0.19        -36.90        58.85 o                         
 -12  18   4          0.50        -47.00        50.23 o                         
 -11  18   4         15.77        -37.93        40.25 o                         
 -10  18   4         14.04         13.71        38.94 o                         
  -9  18   4          9.29          3.99        34.94 o                         
  -8  18   4          7.17         -7.73        31.05 o                         
  -7  18   4         15.54         -7.17        31.61 o                         
  -6  18   4         19.89          0.33        30.06 o                         
  -5  18   4          1.41         26.81        28.61 o                         
  -4  18   4         38.04         56.01        29.85 o                         
  -3  18   4       1112.14       1089.26        71.97 o                         
  -2  18   4        128.99        162.26        30.16 o                         
  -1  18   4        350.40        407.19        37.05 o                         
   0  18   4         57.91         53.52        27.73 o                         
   1  18   4        371.51        393.58        37.21 o                         
   2  18   4         56.52         42.58        26.91 o                         
   3  18   4          8.45         -2.50        27.19 o                         
   4  18   4       1006.30       1132.88        69.14 o                         
   5  18   4         29.46          3.95        30.78 o                         
   6  18   4       1001.77        861.67        53.34 o                         
   7  18   4         62.07        104.94        35.71 o                         
   8  18   4        435.96        296.54        47.44 o                         
   9  18   4         27.05         54.48        41.65 o                         
  10  18   4          4.44        -10.80        46.79 o                         
 -11  19   4          2.57        -39.78        39.78 o                         
 -10  19   4          2.58         19.96        41.44 o                         
  -9  19   4          3.55        -18.50        35.54 o                         
  -8  19   4          6.74         32.82        34.33 o                         
  -7  19   4         10.57         30.37        35.19 o                         
  -6  19   4         79.27         61.44        31.58 o                         
  -5  19   4          9.47         26.07        32.56 o                         
  -4  19   4        525.40        549.58        44.52 o                         
  -3  19   4         40.25         36.48        28.02 o                         
  -2  19   4        658.20        682.66        56.41 o                         
  -1  19   4         22.73          7.15        27.22 o                         
   0  19   4        377.37        452.88        41.96 o                         
   1  19   4          6.94         -1.81        28.33 o                         
   2  19   4        126.03        118.76        33.11 o                         
   3  19   4        210.61        216.50        34.29 o                         
   4  19   4         76.42         95.51        31.83 o                         
   5  19   4        464.90        397.58        42.11 o                         
   6  19   4        105.57         79.56        36.76 o                         
   7  19   4        128.31         85.88        39.82 o                         
   8  19   4          7.37         58.71        43.25 o                         
   9  19   4          0.11          8.35        44.45 o                         
  10  19   4         13.44         13.59        50.97 o                         
 -11  20   4          2.68         47.32        52.79 o                         
 -10  20   4         23.15         11.62        43.67 o                         
  -9  20   4          0.33        -23.62        38.40 o                         
  -8  20   4          0.42        -23.98        34.86 o                         
  -7  20   4         87.53         32.31        36.98 o                         
  -6  20   4          1.79         -6.10        32.69 o                         
  -5  20   4        133.27        195.54        37.49 o                         
  -4  20   4          9.86        -17.01        32.00 o                         
  -3  20   4        573.76        607.30        50.43 o                         
  -2  20   4         27.46         17.82        33.19 o                         
  -1  20   4          5.48         18.13        29.48 o                         
   0  20   4          0.47        -13.19        28.82 o                         
   1  20   4          2.57        -28.05        28.05 o                         
   2  20   4         96.21         92.08        34.14 o                         
   3  20   4        124.00        141.64        33.87 o                         
   4  20   4        765.33        890.73        57.39 o                         
   5  20   4          1.65          5.36        33.06 o                         
   6  20   4        127.96        146.24        39.20 o                         
   7  20   4         33.38         22.16        39.36 o                         
   8  20   4        200.73        151.71        45.92 o                         
   9  20   4         34.83         26.83        46.41 o                         
 -10  21   4          6.20          8.72        52.38 o                         
  -9  21   4         56.46         44.50        45.73 o                         
  -8  21   4         37.28         16.16        37.06 o                         
  -7  21   4         10.31        -24.86        38.07 o                         
  -6  21   4        122.34         60.83        35.28 o                         
  -5  21   4          1.70        -25.32        31.63 o                         
  -4  21   4        378.06        315.86        45.95 o                         
  -3  21   4          3.39         10.72        32.20 o                         
  -2  21   4        309.83        350.02        43.23 o                         
  -1  21   4         16.38        -24.22        28.57 o                         
   0  21   4         19.43         28.04        32.48 o                         
   1  21   4         26.38         40.65        32.16 o                         
   2  21   4         86.79         87.80        36.92 o                         
   3  21   4        626.96        598.40        49.38 o                         
   4  21   4          0.68         19.78        33.00 o                         
   5  21   4        200.27        166.49        39.06 o                         
   6  21   4         73.10         60.68        37.26 o                         
   7  21   4         96.78        128.55        43.57 o                         
   8  21   4          0.96          0.85        41.91 o                         
   9  21   4          8.27         61.91        52.32 o                         
 -10  22   4         45.07       -209.43       209.43 o                         
  -9  22   4          4.80         70.61        52.61 o                         
  -8  22   4         19.33        -10.50        38.96 o                         
  -7  22   4         32.85         47.75        60.57 o                         
  -6  22   4          0.56        -25.80        37.40 o                         
  -5  22   4        133.72        132.75        41.05 o                         
  -4  22   4         46.27         31.35        35.46 o                         
  -3  22   4        376.51        311.04        43.97 o                         
  -2  22   4         27.57         30.90        34.71 o                         
  -1  22   4         54.48         62.67        32.29 o                         
   0  22   4          2.30         -2.32        31.30 o                         
   1  22   4         43.59         26.91        36.28 o                         
   2  22   4         77.42        110.30        38.48 o                         
   3  22   4         21.26         22.49        34.51 o                         
   4  22   4        317.57        256.21        39.28 o                         
   5  22   4          0.02         37.87        35.68 o                         
   6  22   4         63.04        104.52        41.69 o                         
   7  22   4          1.95        -25.40        43.29 o                         
   8  22   4         93.28         85.84        51.16 o                         
  -9  23   4         66.77         40.05        57.58 o                         
  -8  23   4         24.89         52.14        72.12 o                         
  -7  23   4         14.66         22.89        43.93 o                         
  -6  23   4         38.57         63.79        41.24 o                         
  -5  23   4         42.29         71.64        43.81 o                         
  -4  23   4        237.51        291.31        47.81 o                         
  -3  23   4        164.20        101.85        41.32 o                         
  -2  23   4        136.43        105.29        40.40 o                         
  -1  23   4         73.52         79.75        35.60 o                         
   0  23   4          0.32        -15.46        32.23 o                         
   1  23   4         63.48         97.72        33.52 o                         
   2  23   4         11.65         -2.69        44.49 o                         
   3  23   4        551.58        507.15        53.47 o                         
   4  23   4         35.93         36.14        38.61 o                         
   5  23   4        265.07        247.00        44.01 o                         
   6  23   4         12.93        -18.11        40.70 o                         
   7  23   4        413.46        460.28        63.03 o                         
  -8  24   4         17.44        -51.99        51.99 o                         
  -7  24   4          2.03        -53.99        54.57 o                         
  -6  24   4         11.65         23.78        44.48 o                         
  -5  24   4        188.43        171.75        45.08 o                         
  -4  24   4         71.85         63.36        39.79 o                         
  -3  24   4        384.84        359.52        58.26 o                         
  -2  24   4        144.33        118.15        42.71 o                         
  -1  24   4        305.26        367.72        48.00 o                         
   0  24   4          2.72         21.53        35.75 o                         
   1  24   4         13.00         54.43        35.26 o                         
   2  24   4        229.19        248.03        47.35 o                         
   3  24   4         20.04         27.08        42.91 o                         
   4  24   4        304.42        461.02        51.55 o                         
   5  24   4          0.30         -1.26        40.38 o                         
   6  24   4        396.74        407.46        58.80 o                         
   7  24   4          8.17         26.92        53.17 o                         
  -7  25   4          2.01        -23.02        54.52 o                         
  -6  25   4         31.45         51.58        50.46 o                         
  -5  25   4         33.77         21.76        43.24 o                         
  -4  25   4        266.46        261.87        51.97 o                         
  -3  25   4         51.05         51.41        42.64 o                         
  -2  25   4        360.17        280.26        48.95 o                         
  -1  25   4         77.67        -13.73        40.49 o                         
   0  25   4        213.39        232.55        43.90 o                         
   1  25   4         44.72         27.89        35.92 o                         
   2  25   4          3.26          5.14        42.66 o                         
   3  25   4        145.62        158.37        48.78 o                         
   4  25   4          2.62         -6.03        46.57 o                         
   5  25   4        321.23        392.58        62.23 o                         
   6  25   4         34.53         42.80        51.04 o                         
  -6  26   4         18.75        -31.35        47.23 o                         
  -5  26   4        112.64         96.62        53.90 o                         
  -4  26   4          9.00        -44.07        44.07 o                         
  -3  26   4        178.31        147.47        50.41 o                         
  -2  26   4         77.39         71.84        46.79 o                         
  -1  26   4        190.76        237.02        49.75 o                         
   0  26   4         47.67         48.47        40.76 o                         
   1  26   4         51.25         51.72        41.19 o                         
   2  26   4        141.35        124.46        45.95 o                         
   3  26   4          5.23         70.65        49.14 o                         
   4  26   4        292.57        313.97        59.30 o                         
   5  26   4         55.60         33.93       107.03 o                         
  -5  27   4         20.54        226.01       239.03 o                         
  -4  27   4        146.86        269.21        58.30 o                         
  -3  27   4         17.71         34.53        47.42 o                         
  -2  27   4        173.19        150.78        51.56 o                         
  -1  27   4         94.53         72.75        52.04 o                         
   0  27   4        161.69        153.77        49.92 o                         
   1  27   4         27.05         91.71        47.38 o                         
   2  27   4         23.24         67.66        47.35 o                         
   3  27   4        146.64        209.88        72.67 o                         
  -2  28   4         34.97         34.09        82.49 o                         
  -1  28   4         75.69         71.37        53.56 o                         
   0  28   4          1.47        -46.85        46.85 o                         
   1  28   4         29.13        -18.59       113.54 o                         
 -14   1   5          1.45         -0.82        65.81 o                         
 -13   1   5          4.93        -42.66        42.66 o                         
 -12   1   5          0.02        -43.19        43.19 o                         
 -11   1   5        353.46        314.38        44.24 o                         
 -10   1   5         22.79         30.53        28.70 o                         
  -9   1   5        137.84        214.81        33.01 o                         
  -8   1   5          5.32          9.85        22.55 o                         
  -7   1   5        643.48        668.46        33.60 o                         
  -6   1   5         45.03         18.07        18.48 o                         
  -5   1   5        100.96        148.37        18.20 o                         
  -4   1   5         25.76         42.73        14.64 o                         
  -3   1   5         82.80         40.14        13.69 o                         
  -2   1   5         84.89         75.30        14.21 o                         
  -1   1   5        596.81        640.55        23.04 o                         
   0   1   5        653.74        680.55        26.77 o                         
   1   1   5         11.11        -14.61        14.61 o                         
   2   1   5       3610.67       3629.47        61.62 o                         
   3   1   5         53.17         34.53        18.67 o                         
   4   1   5       1172.16       1322.20        41.62 o                         
   5   1   5        252.10        239.59        24.82 o                         
   6   1   5        339.07        269.48        32.28 o                         
   7   1   5         50.01        -16.23        29.04 o                         
   8   1   5        223.06        181.57        41.34 o                         
   9   1   5          2.83        -13.34        36.72 o                         
  10   1   5        110.79         90.57        37.96 o                         
  11   1   5          4.16        -32.37        40.13 o                         
  12   1   5         75.87         41.34        64.77 o                         
  13   1   5          8.61         35.52        81.12 o                         
 -14   2   5          4.57        -54.09        54.09 o                         
 -13   2   5         20.14        -23.02        45.21 o                         
 -12   2   5          0.11         20.28        41.88 o                         
 -11   2   5          0.09        -15.88        33.05 o                         
 -10   2   5         13.10         49.57        31.09 o                         
  -9   2   5         56.12         46.84        28.69 o                         
  -8   2   5         55.68         38.52        22.49 o                         
  -7   2   5          3.67         43.56        21.47 o                         
  -6   2   5        239.86        173.33        25.18 o                         
  -5   2   5         62.14         67.70        18.63 o                         
  -4   2   5         15.45         37.69        15.67 o                         
  -3   2   5        115.26        115.64        14.81 o                         
  -2   2   5        263.83        275.69        18.09 o                         
  -1   2   5       2471.63       2524.77        47.42 o                         
   0   2   5         46.93         22.82        15.29 o                         
   1   2   5       2308.24       2103.45        45.42 o                         
   2   2   5       1221.68       1158.80        35.74 o                         
   3   2   5       1350.81       1460.03        41.05 o                         
   4   2   5        132.23        152.29        23.20 o                         
   5   2   5        373.36        427.10        27.12 o                         
   6   2   5         61.12         71.32        29.41 o                         
   7   2   5         47.38         -4.97        28.01 o                         
   8   2   5        340.06        307.01        39.85 o                         
   9   2   5         42.96         60.05        35.97 o                         
  10   2   5         21.88         -3.49        41.17 o                         
  11   2   5          0.23        -37.84        42.63 o                         
  12   2   5        112.46        195.70        60.87 o                         
  13   2   5         50.22         97.00        84.12 o                         
 -14   3   5         18.68        -54.59        54.59 o                         
 -13   3   5          0.01        -42.39        44.36 o                         
 -12   3   5          0.23        -22.57        38.91 o                         
 -11   3   5         71.51         -2.01        43.25 o                         
 -10   3   5         20.01         -6.12        31.17 o                         
  -9   3   5         59.99         15.63        28.68 o                         
  -8   3   5         24.00         23.44        22.66 o                         
  -7   3   5        738.11        845.16        49.23 o                         
  -6   3   5        150.54        112.79        19.27 o                         
  -5   3   5         81.27         92.32        18.34 o                         
  -4   3   5        123.47         71.45        16.81 o                         
  -3   3   5         35.14         25.53        17.27 o                         
  -2   3   5        146.32        116.03        16.07 o                         
  -1   3   5         67.63         61.78        15.34 o                         
   0   3   5         88.79         81.24        16.78 o                         
   1   3   5        146.48        178.66        20.94 o                         
   2   3   5        164.78        232.11        26.46 o                         
   3   3   5         45.31         41.29        18.23 o                         
   4   3   5        193.21        226.71        25.54 o                         
   5   3   5        117.75        136.50        22.59 o                         
   6   3   5        196.30        204.58        29.43 o                         
   7   3   5          0.18        -23.32        28.82 o                         
   8   3   5        104.45        112.27        38.06 o                         
   9   3   5         14.46          7.44        38.41 o                         
  10   3   5        172.29        188.60        44.83 o                         
  11   3   5          0.93         11.32        43.89 o                         
  12   3   5         69.24         46.93        92.99 o                         
  13   3   5         18.30        120.52       169.65 o                         
 -14   4   5         10.50        -22.31        58.52 o                         
 -13   4   5         29.98        -52.10        52.10 o                         
 -12   4   5          3.36        -29.23        37.62 o                         
 -11   4   5          1.73        -31.20        31.20 o                         
 -10   4   5        152.30        148.20        51.73 o                         
  -9   4   5         52.40         57.85        25.26 o                         
  -8   4   5         58.64         25.94        23.75 o                         
  -7   4   5          1.25         20.19        18.66 o                         
  -6   4   5        583.70        649.41        29.61 o                         
  -5   4   5          1.73         -9.80        15.67 o                         
  -4   4   5         61.83         50.06        18.44 o                         
  -3   4   5        142.34        134.07        20.47 o                         
  -2   4   5          0.06          6.01        14.52 o                         
  -1   4   5        195.87        171.32        19.03 o                         
   0   4   5          0.96         10.03        15.50 o                         
   1   4   5        491.45        460.67        24.15 o                         
   2   4   5        821.96        905.11        32.74 o                         
   3   4   5        374.46        383.33        25.09 o                         
   4   4   5        136.99        142.92        21.81 o                         
   5   4   5       1167.96       1100.00        41.88 o                         
   6   4   5        331.50        327.90        32.12 o                         
   7   4   5        158.59        144.54        32.39 o                         
   8   4   5        264.36        230.67        35.86 o                         
   9   4   5        196.96        124.02        41.65 o                         
  10   4   5          1.51        -17.31        38.64 o                         
  11   4   5         99.11         44.13        51.49 o                         
  12   4   5          3.71          1.90        57.09 o                         
 -14   5   5         25.04         23.08        60.47 o                         
 -13   5   5          0.06        -49.45        49.79 o                         
 -12   5   5          2.82        -21.89        38.46 o                         
 -11   5   5         64.22         39.26        35.79 o                         
 -10   5   5          1.90        -27.41        27.41 o                         
  -9   5   5          2.73          1.44        24.75 o                         
  -8   5   5        112.81        110.35        25.97 o                         
  -7   5   5          4.42         21.44        18.79 o                         
  -6   5   5        134.62        150.82        20.93 o                         
  -5   5   5         10.54         39.82        17.39 o                         
  -4   5   5       1607.86       1848.74        49.42 o                         
  -3   5   5         72.33         84.80        19.90 o                         
  -2   5   5       1225.34       1263.85        42.13 o                         
  -1   5   5        872.28        968.16        33.28 o                         
   0   5   5        801.64        726.41        29.82 o                         
   1   5   5         63.81         67.19        17.51 o                         
   2   5   5       2435.37       2266.32        52.57 o                         
   3   5   5        853.74        906.80        36.09 o                         
   4   5   5        520.15        525.09        30.20 o                         
   5   5   5        170.78        197.83        26.66 o                         
   6   5   5        396.66        374.42        32.16 o                         
   7   5   5          4.57        -27.24        27.24 o                         
   8   5   5         36.26         31.98        34.36 o                         
   9   5   5        434.32        441.43        47.36 o                         
  10   5   5        111.42         55.33        50.48 o                         
  11   5   5        239.46         59.66        47.24 o                         
  12   5   5          4.71         -4.38        62.16 o                         
 -14   6   5         24.28        -59.34        59.34 o                         
 -13   6   5          5.79        -49.53        49.53 o                         
 -12   6   5          1.64        -37.74        37.74 o                         
 -11   6   5          5.24        -46.71        46.71 o                         
 -10   6   5         77.12         62.86        32.32 o                         
  -9   6   5         19.86         -6.11        23.87 o                         
  -8   6   5        107.02        151.07        23.19 o                         
  -7   6   5        310.80        370.84        27.11 o                         
  -6   6   5        281.60        211.91        23.69 o                         
  -5   6   5        337.95        361.82        25.00 o                         
  -4   6   5          6.31          6.78        18.40 o                         
  -3   6   5       1353.50       1465.33        47.75 o                         
  -2   6   5         48.77         53.90        19.83 o                         
  -1   6   5         36.12         39.97        16.30 o                         
   0   6   5          0.84         -2.44        16.14 o                         
   1   6   5          1.40         -5.31        17.26 o                         
   2   6   5        434.04        327.02        25.09 o                         
   3   6   5        678.07        749.41        34.16 o                         
   4   6   5        657.02        679.14        33.90 o                         
   5   6   5        518.60        442.78        33.51 o                         
   6   6   5        571.65        581.73        38.59 o                         
   7   6   5        242.27        285.41        36.46 o                         
   8   6   5         27.53          7.55        34.65 o                         
   9   6   5       1091.34       1068.98        81.61 o                         
  10   6   5        219.40        161.45        44.73 o                         
  11   6   5         85.42         92.71        45.12 o                         
  12   6   5          3.12        -67.84        67.84 o                         
 -14   7   5          4.09        -33.66        61.64 o                         
 -13   7   5         24.06        -50.65        50.65 o                         
 -12   7   5         64.05         -4.96        41.10 o                         
 -11   7   5         47.17         12.60        34.79 o                         
 -10   7   5          4.35         -0.78        28.55 o                         
  -9   7   5        117.47        112.95        25.84 o                         
  -8   7   5        103.12        106.28        21.98 o                         
  -7   7   5        216.09        246.48        24.24 o                         
  -6   7   5        342.59        368.15        29.23 o                         
  -5   7   5        404.30        352.56        28.23 o                         
  -4   7   5       1605.60       1655.14        49.17 o                         
  -3   7   5        237.78        225.71        25.13 o                         
  -2   7   5        136.54        125.99        22.50 o                         
  -1   7   5         57.64         95.28        21.47 o                         
   0   7   5        542.68        602.44        34.15 o                         
   1   7   5        854.32       1035.02        36.83 o                         
   2   7   5        480.30        497.95        28.84 o                         
   3   7   5       2443.36       2547.32        71.35 o                         
   4   7   5        616.93        636.67        33.52 o                         
   5   7   5        477.65        456.04        33.51 o                         
   6   7   5        344.82        368.83        35.75 o                         
   7   7   5        681.75        798.60        51.20 o                         
   8   7   5       2228.09       2247.12        81.25 o                         
   9   7   5         46.56         67.05        53.97 o                         
  10   7   5         90.46         82.16        42.47 o                         
  11   7   5         37.58        -31.23        44.29 o                         
  12   7   5        124.13         94.00        65.43 o                         
 -14   8   5          1.86          2.49        62.14 o                         
 -13   8   5         20.27        -54.89        55.58 o                         
 -12   8   5          4.53        -40.51        40.51 o                         
 -11   8   5         79.27         79.73        36.86 o                         
 -10   8   5         37.74         -0.29        29.03 o                         
  -9   8   5          7.43        -12.33        21.70 o                         
  -8   8   5          4.19        -11.03        20.15 o                         
  -7   8   5        107.97        150.98        24.33 o                         
  -6   8   5         73.78        113.96        23.87 o                         
  -5   8   5        408.27        496.58        42.45 o                         
  -4   8   5         15.33         18.37        19.67 o                         
  -3   8   5       2593.39       2783.21        62.49 o                         
  -2   8   5       1331.04       1541.39        62.52 o                         
  -1   8   5       2722.88       2705.35        81.97 o                         
   0   8   5       1115.33       1199.00        43.97 o                         
   1   8   5       1118.10       1040.73        37.17 o                         
   2   8   5       3768.75       3858.12        69.98 o                         
   3   8   5         16.66         42.23        24.73 o                         
   4   8   5       1154.66       1254.16        46.20 o                         
   5   8   5        109.56         98.92        30.19 o                         
   6   8   5        222.91        316.24        44.30 o                         
   7   8   5        158.51        225.00        35.09 o                         
   8   8   5        224.01        191.28        38.98 o                         
   9   8   5        377.44        336.13        45.39 o                         
  10   8   5        176.57        184.29        47.35 o                         
  11   8   5          4.18        -40.79        44.20 o                         
  12   8   5        169.66        125.65        62.77 o                         
 -13   9   5          3.77        -24.55        49.30 o                         
 -12   9   5         60.47         85.77        49.22 o                         
 -11   9   5         52.83         53.07        38.55 o                         
 -10   9   5         20.18         40.55        27.07 o                         
  -9   9   5        288.58        288.23        27.13 o                         
  -8   9   5         68.24         89.52        22.18 o                         
  -7   9   5         42.61         43.82        21.91 o                         
  -6   9   5          2.32         12.89        21.90 o                         
  -5   9   5        127.10        177.24        24.16 o                         
  -4   9   5        194.22        172.51        23.57 o                         
  -3   9   5          4.35         12.73        19.75 o                         
  -2   9   5        111.50         89.23        21.55 o                         
  -1   9   5         57.62         64.30        22.21 o                         
   0   9   5        435.04        500.74        28.23 o                         
   1   9   5       1280.71       1340.59        42.54 o                         
   2   9   5        600.35        628.36        40.26 o                         
   3   9   5       3083.61       2945.43        75.04 o                         
   4   9   5       2232.29       2150.07        62.52 o                         
   5   9   5        704.97        689.77        41.32 o                         
   6   9   5       1041.29       1119.69        52.63 o                         
   7   9   5       1010.53       1029.18        57.18 o                         
   8   9   5       1545.37       1670.46        74.25 o                         
   9   9   5         24.15        -35.61        36.42 o                         
  10   9   5        111.14         97.54        44.20 o                         
  11   9   5          2.96         79.57        49.87 o                         
  12   9   5        162.59        158.26        63.83 o                         
 -13  10   5          5.82        -55.45        55.45 o                         
 -12  10   5          1.56        -20.79        51.50 o                         
 -11  10   5         54.30         54.67        33.49 o                         
 -10  10   5         80.96         68.81        26.63 o                         
  -9  10   5         42.73         45.28        23.52 o                         
  -8  10   5         51.54         35.28        23.24 o                         
  -7  10   5          4.20        -22.07        22.07 o                         
  -6  10   5         17.54         43.00        23.99 o                         
  -5  10   5       1327.02       1292.92        85.12 o                         
  -4  10   5        183.59        155.79        24.39 o                         
  -3  10   5        307.51        341.90        38.33 o                         
  -2  10   5        504.34        557.34        31.38 o                         
  -1  10   5        179.99        177.66        25.86 o                         
   0  10   5       1105.17       1206.43        46.21 o                         
   1  10   5        185.38        157.06        22.78 o                         
   2  10   5       2086.96       2266.32        55.88 o                         
   3  10   5        579.50        567.47        32.49 o                         
   4  10   5        356.63        363.33        35.13 o                         
   5  10   5        301.57        304.49        33.79 o                         
   6  10   5        738.85        761.91        46.20 o                         
   7  10   5        477.68        457.63        41.96 o                         
   8  10   5         56.55         43.81        34.28 o                         
   9  10   5        324.83        270.89        46.24 o                         
  10  10   5         65.53          6.67        42.95 o                         
  11  10   5        113.77        133.81        55.42 o                         
  12  10   5         97.80        198.67        66.70 o                         
 -13  11   5          0.07        -72.77        72.77 o                         
 -12  11   5          5.04        -37.61        59.45 o                         
 -11  11   5          2.91         39.56        32.31 o                         
 -10  11   5          4.40         -8.19        24.15 o                         
  -9  11   5         43.08         53.54        25.51 o                         
  -8  11   5        161.27        255.39        31.61 o                         
  -7  11   5          0.84        -20.83        23.19 o                         
  -6  11   5        725.36        783.71        42.64 o                         
  -5  11   5         50.09         28.46        23.62 o                         
  -4  11   5       1903.27       1946.79        55.08 o                         
  -3  11   5        137.46        121.76        33.70 o                         
  -2  11   5       1100.36       1189.84        44.14 o                         
  -1  11   5       1136.96       1165.10        43.94 o                         
   0  11   5        778.20        771.70        39.78 o                         
   1  11   5        999.96       1039.29        38.86 o                         
   2  11   5        850.85        777.17        45.85 o                         
   3  11   5       1600.02       1628.21        54.17 o                         
   4  11   5          2.26        -13.79        26.13 o                         
   5  11   5        235.23        325.56        41.26 o                         
   6  11   5         17.55         62.74        30.71 o                         
   7  11   5          4.62         15.78        31.92 o                         
   8  11   5        279.09        320.65        42.04 o                         
   9  11   5        159.27        153.60        43.39 o                         
  10  11   5        133.06        129.95        46.39 o                         
  11  11   5        354.75        201.38        60.42 o                         
 -13  12   5          0.37        -34.05        65.62 o                         
 -12  12   5         33.90          2.19        60.82 o                         
 -11  12   5          0.50         18.37        35.26 o                         
 -10  12   5         30.23         17.62        26.10 o                         
  -9  12   5         37.85         22.16        27.70 o                         
  -8  12   5        124.77        120.79        27.70 o                         
  -7  12   5        272.29        299.00        33.04 o                         
  -6  12   5        721.92        721.00        48.03 o                         
  -5  12   5        884.73        941.35        46.56 o                         
  -4  12   5        276.16        302.53        29.34 o                         
  -3  12   5        207.57        172.95        27.11 o                         
  -2  12   5          3.70        -21.57        21.57 o                         
  -1  12   5          2.49        -21.39        21.39 o                         
   0  12   5        687.12        719.10        37.23 o                         
   1  12   5        160.57        157.17        25.53 o                         
   2  12   5       1904.53       2075.71        60.51 o                         
   3  12   5        100.10         88.20        27.47 o                         
   4  12   5        549.53        602.19        40.79 o                         
   5  12   5        146.23        128.40        31.88 o                         
   6  12   5        346.59        502.84        42.05 o                         
   7  12   5       1699.21       1731.53        97.44 o                         
   8  12   5         16.84         -1.34        34.34 o                         
   9  12   5        692.26        759.43        60.22 o                         
  10  12   5        161.57        162.25        51.04 o                         
  11  12   5        194.39        148.63        62.07 o                         
 -13  13   5         46.27         59.56       112.70 o                         
 -12  13   5          3.44        -59.88        59.88 o                         
 -11  13   5         50.81         -3.78        35.93 o                         
 -10  13   5          0.26        -15.90        27.24 o                         
  -9  13   5          5.02         33.24        29.54 o                         
  -8  13   5         43.22         69.51        29.93 o                         
  -7  13   5        157.97        144.07        29.49 o                         
  -6  13   5        586.83        592.95        42.25 o                         
  -5  13   5        202.65        217.52        31.64 o                         
  -4  13   5        678.81        584.15        48.94 o                         
  -3  13   5         17.38         76.52        23.67 o                         
  -2  13   5        467.54        511.50        34.30 o                         
  -1  13   5        418.30        507.44        38.57 o                         
   0  13   5         59.17         56.68        24.56 o                         
   1  13   5       1830.08       1899.29        62.62 o                         
   2  13   5         28.13         17.68        24.54 o                         
   3  13   5       1721.97       1642.76        56.23 o                         
   4  13   5         12.45         -6.64        26.71 o                         
   5  13   5        585.67        595.80        42.95 o                         
   6  13   5        462.33        506.76        43.22 o                         
   7  13   5          0.15        -13.05        31.72 o                         
   8  13   5        621.12        604.45        48.18 o                         
   9  13   5         82.72         82.65        43.06 o                         
  10  13   5        150.37        174.92        53.61 o                         
  11  13   5        142.84        137.95        65.46 o                         
 -12  14   5         65.38        -43.08        51.59 o                         
 -11  14   5          8.67         22.23        38.91 o                         
 -10  14   5         83.08         60.96        31.77 o                         
  -9  14   5         10.79         16.78        29.26 o                         
  -8  14   5         23.67        -25.16        27.10 o                         
  -7  14   5        209.05        235.95        32.31 o                         
  -6  14   5        248.80        220.90        33.20 o                         
  -5  14   5        488.97        459.81        37.70 o                         
  -4  14   5         14.77         10.17        25.97 o                         
  -3  14   5       1246.54       1414.94        52.11 o                         
  -2  14   5        146.50        154.18        28.56 o                         
  -1  14   5         95.58        176.69        28.17 o                         
   0  14   5       1102.30       1107.91        77.94 o                         
   1  14   5        122.42        104.45        30.92 o                         
   2  14   5       1003.52        942.80        81.40 o                         
   3  14   5         36.12         37.79        29.13 o                         
   4  14   5       1715.41       1701.47        99.41 o                         
   5  14   5        158.69        186.94        34.69 o                         
   6  14   5        107.47        130.72        36.01 o                         
   7  14   5        542.59        477.15        44.33 o                         
   8  14   5         43.64         49.55        37.83 o                         
   9  14   5        197.09        159.11        45.85 o                         
  10  14   5        277.20        201.67        57.69 o                         
  11  14   5        144.10        252.05       169.06 o                         
 -12  15   5         25.88        -53.33        53.33 o                         
 -11  15   5        110.76         78.87        43.97 o                         
 -10  15   5          8.54         15.31        37.74 o                         
  -9  15   5        138.52        154.38        35.65 o                         
  -8  15   5          0.07         19.14        29.35 o                         
  -7  15   5        217.49        214.36        35.76 o                         
  -6  15   5        171.75        163.55        32.59 o                         
  -5  15   5        729.25        770.43        45.91 o                         
  -4  15   5        147.24        120.32        30.25 o                         
  -3  15   5         57.90         75.05        27.27 o                         
  -2  15   5         41.71         12.45        27.59 o                         
  -1  15   5          8.78        -11.49        23.63 o                         
   0  15   5         17.37         26.83        28.31 o                         
   1  15   5        973.48        968.82        52.49 o                         
   2  15   5        202.58        204.06        35.20 o                         
   3  15   5        403.40        441.44        44.54 o                         
   4  15   5        613.99        664.54        44.53 o                         
   5  15   5        588.90        634.23        46.35 o                         
   6  15   5       1018.16       1052.44        61.61 o                         
   7  15   5        130.64        189.51        40.64 o                         
   8  15   5        753.37        840.42        57.76 o                         
   9  15   5         64.75         70.91        43.11 o                         
  10  15   5        345.28        264.27        59.27 o                         
 -11  16   5         22.57        -38.36        39.68 o                         
 -10  16   5         73.61         26.20        36.36 o                         
  -9  16   5          0.51        -12.10        32.05 o                         
  -8  16   5        169.48        194.86        38.45 o                         
  -7  16   5         64.98         72.29        33.26 o                         
  -6  16   5         71.53         23.89        29.61 o                         
  -5  16   5        364.81        350.45        37.66 o                         
  -4  16   5          4.69         -6.10        26.95 o                         
  -3  16   5        235.88        192.26        33.53 o                         
  -2  16   5          1.36        -13.24        25.60 o                         
  -1  16   5        416.80        370.14        39.90 o                         
   0  16   5        573.90        555.74        45.23 o                         
   1  16   5         74.08         39.41        29.67 o                         
   2  16   5        348.73        316.15        44.30 o                         
   3  16   5         54.95         40.76        30.97 o                         
   4  16   5        154.59        115.28        32.47 o                         
   5  16   5        363.22        312.58        40.00 o                         
   6  16   5        170.91        126.73        37.13 o                         
   7  16   5        296.34        415.38        46.32 o                         
   8  16   5         42.40         37.49        38.84 o                         
   9  16   5        159.85        165.20        49.81 o                         
  10  16   5        169.53        222.66        65.15 o                         
 -11  17   5         17.36         11.78        42.04 o                         
 -10  17   5          5.03         27.26        39.36 o                         
  -9  17   5         47.48         59.05        35.29 o                         
  -8  17   5         41.62         38.65        35.61 o                         
  -7  17   5         94.35         41.97        33.93 o                         
  -6  17   5        189.03        205.62        38.01 o                         
  -5  17   5         64.30         27.67        36.61 o                         
  -4  17   5        361.63        327.89        38.10 o                         
  -3  17   5         18.57         21.20        28.65 o                         
  -2  17   5        931.64        898.58        48.63 o                         
  -1  17   5          9.24          5.44        30.38 o                         
   0  17   5        370.27        402.29        42.20 o                         
   1  17   5       1026.97       1050.88        56.47 o                         
   2  17   5          3.94          8.79        32.63 o                         
   3  17   5        262.37        283.85        42.74 o                         
   4  17   5        282.42        277.02        39.01 o                         
   5  17   5         42.63        -12.88        32.19 o                         
   6  17   5        205.73        241.24        40.09 o                         
   7  17   5         20.61         -9.81        35.23 o                         
   8  17   5        183.06        121.30        45.48 o                         
   9  17   5        148.03        109.84        49.52 o                         
 -11  18   5         37.72        -50.69        73.99 o                         
 -10  18   5         38.75          2.24        40.61 o                         
  -9  18   5          7.21         -4.45        35.92 o                         
  -8  18   5         46.99         36.74        36.72 o                         
  -7  18   5         83.72         51.75        36.66 o                         
  -6  18   5         24.15         40.13        32.13 o                         
  -5  18   5        231.68        253.30        39.10 o                         
  -4  18   5         53.31         24.98        30.60 o                         
  -3  18   5        250.62        176.51        34.18 o                         
  -2  18   5         14.36          2.12        27.27 o                         
  -1  18   5        401.31        268.25        39.85 o                         
   0  18   5        154.93        164.88        37.12 o                         
   1  18   5         11.58        -18.45        32.83 o                         
   2  18   5        958.41        925.19        57.17 o                         
   3  18   5        569.36        755.65        55.66 o                         
   4  18   5        417.25        412.96        44.87 o                         
   5  18   5        657.88        660.74        50.62 o                         
   6  18   5        177.85        192.67        41.00 o                         
   7  18   5        341.87        317.18        44.70 o                         
   8  18   5          2.36         18.05        44.13 o                         
   9  18   5        167.68        164.66        58.60 o                         
 -10  19   5         13.07        -41.28        43.44 o                         
  -9  19   5         10.05        -36.71        36.71 o                         
  -8  19   5         41.55         10.50        37.60 o                         
  -7  19   5          5.98        -13.50        36.18 o                         
  -6  19   5        161.33         95.59        37.25 o                         
  -5  19   5          1.46         -7.92        32.66 o                         
  -4  19   5        245.15        175.22        35.74 o                         
  -3  19   5         16.61         39.04        31.51 o                         
  -2  19   5        754.54        606.65        43.88 o                         
  -1  19   5        217.18        157.15        35.19 o                         
   0  19   5        144.99        131.26        36.83 o                         
   1  19   5        517.77        477.64        54.82 o                         
   2  19   5         12.23        -33.92        33.92 o                         
   3  19   5        735.64        785.17        58.83 o                         
   4  19   5         94.62         89.14        44.11 o                         
   5  19   5        366.63        385.45        47.42 o                         
   6  19   5        105.27         74.37        37.68 o                         
   7  19   5          0.28          1.81        40.42 o                         
   8  19   5         61.87         27.59        48.69 o                         
 -10  20   5          0.54       -148.46       148.46 o                         
  -9  20   5          0.28        -37.17        37.17 o                         
  -8  20   5         15.31         -2.14        40.24 o                         
  -7  20   5         82.81        101.49        41.36 o                         
  -6  20   5          7.89         -0.78        35.81 o                         
  -5  20   5        113.67        101.65        37.79 o                         
  -4  20   5         17.26         62.12        36.68 o                         
  -3  20   5        258.54        267.91        39.78 o                         
  -2  20   5        163.62         92.04        34.81 o                         
  -1  20   5         26.54         -8.36        32.16 o                         
   0  20   5        197.81        248.46        41.67 o                         
   1  20   5          2.28        -13.49        34.51 o                         
   2  20   5        197.37        183.07        41.01 o                         
   3  20   5         15.31        -16.56        37.19 o                         
   4  20   5        591.46        516.81        54.11 o                         
   5  20   5         90.29        101.03        40.50 o                         
   6  20   5         24.42         -4.43        38.42 o                         
   7  20   5        102.86        124.61        45.97 o                         
   8  20   5         19.28         27.24        50.02 o                         
  -9  21   5         10.59         31.79        48.43 o                         
  -8  21   5          4.82        -40.45        40.45 o                         
  -7  21   5         49.58        -30.58        39.21 o                         
  -6  21   5         52.06          7.39        41.41 o                         
  -5  21   5          7.59          2.28        39.19 o                         
  -4  21   5         81.46         57.84        39.20 o                         
  -3  21   5          0.02         19.00        33.88 o                         
  -2  21   5          2.50         -8.27        33.90 o                         
  -1  21   5        107.21        102.34        35.42 o                         
   0  21   5        111.81         44.37        38.15 o                         
   1  21   5         11.64        -35.02        35.02 o                         
   2  21   5         79.64         78.56        41.39 o                         
   3  21   5        332.77        517.15        54.21 o                         
   4  21   5         42.29         56.82        43.98 o                         
   5  21   5        289.88        275.63        50.76 o                         
   6  21   5        194.37        185.08        49.22 o                         
   7  21   5          7.78         55.32        47.30 o                         
  -8  22   5          8.65        -11.07        48.17 o                         
  -7  22   5          4.07         -4.95        42.06 o                         
  -6  22   5         16.35        -38.03        42.85 o                         
  -5  22   5         64.89          3.67        46.14 o                         
  -4  22   5         11.20         50.55        40.50 o                         
  -3  22   5         33.88         53.73        39.20 o                         
  -2  22   5         16.33          5.58        35.09 o                         
  -1  22   5          7.80         84.47        36.17 o                         
   0  22   5        126.57         76.66        43.53 o                         
   1  22   5          5.86        -36.06        36.06 o                         
   2  22   5         91.00         21.65        41.25 o                         
   3  22   5          0.64        -15.94        40.09 o                         
   4  22   5        223.74        187.32        48.06 o                         
   5  22   5          0.22         22.51        50.50 o                         
   6  22   5         13.63         41.00        47.97 o                         
  -7  23   5         25.16         67.90        50.98 o                         
  -6  23   5         21.25         14.64        45.96 o                         
  -5  23   5          0.02          5.41        41.74 o                         
  -4  23   5         23.85          0.17        40.24 o                         
  -3  23   5          1.59          2.87        39.32 o                         
  -2  23   5          9.28         44.94        47.07 o                         
  -1  23   5         48.92         30.31        38.69 o                         
   0  23   5          2.85         32.75        38.25 o                         
   1  23   5         83.07        138.28        44.49 o                         
   2  23   5         55.79         22.60        41.63 o                         
   3  23   5        137.84        147.57        47.42 o                         
   4  23   5          5.07         16.75        46.61 o                         
   5  23   5         94.64        180.56        56.89 o                         
   6  23   5        102.37         46.49        86.66 o                         
  -6  24   5         16.93         58.46        51.32 o                         
  -5  24   5         42.37        118.42        51.63 o                         
  -4  24   5          2.98        -43.41        43.41 o                         
  -3  24   5          9.51          8.83        43.94 o                         
  -2  24   5          1.51        -40.46        40.46 o                         
  -1  24   5         53.31         37.40        41.54 o                         
   0  24   5        137.78         83.68        43.35 o                         
   1  24   5         44.70         76.67        45.20 o                         
   2  24   5         75.97        118.23        47.47 o                         
   3  24   5         29.86          1.19        45.95 o                         
   4  24   5        115.30        130.89        53.21 o                         
   5  24   5         82.97         51.15       114.37 o                         
  -5  25   5          0.91        -19.49        49.43 o                         
  -4  25   5         25.97        -29.62        47.89 o                         
  -3  25   5          5.69         22.33        50.30 o                         
  -2  25   5         55.26        -10.59        46.55 o                         
  -1  25   5         47.21        -16.39        47.11 o                         
   0  25   5         35.42         20.83        54.00 o                         
   1  25   5        115.55        157.28        50.99 o                         
   2  25   5          7.28         37.13        52.74 o                         
   3  25   5         34.35        102.59        52.39 o                         
  -3  26   5         11.82        -42.72        54.80 o                         
  -2  26   5         19.49        -47.52        48.31 o                         
  -1  26   5         20.26         -6.61        50.31 o                         
   0  26   5         23.71          5.51        56.71 o                         
   1  26   5         48.93         87.37        51.57 o                         
 -13   0   6          2.09        -68.05        68.05 o                         
 -12   0   6         46.35        -36.72        62.49 o                         
 -11   0   6          9.50        -10.46        49.88 o                         
 -10   0   6         15.38        -27.83        47.46 o                         
  -9   0   6         47.87        118.27        48.54 o                         
  -8   0   6        357.88        413.91        54.84 o                         
  -7   0   6        121.73        130.34        37.88 o                         
  -6   0   6         41.91         45.88        32.14 o                         
  -5   0   6         73.82         85.85        35.85 o                         
  -4   0   6        873.28        839.04        62.22 o                         
  -3   0   6       1310.62       1152.41        89.90 o                         
  -2   0   6       1916.16       2133.22        72.91 o                         
  -1   0   6       1752.51       1607.39        74.12 o                         
   0   0   6       1141.92       1075.67        52.33 o                         
   1   0   6        774.67        746.52        46.83 o                         
   2   0   6         32.23         25.82        27.51 o                         
   3   0   6        322.75        252.43        36.97 o                         
   4   0   6         86.51         73.59        56.58 o                         
   5   0   6        396.03        438.27        49.43 o                         
   6   0   6        655.34        540.57        62.65 o                         
   7   0   6       1293.44       1355.05        92.76 o                         
   8   0   6        376.00        281.73        59.54 o                         
   9   0   6        110.42        126.90        58.05 o                         
  10   0   6        199.10        155.53        66.88 o                         
  11   0   6         59.66        147.71       104.45 o                         
 -13   1   6         37.65        -14.43        51.78 o                         
 -12   1   6          9.51         39.46        43.17 o                         
 -11   1   6        156.34        141.37        41.48 o                         
 -10   1   6         35.55         32.58        34.92 o                         
  -9   1   6        170.89        193.76        35.49 o                         
  -8   1   6         30.61         22.91        27.20 o                         
  -7   1   6         23.76          3.73        24.86 o                         
  -6   1   6          9.17         10.90        24.60 o                         
  -5   1   6         28.11         26.09        22.87 o                         
  -4   1   6        307.70        279.52        30.90 o                         
  -3   1   6        256.92        201.89        29.06 o                         
  -2   1   6        555.54        639.84        33.78 o                         
  -1   1   6        372.16        380.61        25.39 o                         
   0   1   6        370.33        392.94        25.81 o                         
   1   1   6          3.68        -17.27        17.27 o                         
   2   1   6       1516.57       1610.75        48.48 o                         
   3   1   6         12.36        -10.50        20.46 o                         
   4   1   6       1748.81       1902.67        61.80 o                         
   5   1   6         20.19          3.07        25.12 o                         
   6   1   6       2682.13       2872.37       153.46 o                         
   7   1   6        682.12        824.11        64.02 o                         
   8   1   6        600.59        518.82        55.91 o                         
   9   1   6         28.88         32.44        38.32 o                         
  10   1   6          1.87         -5.42        41.91 o                         
  11   1   6        161.77        187.18        75.16 o                         
 -13   2   6          6.05        -47.94        47.94 o                         
 -12   2   6         83.55          6.71        41.91 o                         
 -11   2   6          0.06        -34.69        34.69 o                         
 -10   2   6        201.53        262.69        62.69 o                         
  -9   2   6          0.19         -5.51        29.81 o                         
  -8   2   6         72.27         40.96        28.11 o                         
  -7   2   6        135.28         83.60        28.53 o                         
  -6   2   6        100.57         87.24        26.45 o                         
  -5   2   6        165.38        142.12        28.01 o                         
  -4   2   6        317.11        244.31        27.95 o                         
  -3   2   6        527.29        547.04        40.26 o                         
  -2   2   6        812.11        833.22        38.13 o                         
  -1   2   6        381.15        381.32        27.32 o                         
   0   2   6        496.10        540.02        29.32 o                         
   1   2   6        181.03        233.19        26.09 o                         
   2   2   6         65.90         50.73        21.29 o                         
   3   2   6       1289.10       1405.97        46.69 o                         
   4   2   6        157.89        179.54        26.25 o                         
   5   2   6       2292.00       2549.82        76.57 o                         
   6   2   6        164.11        118.54        34.32 o                         
   7   2   6       1637.60       1692.00        77.57 o                         
   8   2   6         10.26         17.20        34.96 o                         
   9   2   6        135.50        114.80        46.91 o                         
  10   2   6        177.73        117.46        53.44 o                         
  11   2   6          2.14          9.12        54.21 o                         
 -13   3   6          9.99        -47.02        47.02 o                         
 -12   3   6          3.03        -10.04        42.33 o                         
 -11   3   6         43.52        -13.63        46.14 o                         
 -10   3   6          4.05        -12.13        32.98 o                         
  -9   3   6         51.58         -7.85        31.42 o                         
  -8   3   6          0.08        -25.65        25.65 o                         
  -7   3   6         20.75         26.68        26.06 o                         
  -6   3   6        443.00        384.11        32.57 o                         
  -5   3   6       1344.79       1354.88        60.00 o                         
  -4   3   6        707.58        714.37        63.99 o                         
  -3   3   6       1816.57       1980.91        68.20 o                         
  -2   3   6       1022.84       1125.59        40.84 o                         
  -1   3   6       1965.84       2149.54        67.18 o                         
   0   3   6        713.02        657.20        32.18 o                         
   1   3   6       2262.80       2244.98        55.99 o                         
   2   3   6          0.66          0.29        20.24 o                         
   3   3   6        435.36        400.40        29.80 o                         
   4   3   6        683.13        733.51        37.84 o                         
   5   3   6        186.81        169.26        31.52 o                         
   6   3   6       1939.22       2152.45        78.66 o                         
   7   3   6         39.42         97.83        34.65 o                         
   8   3   6         98.46        125.21        40.69 o                         
   9   3   6        262.04        292.34        51.60 o                         
  10   3   6         12.82         15.06        45.38 o                         
  11   3   6        218.51        134.80        69.11 o                         
 -13   4   6          6.28        -50.17        50.17 o                         
 -12   4   6         71.05         47.08        45.19 o                         
 -11   4   6          3.18         30.05        39.62 o                         
 -10   4   6        345.77        301.40        42.20 o                         
  -9   4   6          4.64        -11.69        43.60 o                         
  -8   4   6        632.21        555.88        41.77 o                         
  -7   4   6         83.29         51.12        27.23 o                         
  -6   4   6          1.80         13.39        25.14 o                         
  -5   4   6        809.56        680.47        41.17 o                         
  -4   4   6        587.47        566.12        40.75 o                         
  -3   4   6        251.18        203.80        26.35 o                         
  -2   4   6        628.95        581.96        34.72 o                         
  -1   4   6        258.35        274.36        34.02 o                         
   0   4   6        171.48        175.94        24.23 o                         
   1   4   6        142.24        119.12        22.53 o                         
   2   4   6        211.26        162.81        24.33 o                         
   3   4   6       2185.96       2212.33        70.82 o                         
   4   4   6         13.38        -18.69        22.30 o                         
   5   4   6       2714.54       2846.62       117.08 o                         
   6   4   6          0.28        -27.25        27.25 o                         
   7   4   6        515.08        511.74        60.83 o                         
   8   4   6        446.28        536.64        55.17 o                         
   9   4   6          6.99          9.98        41.49 o                         
  10   4   6         67.65         79.56        70.18 o                         
  11   4   6          0.01         61.42        62.01 o                         
 -13   5   6          5.55        -45.49        45.49 o                         
 -12   5   6          4.68         45.28        43.87 o                         
 -11   5   6        163.46        155.76        46.33 o                         
 -10   5   6          0.86        -25.90        33.32 o                         
  -9   5   6        367.64        404.51        40.94 o                         
  -8   5   6         24.61         57.74        30.78 o                         
  -7   5   6        294.71        290.76        33.50 o                         
  -6   5   6        270.04        222.09        33.01 o                         
  -5   5   6        160.43        123.13        26.10 o                         
  -4   5   6       1055.97       1130.60        73.46 o                         
  -3   5   6        905.44       1009.28        43.34 o                         
  -2   5   6        648.73        613.62        48.09 o                         
  -1   5   6        395.67        451.60        32.33 o                         
   0   5   6         77.29         42.64        22.90 o                         
   1   5   6        617.94        669.83        34.68 o                         
   2   5   6        165.90        172.12        27.65 o                         
   3   5   6         35.79         13.66        23.32 o                         
   4   5   6       1887.93       2066.76        66.54 o                         
   5   5   6         22.79          6.01        27.64 o                         
   6   5   6        393.72        572.27        53.19 o                         
   7   5   6        136.67        123.12        43.60 o                         
   8   5   6         79.93         71.75        44.72 o                         
   9   5   6        150.99         55.13        45.03 o                         
  10   5   6          5.52        -36.74        48.82 o                         
  11   5   6        196.17        191.38        64.21 o                         
 -13   6   6          3.66        -19.84        52.48 o                         
 -12   6   6         40.87         94.01        48.92 o                         
 -11   6   6          4.41         19.20        43.05 o                         
 -10   6   6        191.49        150.73        40.98 o                         
  -9   6   6          6.43         17.15        27.60 o                         
  -8   6   6         63.14         22.71        28.31 o                         
  -7   6   6         12.91        -26.54        26.54 o                         
  -6   6   6         63.67         31.86        27.42 o                         
  -5   6   6        146.42        127.93        23.52 o                         
  -4   6   6       1479.54       1559.52        62.28 o                         
  -3   6   6        482.25        361.46        30.50 o                         
  -2   6   6        555.87        607.08        36.10 o                         
  -1   6   6       1269.20       1265.45        48.29 o                         
   0   6   6        193.21        186.31        26.73 o                         
   1   6   6        475.14        520.91        31.95 o                         
   2   6   6        358.09        270.95        27.17 o                         
   3   6   6        592.68        687.97        43.03 o                         
   4   6   6          0.21        -19.12        25.66 o                         
   5   6   6        258.18        247.87        39.20 o                         
   6   6   6          9.56        -20.86        32.00 o                         
   7   6   6        410.79        401.77        54.39 o                         
   8   6   6        223.21        200.31        52.81 o                         
   9   6   6          0.65        -43.29        43.29 o                         
  10   6   6         53.50        -37.98        46.94 o                         
  11   6   6         47.92         56.36        61.22 o                         
 -13   7   6         11.85        -34.82        64.19 o                         
 -12   7   6         44.60         -8.28        45.99 o                         
 -11   7   6        188.54        149.72        42.97 o                         
 -10   7   6         44.44         -0.19        34.45 o                         
  -9   7   6        364.75        313.60        39.71 o                         
  -8   7   6          4.17        -27.67        27.98 o                         
  -7   7   6        418.33        469.10        41.03 o                         
  -6   7   6        166.76        153.85        29.09 o                         
  -5   7   6         65.42         40.66        23.90 o                         
  -4   7   6         65.53         82.23        23.42 o                         
  -3   7   6         36.12        -10.09        22.18 o                         
  -2   7   6        178.12        167.87        27.02 o                         
  -1   7   6        108.51        141.93        27.06 o                         
   0   7   6          0.63        -19.09        23.50 o                         
   1   7   6        135.19        172.54        28.03 o                         
   2   7   6        499.52        521.83        37.75 o                         
   3   7   6         97.94         67.01        25.19 o                         
   4   7   6       1349.43       1489.45        63.68 o                         
   5   7   6         24.97        -32.07        32.07 o                         
   6   7   6        783.37        745.62        51.07 o                         
   7   7   6          7.83          9.95        38.09 o                         
   8   7   6        674.90        694.09        78.79 o                         
   9   7   6         39.21         28.51        45.29 o                         
  10   7   6         12.03        -16.89        50.47 o                         
  11   7   6        114.01         75.20        63.49 o                         
 -13   8   6         11.74        -71.65        71.65 o                         
 -12   8   6         23.12        -48.58        48.58 o                         
 -11   8   6         17.67         -8.51        42.17 o                         
 -10   8   6        145.17        133.46        40.69 o                         
  -9   8   6          2.46         -3.04        34.76 o                         
  -8   8   6         20.16        -20.47        28.43 o                         
  -7   8   6         33.98         24.79        29.08 o                         
  -6   8   6         76.15         78.49        28.18 o                         
  -5   8   6         74.66         51.79        26.17 o                         
  -4   8   6        263.09        239.70        28.23 o                         
  -3   8   6        879.78        818.30        42.01 o                         
  -2   8   6         81.06        113.46        26.50 o                         
  -1   8   6        530.48        629.88        37.85 o                         
   0   8   6         44.08          8.19        23.91 o                         
   1   8   6          4.75        -23.01        23.01 o                         
   2   8   6        109.74        110.66        25.16 o                         
   3   8   6        530.75        555.09        39.20 o                         
   4   8   6          5.24        -26.26        26.26 o                         
   5   8   6        605.28        656.37        47.39 o                         
   6   8   6         73.60         92.93        36.13 o                         
   7   8   6        423.42        435.27        50.49 o                         
   8   8   6          0.58        -26.58        41.30 o                         
   9   8   6         58.99         10.38        57.66 o                         
  10   8   6        132.36         42.07        53.08 o                         
  11   8   6         19.19        -47.64       114.70 o                         
 -12   9   6         12.42        -42.60        42.60 o                         
 -11   9   6         12.64        -29.57        39.08 o                         
 -10   9   6         24.47         15.58        33.77 o                         
  -9   9   6          9.37        -31.88        31.88 o                         
  -8   9   6        107.01        124.64        33.43 o                         
  -7   9   6        107.26        -10.17        33.52 o                         
  -6   9   6        126.56         90.61        28.35 o                         
  -5   9   6        762.28        933.46        45.95 o                         
  -4   9   6        264.89        322.49        31.44 o                         
  -3   9   6        739.54        755.78        50.76 o                         
  -2   9   6       1241.56       1191.84        49.50 o                         
  -1   9   6        276.51        288.17        30.69 o                         
   0   9   6        419.06        408.36        33.45 o                         
   1   9   6         23.73          1.14        25.11 o                         
   2   9   6         67.98        150.85        29.61 o                         
   3   9   6        161.03        189.00        30.38 o                         
   4   9   6        290.60        375.69        39.02 o                         
   5   9   6        386.46        342.67        38.63 o                         
   6   9   6        311.60        361.65        41.60 o                         
   7   9   6         81.07         79.91        38.94 o                         
   8   9   6         47.19         24.07        43.57 o                         
   9   9   6         27.96         56.87        46.99 o                         
  10   9   6          8.70         18.69        54.30 o                         
 -12  10   6         11.18        -11.94        59.47 o                         
 -11  10   6         14.92        -10.15        40.39 o                         
 -10  10   6          4.84         15.96        35.04 o                         
  -9  10   6          7.79         18.47        35.08 o                         
  -8  10   6         24.81         16.63        33.52 o                         
  -7  10   6         51.45         86.96        31.68 o                         
  -6  10   6         96.77         57.70        27.01 o                         
  -5  10   6          0.71          5.20        24.96 o                         
  -4  10   6          1.67        -23.16        23.16 o                         
  -3  10   6        291.90        230.01        32.51 o                         
  -2  10   6         79.78         60.21        23.36 o                         
  -1  10   6        113.34         68.89        26.52 o                         
   0  10   6         69.74        115.29        27.69 o                         
   1  10   6        207.18        171.82        33.90 o                         
   2  10   6         79.30         89.15        30.20 o                         
   3  10   6        275.24        208.88        34.17 o                         
   4  10   6         55.82          8.97        28.71 o                         
   5  10   6        886.80        910.95        51.41 o                         
   6  10   6          0.22        -19.11        32.98 o                         
   7  10   6         39.18         83.19        36.34 o                         
   8  10   6         84.66        101.67        45.81 o                         
   9  10   6         55.87         42.41        51.40 o                         
  10  10   6         32.78         25.65        74.25 o                         
 -12  11   6          0.30        -51.66        51.66 o                         
 -11  11   6          9.49        -19.18        42.99 o                         
 -10  11   6         25.72         15.17        35.67 o                         
  -9  11   6          8.14          5.89        33.02 o                         
  -8  11   6         31.64         21.44        35.05 o                         
  -7  11   6         72.58        101.63        34.78 o                         
  -6  11   6          7.23         25.23        27.14 o                         
  -5  11   6        573.57        626.64        46.45 o                         
  -4  11   6         53.70         55.98        26.53 o                         
  -3  11   6        582.54        571.41        36.90 o                         
  -2  11   6        685.17        676.82        38.91 o                         
  -1  11   6         61.38         71.77        25.68 o                         
   0  11   6         10.25         21.42        32.36 o                         
   1  11   6         13.11         11.13        26.09 o                         
   2  11   6          8.73         27.97        32.77 o                         
   3  11   6         27.39         16.96        32.02 o                         
   4  11   6        285.54        232.65        49.63 o                         
   5  11   6          7.31        -17.61        31.04 o                         
   6  11   6         97.08         -3.57        32.82 o                         
   7  11   6          5.72         17.42        35.66 o                         
   8  11   6          0.85        -40.60        40.60 o                         
   9  11   6          9.80        -11.77        49.48 o                         
  10  11   6         65.96         16.55        59.90 o                         
 -12  12   6         11.19        -45.44        75.65 o                         
 -11  12   6          5.03        -32.11        39.03 o                         
 -10  12   6         46.05         17.91        35.06 o                         
  -9  12   6         41.27         86.47        34.87 o                         
  -8  12   6         70.32         23.79        32.57 o                         
  -7  12   6          4.50        -10.13        30.30 o                         
  -6  12   6        215.24        226.92        33.94 o                         
  -5  12   6         31.77        -26.83        26.83 o                         
  -4  12   6        311.60        348.04        35.39 o                         
  -3  12   6         27.99         49.50        26.66 o                         
  -2  12   6        490.95        543.61        41.72 o                         
  -1  12   6        575.93        553.81        37.86 o                         
   0  12   6         13.51         45.10        25.97 o                         
   1  12   6        149.70        137.71        31.09 o                         
   2  12   6          0.00         -7.14        31.24 o                         
   3  12   6        178.77        228.06        41.79 o                         
   4  12   6         43.14         12.85        33.78 o                         
   5  12   6        472.37        458.57        47.35 o                         
   6  12   6         14.39         67.20        34.77 o                         
   7  12   6         82.68         65.60        37.90 o                         
   8  12   6          3.63        -41.12        41.12 o                         
   9  12   6         60.15         21.71        50.70 o                         
  10  12   6          3.91        124.58        74.10 o                         
 -11  13   6         41.04         20.70        44.10 o                         
 -10  13   6         13.55         27.82        40.32 o                         
  -9  13   6        209.90        170.31        37.39 o                         
  -8  13   6          7.99          2.85        33.74 o                         
  -7  13   6         48.18         75.09        33.54 o                         
  -6  13   6          1.94        -28.91        28.91 o                         
  -5  13   6         18.28          9.70        28.23 o                         
  -4  13   6          3.33         16.46        28.87 o                         
  -3  13   6          0.26         18.96        26.95 o                         
  -2  13   6         19.20         19.08        26.65 o                         
  -1  13   6          5.50          0.09        32.10 o                         
   0  13   6         87.86         47.52        29.19 o                         
   1  13   6        261.74        198.29        37.34 o                         
   2  13   6        138.98          9.98        36.14 o                         
   3  13   6          3.29        -15.61        32.21 o                         
   4  13   6       1145.11        997.02        66.84 o                         
   5  13   6         28.62         23.44        33.52 o                         
   6  13   6        541.48        508.91        52.17 o                         
   7  13   6         22.91          9.64        36.22 o                         
   8  13   6          1.49         12.69        44.74 o                         
   9  13   6         17.81         23.35        49.12 o                         
 -11  14   6          2.07        -16.55        51.35 o                         
 -10  14   6         55.58          9.60        39.77 o                         
  -9  14   6         13.43         40.93        38.42 o                         
  -8  14   6         28.75         46.98        33.63 o                         
  -7  14   6         38.78         32.16        31.64 o                         
  -6  14   6         43.19         52.37        40.47 o                         
  -5  14   6         14.15         41.87        30.65 o                         
  -4  14   6        251.27        232.27        40.67 o                         
  -3  14   6         47.84         21.29        28.58 o                         
  -2  14   6        470.00        415.82        36.30 o                         
  -1  14   6        129.09         95.77        30.62 o                         
   0  14   6         59.77         25.08        31.10 o                         
   1  14   6         12.68         20.02        32.35 o                         
   2  14   6         44.39         36.65        33.18 o                         
   3  14   6        177.70        168.64        38.08 o                         
   4  14   6        131.29        145.50        41.83 o                         
   5  14   6        175.29        132.13        37.48 o                         
   6  14   6         29.48          4.57        34.33 o                         
   7  14   6          2.87        -17.55        36.59 o                         
   8  14   6          6.39         39.87        42.95 o                         
   9  14   6        106.63        105.11        55.59 o                         
 -11  15   6          1.93        -78.93        78.93 o                         
 -10  15   6          1.89        -16.58        39.59 o                         
  -9  15   6         13.32         14.74        36.48 o                         
  -8  15   6         16.00          7.45        34.01 o                         
  -7  15   6          0.66        -17.28        32.29 o                         
  -6  15   6         32.79         82.58        34.25 o                         
  -5  15   6         27.06         26.67        32.75 o                         
  -4  15   6          8.82        -15.05        30.94 o                         
  -3  15   6         93.66         38.86        30.39 o                         
  -2  15   6         12.25        -27.16        27.16 o                         
  -1  15   6        155.68        108.67        34.59 o                         
   0  15   6        122.64         67.18        33.34 o                         
   1  15   6          0.46        -25.87        31.88 o                         
   2  15   6          0.17          7.56        33.48 o                         
   3  15   6         76.90        173.75        41.04 o                         
   4  15   6         92.42         67.30        40.29 o                         
   5  15   6         86.70         84.24        37.72 o                         
   6  15   6         25.98         44.04        42.17 o                         
   7  15   6          8.27         37.92        40.79 o                         
   8  15   6         49.30         94.96        46.22 o                         
   9  15   6          0.46        -45.23       143.14 o                         
 -10  16   6          1.82         24.57        46.71 o                         
  -9  16   6          6.45        -37.00        37.00 o                         
  -8  16   6          3.33        -35.10        35.10 o                         
  -7  16   6         58.18         46.30        34.29 o                         
  -6  16   6         10.74        -26.49        31.81 o                         
  -5  16   6         76.11        122.53        34.19 o                         
  -4  16   6          0.01         39.61        31.93 o                         
  -3  16   6          0.51        -34.02        34.55 o                         
  -2  16   6         14.63         15.88        29.37 o                         
  -1  16   6          2.57        -37.33        37.33 o                         
   0  16   6        110.34        159.02        40.04 o                         
   1  16   6         63.05         23.78        34.44 o                         
   2  16   6        183.26        193.07        39.94 o                         
   3  16   6          2.07        -14.65        35.93 o                         
   4  16   6         83.53         57.50        39.64 o                         
   5  16   6         19.03        -25.69        39.52 o                         
   6  16   6          6.69         45.06        39.63 o                         
   7  16   6          0.41         22.16        41.01 o                         
   8  16   6         96.98        148.83        48.98 o                         
 -10  17   6          4.60         -5.08        70.28 o                         
  -9  17   6         11.06         59.23        39.95 o                         
  -8  17   6         48.44         80.55        40.76 o                         
  -7  17   6         33.82         47.89        36.45 o                         
  -6  17   6        132.25        143.51        39.92 o                         
  -5  17   6         21.17         74.48        34.76 o                         
  -4  17   6         25.69         46.32        33.21 o                         
  -3  17   6         25.06         10.75        34.89 o                         
  -2  17   6         16.94         50.66        34.38 o                         
  -1  17   6         33.58        -39.80        43.60 o                         
   0  17   6        198.30        196.63        37.17 o                         
   1  17   6        229.92        150.60        38.48 o                         
   2  17   6        127.66        139.69        40.73 o                         
   3  17   6        148.11        126.17        41.53 o                         
   4  17   6         52.40         64.82        42.68 o                         
   5  17   6         11.42         17.31        41.94 o                         
   6  17   6         24.40          9.06        42.02 o                         
   7  17   6         50.05         24.67        45.04 o                         
   8  17   6         81.87          1.42        58.69 o                         
  -9  18   6         28.71         33.13        41.47 o                         
  -8  18   6          1.13        -34.72        38.71 o                         
  -7  18   6         28.64         16.64        37.00 o                         
  -6  18   6         15.37          1.32        35.08 o                         
  -5  18   6        115.43        139.19        37.88 o                         
  -4  18   6          7.82        -15.19        35.76 o                         
  -3  18   6          0.86        -35.36        35.36 o                         
  -2  18   6        104.10         78.85        39.70 o                         
  -1  18   6         14.75        -12.65        33.53 o                         
   0  18   6        144.37        128.30        39.37 o                         
   1  18   6         13.66         32.84        36.26 o                         
   2  18   6        493.78        472.84        58.39 o                         
   3  18   6         29.55         27.56        41.96 o                         
   4  18   6         58.43         36.25        41.57 o                         
   5  18   6          5.00         70.98        45.53 o                         
   6  18   6          0.13        -46.78        46.78 o                         
   7  18   6         30.05         47.87        49.53 o                         
  -8  19   6         17.59         17.66        42.74 o                         
  -7  19   6          0.07        -31.65        39.26 o                         
  -6  19   6         31.95         32.76        38.83 o                         
  -5  19   6          0.37         37.25        38.43 o                         
  -4  19   6         12.29          0.87        35.11 o                         
  -3  19   6         41.55         50.29        40.58 o                         
  -2  19   6         10.76         59.67        38.41 o                         
  -1  19   6         96.68         87.46        43.10 o                         
   0  19   6         10.32         14.72        34.70 o                         
   1  19   6        427.19        534.91        51.93 o                         
   2  19   6          0.01         42.02        40.03 o                         
   3  19   6        362.93        339.82        51.58 o                         
   4  19   6         30.80          5.84        44.18 o                         
   5  19   6         18.22         50.29        50.08 o                         
   6  19   6          0.43        -19.93        48.56 o                         
  -8  20   6          0.53        -45.57        45.57 o                         
  -7  20   6         19.90         40.74        44.05 o                         
  -6  20   6         18.74        -21.98        38.99 o                         
  -5  20   6          8.79         -0.43        38.28 o                         
  -4  20   6         41.97         31.81        39.89 o                         
  -3  20   6         32.43         -5.28        40.03 o                         
  -2  20   6          3.35         30.02        39.42 o                         
  -1  20   6          6.94         -6.73        37.23 o                         
   0  20   6         87.23         64.58        42.24 o                         
   1  20   6         16.87          7.64        53.42 o                         
   2  20   6        227.56        257.43        47.49 o                         
   3  20   6          0.83        -15.18        42.07 o                         
   4  20   6        102.84        109.79        50.79 o                         
   5  20   6         13.37         44.09        51.60 o                         
   6  20   6         12.74         59.67        53.73 o                         
  -7  21   6          0.69        -44.76        44.76 o                         
  -6  21   6         35.47        -24.64        41.70 o                         
  -5  21   6         31.64        -27.34        42.43 o                         
  -4  21   6          0.09          5.41        39.62 o                         
  -3  21   6         15.06         -7.78        46.48 o                         
  -2  21   6          9.33        -39.54        56.14 o                         
  -1  21   6         40.30         38.97        43.39 o                         
   0  21   6          0.30        -18.08        43.01 o                         
   1  21   6        239.91        269.10        50.59 o                         
   2  21   6         11.09          8.22        45.77 o                         
   3  21   6        168.95        219.43        54.56 o                         
   4  21   6         95.34         51.18        49.00 o                         
   5  21   6         46.64         13.62        51.17 o                         
  -6  22   6          5.37         47.03        49.43 o                         
  -5  22   6         67.27        103.70        50.37 o                         
  -4  22   6         38.03          4.70        42.23 o                         
  -3  22   6          3.90         -7.65        42.51 o                         
  -2  22   6          0.37        -12.55        44.12 o                         
  -1  22   6          2.89         -2.58        42.79 o                         
   0  22   6        144.32        131.52        45.46 o                         
   1  22   6          2.03         54.02        45.78 o                         
   2  22   6        193.16        220.93        55.28 o                         
   3  22   6         41.67         99.79        49.95 o                         
   4  22   6         57.15         39.55        52.95 o                         
  -5  23   6         23.73        120.17       201.03 o                         
  -4  23   6         28.63         -3.68        47.51 o                         
  -3  23   6         13.46         13.57        44.04 o                         
  -2  23   6          8.93         56.44        51.16 o                         
  -1  23   6          2.29        -21.66        47.96 o                         
   0  23   6         25.61        -34.16        43.84 o                         
   1  23   6        145.64        122.69        50.29 o                         
   2  23   6          8.16         65.82        51.25 o                         
   3  23   6         37.25        -41.08       128.22 o                         
  -3  24   6          5.65       -170.60       170.60 o                         
  -2  24   6          9.96         -8.56        79.43 o                         
  -1  24   6          8.35         -0.41        52.01 o                         
   0  24   6         64.65        -61.50        81.17 o                         
 -12   1   7         28.52        -48.15        48.15 o                         
 -11   1   7          2.64        -43.44        43.44 o                         
 -10   1   7         55.12        -40.35        40.35 o                         
  -9   1   7         21.64         -9.74        37.84 o                         
  -8   1   7         45.28         18.98        35.14 o                         
  -7   1   7         61.44        108.45        41.11 o                         
  -6   1   7          1.53        -25.74        25.74 o                         
  -5   1   7         68.25         36.40        27.49 o                         
  -4   1   7          7.71         24.78        27.89 o                         
  -3   1   7          4.42         13.15        27.60 o                         
  -2   1   7          8.80         -6.82        26.54 o                         
  -1   1   7         19.02         12.78        26.79 o                         
   0   1   7          5.03         -0.84        24.91 o                         
   1   1   7          8.21          9.22        24.57 o                         
   2   1   7          3.01        -23.82        23.82 o                         
   3   1   7         14.86          2.47        24.94 o                         
   4   1   7         59.29        120.23        28.14 o                         
   5   1   7         33.37          8.02        35.83 o                         
   6   1   7          1.45         -6.55        34.08 o                         
   7   1   7         29.88         89.39        60.53 o                         
   8   1   7         41.46         17.52        41.85 o                         
   9   1   7          5.33        -18.78        45.99 o                         
 -12   2   7          9.25        -46.80        46.80 o                         
 -11   2   7          4.67         -6.24        44.11 o                         
 -10   2   7          0.18        -18.31        41.63 o                         
  -9   2   7         40.13         34.61        37.22 o                         
  -8   2   7          3.37        -11.12        34.71 o                         
  -7   2   7          2.49        -27.60        27.60 o                         
  -6   2   7         21.51         -9.51        29.14 o                         
  -5   2   7          4.12         13.01        30.47 o                         
  -4   2   7          4.98          7.29        28.03 o                         
  -3   2   7         45.93         22.17        27.50 o                         
  -2   2   7        187.03        185.62        32.27 o                         
  -1   2   7          4.70         -5.42        27.96 o                         
   0   2   7         17.40         83.66        26.26 o                         
   1   2   7         48.90         82.91        26.96 o                         
   2   2   7         67.00         80.00        25.52 o                         
   3   2   7          1.07         23.14        25.41 o                         
   4   2   7          2.49          5.40        28.83 o                         
   5   2   7         11.18         63.24        34.57 o                         
   6   2   7        112.53        135.49        38.69 o                         
   7   2   7          0.51          2.84        38.81 o                         
   8   2   7         18.81         -0.94        44.71 o                         
   9   2   7          1.53         22.09        49.99 o                         
 -12   3   7         23.92        -48.01        48.01 o                         
 -11   3   7          0.10        -31.08        40.85 o                         
 -10   3   7         27.66         11.14        39.70 o                         
  -9   3   7         57.78         54.54        38.08 o                         
  -8   3   7         70.80         98.49        38.30 o                         
  -7   3   7         47.95         21.79        32.62 o                         
  -6   3   7          0.02         17.79        32.44 o                         
  -5   3   7         12.39         20.83        28.73 o                         
  -4   3   7         24.24        -10.23        28.56 o                         
  -3   3   7          3.13         -7.72        27.29 o                         
  -2   3   7          2.43        -20.78        26.77 o                         
  -1   3   7          0.42         27.84        26.26 o                         
   0   3   7         24.47        -15.99        24.57 o                         
   1   3   7          1.27         13.13        25.82 o                         
   2   3   7          6.50         15.62        25.70 o                         
   3   3   7          2.55          1.46        25.41 o                         
   4   3   7          1.52        -35.25        35.25 o                         
   5   3   7          4.19         18.53        32.64 o                         
   6   3   7         39.05         77.53        37.05 o                         
   7   3   7         36.77         35.42        40.61 o                         
   8   3   7        132.12         54.05        46.08 o                         
   9   3   7         73.96         67.43        53.47 o                         
 -12   4   7          4.19        -41.48        48.51 o                         
 -11   4   7         15.37        -39.80        39.80 o                         
 -10   4   7         13.69        -21.30        37.19 o                         
  -9   4   7         28.19          0.17        36.23 o                         
  -8   4   7        125.16        112.77        41.28 o                         
  -7   4   7         38.90         17.08        31.45 o                         
  -6   4   7         15.37         23.20        30.54 o                         
  -5   4   7         69.26         28.74        29.68 o                         
  -4   4   7          3.65         12.80        27.68 o                         
  -3   4   7         18.17         64.90        29.65 o                         
  -2   4   7        156.23        111.95        30.95 o                         
  -1   4   7          4.05        -25.29        25.29 o                         
   0   4   7        135.82        140.38        31.64 o                         
   1   4   7         17.20        -25.22        34.97 o                         
   2   4   7          8.80        -11.84        26.82 o                         
   3   4   7         63.46         81.78        27.99 o                         
   4   4   7         14.07         -8.22        29.49 o                         
   5   4   7         40.67         41.86        32.62 o                         
   6   4   7         20.94          0.76        46.56 o                         
   7   4   7         72.11        109.60        45.43 o                         
   8   4   7        103.94         26.87        46.06 o                         
   9   4   7         18.86         -1.39        53.15 o                         
 -12   5   7          4.15        -11.58        58.21 o                         
 -11   5   7          0.04          2.74        43.97 o                         
 -10   5   7          0.35        -36.62        36.62 o                         
  -9   5   7          2.77        -14.26        33.90 o                         
  -8   5   7          6.52        -21.00        33.86 o                         
  -7   5   7         40.38         52.58        33.62 o                         
  -6   5   7          1.19          2.98        30.14 o                         
  -5   5   7        244.51        265.79        39.55 o                         
  -4   5   7         34.95         -1.78        29.59 o                         
  -3   5   7         45.80         67.14        33.62 o                         
  -2   5   7         35.54        -26.41        27.83 o                         
  -1   5   7        248.90        293.93        34.39 o                         
   0   5   7          0.30        -20.70        29.89 o                         
   1   5   7        345.69        261.88        35.84 o                         
   2   5   7         19.92         42.48        30.14 o                         
   3   5   7        115.11        166.28        33.16 o                         
   4   5   7          5.76         16.75        30.61 o                         
   5   5   7         20.68         48.65        32.56 o                         
   6   5   7         17.36        -39.66        39.66 o                         
   7   5   7         28.40         11.12        44.01 o                         
   8   5   7          1.07          5.87        44.62 o                         
   9   5   7         45.33         48.39        53.46 o                         
 -11   6   7          1.73        -22.94        42.86 o                         
 -10   6   7          5.74         27.07        37.48 o                         
  -9   6   7         19.32         30.42        40.08 o                         
  -8   6   7          1.26        -28.23        36.84 o                         
  -7   6   7          0.18         10.52        30.23 o                         
  -6   6   7          6.63         22.96        31.63 o                         
  -5   6   7          0.57         11.48        28.98 o                         
  -4   6   7         42.44          7.87        28.48 o                         
  -3   6   7         38.98         24.68        33.10 o                         
  -2   6   7          0.44        -32.65        32.65 o                         
  -1   6   7          7.05          0.34        30.56 o                         
   0   6   7        216.79        178.06        33.70 o                         
   1   6   7         60.80         79.78        31.71 o                         
   2   6   7         65.63         47.99        32.03 o                         
   3   6   7        270.95        275.65        39.37 o                         
   4   6   7         67.80        130.88        35.56 o                         
   5   6   7        110.67        130.07        37.79 o                         
   6   6   7         93.05        146.30        43.82 o                         
   7   6   7         85.72         52.31        45.24 o                         
   8   6   7         55.40        -18.71        46.96 o                         
   9   6   7          2.00         11.16        77.95 o                         
 -11   7   7         15.85        -26.82        44.42 o                         
 -10   7   7         15.76         17.34        39.10 o                         
  -9   7   7          0.74        -31.05        37.37 o                         
  -8   7   7          1.08         -3.77        34.50 o                         
  -7   7   7          2.38        -18.93        29.42 o                         
  -6   7   7        142.31        160.82        34.30 o                         
  -5   7   7         27.81         60.46        31.59 o                         
  -4   7   7         14.92        -14.17        35.83 o                         
  -3   7   7         86.90         62.99        31.01 o                         
  -2   7   7          0.45         21.93        28.74 o                         
  -1   7   7         19.43          3.14        28.25 o                         
   0   7   7         85.38         79.84        32.26 o                         
   1   7   7         79.88         38.12        33.33 o                         
   2   7   7        443.42        535.01        43.53 o                         
   3   7   7         18.80         -3.78        33.92 o                         
   4   7   7         83.80         29.90        36.21 o                         
   5   7   7          0.42        -12.12        35.99 o                         
   6   7   7        413.17        464.07        52.28 o                         
   7   7   7        186.42        199.85        52.57 o                         
   8   7   7          6.00        -13.16        48.43 o                         
   9   7   7         33.93         90.02        61.20 o                         
 -11   8   7          2.78        -22.75        42.92 o                         
 -10   8   7          0.53        -24.52        38.05 o                         
  -9   8   7          0.74        -10.27        36.58 o                         
  -8   8   7          6.04        -14.14        32.07 o                         
  -7   8   7         23.39         28.42        33.07 o                         
  -6   8   7         64.46         11.58        31.43 o                         
  -5   8   7         22.75          0.38        29.67 o                         
  -4   8   7        321.26        320.69        38.86 o                         
  -3   8   7         20.46         44.30        30.96 o                         
  -2   8   7        610.42        646.41        44.86 o                         
  -1   8   7          6.26          3.65        28.96 o                         
   0   8   7         54.04         80.01        31.64 o                         
   1   8   7        173.74        183.28        34.70 o                         
   2   8   7         17.34         14.92        30.80 o                         
   3   8   7        139.03        124.70        37.20 o                         
   4   8   7          4.48         10.44        39.74 o                         
   5   8   7        253.95        213.23        43.84 o                         
   6   8   7         86.37         63.99        41.33 o                         
   7   8   7        146.62        114.61        47.90 o                         
   8   8   7         40.73         79.02        52.53 o                         
   9   8   7          3.20         -5.00        54.15 o                         
 -11   9   7          4.19        -19.45        45.92 o                         
 -10   9   7         24.80          1.81        41.92 o                         
  -9   9   7          9.26        -35.72        35.72 o                         
  -8   9   7         21.68        -15.56        34.20 o                         
  -7   9   7         21.21         45.47        33.14 o                         
  -6   9   7        106.56         72.03        34.31 o                         
  -5   9   7          9.45         24.04        31.25 o                         
  -4   9   7          0.95        -27.96        27.96 o                         
  -3   9   7         89.68         89.11        27.67 o                         
  -2   9   7          0.38         -3.19        28.55 o                         
  -1   9   7         62.47          6.06        29.54 o                         
   0   9   7         88.23         74.36        31.58 o                         
   1   9   7         23.14         16.45        31.28 o                         
   2   9   7        127.83         70.48        33.25 o                         
   3   9   7         47.98         64.53        40.69 o                         
   4   9   7        160.66        105.40        42.17 o                         
   5   9   7          1.02         22.23        38.42 o                         
   6   9   7        530.32        559.41        81.19 o                         
   7   9   7         55.74         53.84        44.56 o                         
   8   9   7        125.71        141.77        58.46 o                         
 -11  10   7         10.73         52.42        61.57 o                         
 -10  10   7          0.41        -24.27        37.91 o                         
  -9  10   7          3.53        -20.71        38.79 o                         
  -8  10   7          7.41        -31.34        33.66 o                         
  -7  10   7         14.33        -10.33        34.16 o                         
  -6  10   7          0.02        -27.41        34.22 o                         
  -5  10   7         71.54         27.50        33.84 o                         
  -4  10   7         40.54         51.82        30.08 o                         
  -3  10   7         19.42        -26.17        26.17 o                         
  -2  10   7        200.07        188.43        33.45 o                         
  -1  10   7          0.56         -9.96        29.92 o                         
   0  10   7        276.04        232.68        36.57 o                         
   1  10   7        126.65        129.63        36.41 o                         
   2  10   7         33.03          1.65        35.18 o                         
   3  10   7         15.06         35.77        39.88 o                         
   4  10   7          3.73         18.41        40.57 o                         
   5  10   7        309.40        382.46        65.34 o                         
   6  10   7          1.25         38.11        45.47 o                         
   7  10   7        230.90        205.07        52.76 o                         
   8  10   7         84.81        116.85        57.34 o                         
 -10  11   7          0.16        -34.08        42.02 o                         
  -9  11   7          1.31        -16.38        39.30 o                         
  -8  11   7          5.92         25.76        39.50 o                         
  -7  11   7         21.70         12.64        37.81 o                         
  -6  11   7          1.33        -15.86        37.77 o                         
  -5  11   7         51.41          2.38        31.08 o                         
  -4  11   7          2.14        -21.33        29.44 o                         
  -3  11   7        304.54        358.56        36.02 o                         
  -2  11   7          5.36         14.57        27.44 o                         
  -1  11   7        724.44        792.80        47.97 o                         
   0  11   7         10.43        -15.34        32.93 o                         
   1  11   7        476.86        522.47        64.12 o                         
   2  11   7          4.20          3.92        37.02 o                         
   3  11   7        136.87         94.44        43.16 o                         
   4  11   7        260.40        277.27        51.06 o                         
   5  11   7          0.62         19.97        44.82 o                         
   6  11   7        126.67         96.61        47.05 o                         
   7  11   7         11.47          0.67        51.45 o                         
   8  11   7          1.97         10.80        63.73 o                         
 -10  12   7          1.96        -14.52        42.61 o                         
  -9  12   7         30.18         21.10        41.98 o                         
  -8  12   7          2.25         -4.02        38.70 o                         
  -7  12   7         52.68         81.53        42.32 o                         
  -6  12   7         13.35          3.49        35.35 o                         
  -5  12   7          7.32          0.80        32.56 o                         
  -4  12   7          0.09         -2.84        30.08 o                         
  -3  12   7         30.71         13.52        28.57 o                         
  -2  12   7         76.18         42.47        28.94 o                         
  -1  12   7         16.91         40.94        29.18 o                         
   0  12   7        323.02        291.76        45.64 o                         
   1  12   7        154.88        159.74        41.77 o                         
   2  12   7        243.33        274.83        48.53 o                         
   3  12   7        113.55        110.67        44.36 o                         
   4  12   7          1.46          2.00        40.79 o                         
   5  12   7        129.71        152.95        50.38 o                         
   6  12   7         35.53         -0.28        47.03 o                         
   7  12   7        118.53        121.26        56.93 o                         
   8  12   7        134.02         71.09        86.40 o                         
 -10  13   7          4.39        -67.75        67.75 o                         
  -9  13   7          0.05        -41.50        41.50 o                         
  -8  13   7         83.62         66.78        47.60 o                         
  -7  13   7          0.62        -39.25        39.25 o                         
  -6  13   7         50.27         33.81        36.10 o                         
  -5  13   7          9.84        -17.98        31.98 o                         
  -4  13   7          0.26        -29.71        29.71 o                         
  -3  13   7         37.94         -6.59        31.74 o                         
  -2  13   7         13.44          8.72        29.91 o                         
  -1  13   7        325.27        342.90        40.74 o                         
   0  13   7          0.77         35.25        34.55 o                         
   1  13   7        178.34        142.39        37.91 o                         
   2  13   7        153.87        138.61        44.73 o                         
   3  13   7         34.76        -46.42        46.42 o                         
   4  13   7         68.49         94.95        46.10 o                         
   5  13   7         45.97         13.95        47.58 o                         
   6  13   7         64.59        137.93        56.02 o                         
   7  13   7        113.13        115.04        57.39 o                         
  -9  14   7         42.07         -6.54        44.47 o                         
  -8  14   7          8.29        -20.32        45.23 o                         
  -7  14   7        121.80         26.80        46.61 o                         
  -6  14   7          1.54         37.11        38.35 o                         
  -5  14   7          6.96          0.68        33.60 o                         
  -4  14   7         39.01         69.12        34.80 o                         
  -3  14   7          1.32        -25.63        30.55 o                         
  -2  14   7        175.60        204.00        36.26 o                         
  -1  14   7          0.15        -24.98        32.64 o                         
   0  14   7        263.81        328.08        47.89 o                         
   1  14   7          2.12         19.73        36.43 o                         
   2  14   7         78.52        104.68        41.77 o                         
   3  14   7        117.30        111.42        44.71 o                         
   4  14   7         18.76         14.09        43.79 o                         
   5  14   7         74.37        104.14        53.19 o                         
   6  14   7        104.33        102.74        55.85 o                         
   7  14   7         16.91        -18.33        56.90 o                         
  -9  15   7         18.83        -66.74        97.21 o                         
  -8  15   7         91.71         96.48        50.90 o                         
  -7  15   7         34.33         45.83        42.96 o                         
  -6  15   7         64.28         99.50        41.82 o                         
  -5  15   7          9.05        -13.70        36.03 o                         
  -4  15   7         36.90         35.83        33.58 o                         
  -3  15   7          5.16         18.60        33.89 o                         
  -2  15   7          3.86         12.02        35.77 o                         
  -1  15   7         68.53         66.00        35.56 o                         
   0  15   7          2.61        -34.70        34.70 o                         
   1  15   7         54.84         -7.03        38.36 o                         
   2  15   7         57.03         -9.13        40.20 o                         
   3  15   7         10.50         86.77        42.26 o                         
   4  15   7        136.95         82.47        48.37 o                         
   5  15   7         37.02          9.08        52.41 o                         
   6  15   7         98.47        128.92        57.79 o                         
  -8  16   7         11.74        -13.62        51.33 o                         
  -7  16   7         20.23        -33.95        42.72 o                         
  -6  16   7          0.16        -37.98        37.98 o                         
  -5  16   7         21.54        -23.99        36.84 o                         
  -4  16   7         16.28        -19.92        37.26 o                         
  -3  16   7         36.44         39.10        40.63 o                         
  -2  16   7        157.69        107.29        42.02 o                         
  -1  16   7          3.94        -21.40        35.69 o                         
   0  16   7         95.84        119.27        40.44 o                         
   1  16   7          0.22        -39.46        39.46 o                         
   2  16   7         18.87        -39.78        39.78 o                         
   3  16   7         27.20         29.94        42.65 o                         
   4  16   7          1.02         40.52        46.18 o                         
   5  16   7        140.08        167.56        59.90 o                         
   6  16   7         36.33          3.93        53.96 o                         
  -7  17   7          3.33        -40.20        44.13 o                         
  -6  17   7          4.89          2.06        40.90 o                         
  -5  17   7         16.65        -28.52        38.78 o                         
  -4  17   7         47.77         15.04        43.12 o                         
  -3  17   7        188.18         89.58        39.65 o                         
  -2  17   7          2.90          3.79        39.70 o                         
  -1  17   7        178.44        206.46        44.51 o                         
   0  17   7         37.98         16.16        39.99 o                         
   1  17   7         15.46         46.14        42.34 o                         
   2  17   7          1.18         26.23        43.94 o                         
   3  17   7          6.62          1.20        45.68 o                         
   4  17   7        125.10         57.18        49.65 o                         
   5  17   7          2.91         68.45        56.53 o                         
  -7  18   7          4.72        -40.89        63.94 o                         
  -6  18   7          0.86        -25.83        42.30 o                         
  -5  18   7         18.43        -17.86        41.33 o                         
  -4  18   7         50.52         45.84        45.32 o                         
  -3  18   7          0.55        -33.43        50.86 o                         
  -2  18   7         97.06         69.24        43.49 o                         
  -1  18   7         44.22         30.25        40.20 o                         
   0  18   7          4.74        -39.01        39.01 o                         
   1  18   7         92.68        135.28        46.07 o                         
   2  18   7          0.06         17.80        45.62 o                         
   3  18   7         58.18         66.63        49.87 o                         
   4  18   7          6.25         42.99        51.60 o                         
  -6  19   7          4.29        -10.04        70.73 o                         
  -5  19   7         53.82         34.37        47.63 o                         
  -4  19   7          0.01        -16.65        43.32 o                         
  -3  19   7         71.93         54.32        45.40 o                         
  -2  19   7          0.69          7.84        43.81 o                         
  -1  19   7         98.53         38.32        44.73 o                         
   0  19   7         48.34         32.67        42.93 o                         
   1  19   7         28.44        -21.12        45.50 o                         
   2  19   7         66.74         77.46        52.01 o                         
   3  19   7          0.30         35.35        56.80 o                         
  -5  20   7          0.14       -149.41       149.41 o                         
  -4  20   7         23.49         19.78        48.83 o                         
  -3  20   7          0.59        -24.32        53.01 o                         
  -2  20   7          7.76        -32.59        43.01 o                         
  -1  20   7          0.81         10.92        49.40 o                         
   0  20   7         74.97         34.55        44.30 o                         
   1  20   7         86.67         62.66        54.14 o                         
   2  20   7         38.03         37.24        48.96 o                         
  -3  21   7          1.24       -172.73       172.73 o                         
  -2  21   7          0.77        -46.19        46.19 o                         
  -1  21   7          6.59          1.62        51.00 o                         
   0  21   7          4.64         94.55        77.41 o                         
 -10   0   8          4.69         96.43        70.54 o                         
  -9   0   8         22.54        -28.11        60.13 o                         
  -8   0   8         15.21         -4.23        57.48 o                         
  -7   0   8         62.74         34.42        65.57 o                         
  -6   0   8         65.82         33.65        57.80 o                         
  -5   0   8         99.55         25.79        45.14 o                         
  -4   0   8         74.43        -13.62        44.95 o                         
  -3   0   8         12.16        -36.63        45.11 o                         
  -2   0   8          9.05        -32.51        40.42 o                         
  -1   0   8         15.11        -21.98        44.27 o                         
   0   0   8          1.55        -43.53        43.53 o                         
   1   0   8        211.74        256.30        56.00 o                         
   2   0   8         91.41         33.07        48.87 o                         
   3   0   8        368.03        250.30        54.81 o                         
   4   0   8         70.26         28.05        57.53 o                         
   5   0   8        400.64        471.40        70.47 o                         
   6   0   8          5.02         69.16        63.30 o                         
   7   0   8          0.52         27.50        71.36 o                         
 -10   1   8         20.66         43.79        47.56 o                         
  -9   1   8          3.95         35.43        41.27 o                         
  -8   1   8         31.02         46.90        41.04 o                         
  -7   1   8         14.23         -5.80        46.65 o                         
  -6   1   8        150.39         88.79        41.00 o                         
  -5   1   8          3.25        -29.40        32.02 o                         
  -4   1   8         40.59          9.80        33.28 o                         
  -3   1   8         23.25        -27.89        29.21 o                         
  -2   1   8          6.74        -29.48        29.48 o                         
  -1   1   8          1.73        -32.95        32.95 o                         
   0   1   8        129.62        218.08        36.93 o                         
   1   1   8          1.71          4.46        32.88 o                         
   2   1   8        331.70        368.13        43.28 o                         
   3   1   8         22.61         27.15        32.12 o                         
   4   1   8        580.31        685.48        56.15 o                         
   5   1   8          9.31         24.67        40.28 o                         
   6   1   8        108.56         19.88        44.16 o                         
   7   1   8        152.55        117.11        52.07 o                         
 -10   2   8          3.27         24.87        47.81 o                         
  -9   2   8          0.92        -12.83        45.90 o                         
  -8   2   8         45.64         76.74        48.52 o                         
  -7   2   8         26.65         40.26        41.18 o                         
  -6   2   8         36.09         33.68        40.17 o                         
  -5   2   8        120.89         88.88        38.34 o                         
  -4   2   8         13.85        -30.09        30.09 o                         
  -3   2   8          4.69        -32.56        32.56 o                         
  -2   2   8          0.19         13.10        31.28 o                         
  -1   2   8         92.01        157.12        34.48 o                         
   0   2   8          5.13         10.91        31.50 o                         
   1   2   8        410.66        443.50        45.37 o                         
   2   2   8          4.52         23.88        32.79 o                         
   3   2   8        413.85        451.31        44.15 o                         
   4   2   8          3.72        -40.33        42.25 o                         
   5   2   8         71.53         21.14        41.27 o                         
   6   2   8          9.94        -28.50        42.12 o                         
   7   2   8         12.13         23.15        49.06 o                         
 -10   3   8          4.47         12.92        47.70 o                         
  -9   3   8         96.73         51.12        44.43 o                         
  -8   3   8         10.02        -40.82        40.82 o                         
  -7   3   8        111.30        166.23        44.73 o                         
  -6   3   8         13.91          1.58        41.26 o                         
  -5   3   8        115.49        109.02        37.37 o                         
  -4   3   8          1.03         21.09        42.22 o                         
  -3   3   8          3.53          5.98        33.58 o                         
  -2   3   8         35.06        100.39        34.67 o                         
  -1   3   8         13.28         43.96        40.35 o                         
   0   3   8        356.49        294.12        39.93 o                         
   1   3   8         35.09         17.38        34.89 o                         
   2   3   8        516.40        490.72        42.95 o                         
   3   3   8         11.62         11.69        33.35 o                         
   4   3   8         27.79         68.67        39.10 o                         
   5   3   8         43.74        -15.32        38.85 o                         
   6   3   8        100.41        184.86        55.37 o                         
   7   3   8         16.18         -7.85        49.47 o                         
 -10   4   8          0.97         -5.71        57.09 o                         
  -9   4   8         20.21        -11.13        44.29 o                         
  -8   4   8         71.09         56.06        44.10 o                         
  -7   4   8         13.89         24.97        36.56 o                         
  -6   4   8         72.25         37.43        38.60 o                         
  -5   4   8         28.36        -20.18        37.76 o                         
  -4   4   8          4.91         -9.45        32.38 o                         
  -3   4   8          1.08         15.14        36.07 o                         
  -2   4   8         13.18         45.24        33.84 o                         
  -1   4   8        217.00        207.89        39.56 o                         
   0   4   8          2.74         21.06        33.37 o                         
   1   4   8        487.97        511.81        45.94 o                         
   2   4   8         15.49         43.25        33.44 o                         
   3   4   8         89.95        104.11        40.72 o                         
   4   4   8          0.05         -7.14        38.27 o                         
   5   4   8          2.54        -40.80        42.71 o                         
   6   4   8         15.85         -9.65        49.30 o                         
   7   4   8         18.21         12.91        49.07 o                         
 -10   5   8         13.28         43.07        58.12 o                         
  -9   5   8         17.15         -0.62        44.80 o                         
  -8   5   8         49.78         65.92        44.69 o                         
  -7   5   8        136.88        169.41        44.00 o                         
  -6   5   8         15.60          1.42        37.75 o                         
  -5   5   8         22.57          6.22        35.19 o                         
  -4   5   8         82.15         55.22        35.84 o                         
  -3   5   8          2.74         20.19        32.55 o                         
  -2   5   8         13.02        -10.54        34.51 o                         
  -1   5   8          0.10        -32.33        32.33 o                         
   0   5   8        444.98        505.70        51.38 o                         
   1   5   8         12.66         36.10        35.67 o                         
   2   5   8        188.09        253.97        43.53 o                         
   3   5   8         42.69         14.72        37.72 o                         
   4   5   8         10.14        -29.56        38.79 o                         
   5   5   8          5.77         -9.98        51.47 o                         
   6   5   8         38.83         78.71        51.69 o                         
   7   5   8         42.95         70.66        56.47 o                         
  -9   6   8          4.83        -42.85        44.92 o                         
  -8   6   8         34.75        -21.31        43.40 o                         
  -7   6   8         38.73         -1.95        37.41 o                         
  -6   6   8        128.92         -9.19        36.22 o                         
  -5   6   8         61.76         50.20        42.12 o                         
  -4   6   8          9.23        -35.15        35.15 o                         
  -3   6   8         48.19         41.06        35.09 o                         
  -2   6   8          0.75        -24.92        32.36 o                         
  -1   6   8         24.59        -13.58        37.76 o                         
   0   6   8         11.23         -8.41        36.52 o                         
   1   6   8        234.88        190.25        42.33 o                         
   2   6   8          2.48          7.54        35.94 o                         
   3   6   8         37.10         39.40        41.43 o                         
   4   6   8        112.06        119.04        48.24 o                         
   5   6   8         12.71        -49.71        49.71 o                         
   6   6   8         33.86        -50.27        50.27 o                         
   7   6   8         67.01         21.94        72.28 o                         
  -9   7   8          1.54        -31.55        45.21 o                         
  -8   7   8         43.79         19.88        41.49 o                         
  -7   7   8         10.59          6.51        38.73 o                         
  -6   7   8        163.32        116.24        41.81 o                         
  -5   7   8          9.23        -33.41        33.41 o                         
  -4   7   8        211.50        187.32        44.49 o                         
  -3   7   8         19.01        -11.27        31.88 o                         
  -2   7   8         12.89        -18.28        38.48 o                         
  -1   7   8          0.00        -24.12        36.79 o                         
   0   7   8         45.19         42.05        35.63 o                         
   1   7   8         27.41         15.90        35.27 o                         
   2   7   8        144.11        151.45        43.23 o                         
   3   7   8         82.47         46.83        64.54 o
[truncated: 17,173 more chars]
